# Supplementary material for: Genetic analysis of influenza B viruses isolated in Uganda during the 2009–2010 seasons
Source: Virol J. 2013 Jan 5;10:11. doi: 10.1186/1743-422X-10-11 (PMC3547786; doi:10.1186/1743-422X-10-11)
Supplement: Additional file 8 — Byarugaba_SFile 1. Sequences of representative isolates used for drawing the phylogenetic tree of the haemagglutinin protein (HA) gene segment in Figure 1. [file 1743-422X-10-11-S8.fas]

>B/Malaysia/2506/2004
GATCGAATCTGCACTGGGATAACATCGTCAAACTCACCACATGTTGTCAAAACTGCTACT
CAAGGGGAGGTCAATGTGACTGGTGTAATACCACTGACAACAACACCCACCAAATCTCAT
TTTGCAAATCTCAAAGGAACAGAAACCAGAGGGAAACTATGCCCAAAATGCCTCAACTGC
ACAGATCTGGACGTGGCCTTGGGCAGACCAAAATGCACGGGGAACATACCCTCGGCAAGA
GTTTCAATACTCCATGAAGTCAGACCTGTTACATCTGGGTGCTTTCCTATAATGCACGAC
AGAACAAAAATTAGACAGCTGCCTAAACTTCTCAGAGGATACGAACATATCAGGTTATCA
ACTCATAACGTTATCAATGCAGAAAATGCACCAGGAGGACCCTACAAAATTGGAACCTCA
GGGTCTTGCCCTAACGTTACCAATGGAAACGGATTTTTCGCAACAATGGCTTGGGCCGTC
CCAAAAAACGACAACAACAAAACAGCAACAAATTCATTAACAATAGAAGTACCATACATT
TGTACAGAAGGAGAAGACCAAATTACCGTTTGGGGGTTCCACTCTGATAACGAAACCCAA
ATGGCAAAGCTCTATGGGGACTCAAAGCCCCAGAAGTTCACCTCATCTGCCAACGGAGTG
ACCACACATTACGTTTCACAGATTGGTGGCTTCCCAAATCAAACAGAAGACGGAGGACTA
CCACAAAGTGGTAGAATTGTTGTTGATTACATGGTGCAAAAATCTGGGAAAACAGGAACA
ATTACCTATCAAAGAGGTATTTTATTGCCTCAAAAAGTGTGGTGCGCAAGTGGCAGGAGC
AAGGTAATAAAAGGATCCTTGCCTTTAATTGGAGAAGCAGATTGCCTCCACGAAAAATAC
GGTGGATTAAACAAAAGCAAGCCTTACTACACAGGGGAACATGCAAAGGCCATAGGAAAT
TGCCCAATATGGGTGAAAACACCCTTGAAGCTGGCCAATGGAACCAAATATAGACCTCCT
GCAAAACTATTAAAGGAAAGGGGTTTCTTCGGAGCTATTGCTGGTTTCTTAGAAGGAGGA
TGGGAAGGAATGATTGCAGGTTGGCACGGATACACATCCCATGGGGCACATGGAGTAGCG
GTGGCAGCAGACCTTAAGAGCACTCAAGAGGCCATAAACAAGATAACAAAAAATCTCAAC
TCTTTGAGTGAGCTGGAAGTAAAGAATCTTCAAAGACTAAGCGGTGCCATGGATGAACTC
CACAACGAAATACTAGAACTAGACGAGAAAGTGGATGATCTCAGAGCTGATACAATAAGC
TCACAAATAGAACTCGCAGTCCTGCTTTCCAATGAAGGAATAATAAACAGTGAAGATGAG
CATCTCTTGGCGCTTGAAAGAAAGCTGAAGAAAATGCTGGGCCCCTCTGCTGTAGAGATA
GGGAATGGATGCTTTGAAACCAAACACAAGTGCAACCAGACCTGTCTCGACAGAATAGCT
GCTGGTACCTTTGATGCAGGAGAATTTTCTCTCCCCACTTTTGATTCACTGAATATTACT
GCTGCATCTTTAAATGACGATGGATTGGATAATCATACTATACTGCTTTACTACTCAACT
GCTGCCTCCAGTTTGGCTGTAACATTGATGATAGCTATCTTTGTTGTTTATATGGTCTCC
AGAGACAATGTTTCTTGCTCCATCTGTCTATAA
>B/Brisbane/60/2008_VIC-G1
GATCGAATCTGCACTGGAATAACATCGTCAAACTCACCACATGTCGTCAAAACTGCTACT
CAAGGGGAGGTCAATGTGACTGGTGTAATACCACTGACAACAACACCCACCAAATCTCAT
TTTGCAAATCTCAAAGGAACAGAAACCAGGGGGAAACTATGCCCAAAATGCCTCAACTGC
ACAGATCTGGACGTAGCCTTGGGCAGACCAAAATGCACGGGGAAAATACCCTCGGCAAGA
GTTTCAATACTCCATGAAGTCAGACCTGTTACATCTGGGTGCTTTCCTATAATGCACGAC
AGAACAAAAATTAGACAGCTGCCTAACCTTCTCCGAGGATACGAACATATCAGGTTATCA
ACCCATAACGTTATCAATGCAGAAAATGCACCAGGAGGACCCTACAAAATTGGAACCTCA
GGGTCTTGCCCTAACATTACCAATGGAAACGGATTTTTCGCAACAATGGCTTGGGCCGTC
CCAAAAAACGACAAAAACAAAACAGCAACAAATCCATTAACAATAGAAGTACCATACATT
TGTACAGAAGGAGAAGACCAAATTACCGTTTGGGGGTTCCACTCTGACAACGAGACCCAA
ATGGCAAAGCTCTATGGGGACTCAAAGCCCCAGAAGTTCACCTCATCTGCCAACGGAGTG
ACCACACATTACGTTTCACAGATTGGTGGCTTCCCAAATCAAACAGAAGACGGAGGACTA
CCACAAAGTGGTAGAATTGTTGTTGATTACATGGTGCAAAAATCTGGGAAAACAGGAACA
ATTACCTATCAAAGGGGTATTTTATTGCCTCAAAAGGTGTGGTGCGCAAGTGGCAGGAGC
AAGGTAATAAAAGGATCCTTGCCTTTAATTGGAGAAGCAGATTGCCTCCACGAAAAATAC
GGTGGATTAAACAAAAGCAAGCCTTACTACACAGGGGAACATGCAAAGGCCATAGGAAAT
TGCCCAATATGGGTGAAAACACCCTTGAAGCTGGCCAATGGAACCAAATATAGACCTCCT
GCAAAACTATTAAAGGAAAGGGGTTTCTTCGGAGCTATTGCTGGTTTCTTAGAAGGAGGA
TGGGAAGGAATGATTGCAGGTTGGCACGGATACACATCCCATGGGGCACATGGAGTAGCG
GTGGCAGCAGACCTTAAGAGCACTCAAGAGGCCATAAACAAGATAACAAAAAATCTCAAC
TCTTTGAGTGAGCTGGAAGTAAAGAATCTTCAAAGACTAAGCGGTGCCATGGATGAACTC
CACAACGAAATACTAGAACTAGATGAGAAAGTGGATGATCTCAGAGCTGATACAATAAGC
TCACAAATAGAACTCGCAGTCCTGCTTTCCAATGAAGGAATAATAAACAGTGAAGATGAA
CATCTCTTGGCGCTTGAAAGAAAGCTGAAGAAAATGCTGGGCCCCTCTGCTGTAGAGATA
GGGAATGGATGCTTTGAAACCAAACACAAGTGCAACCAGACCTGTCTCGACAGAATAGCT
GCTGGTACCTTTGATGCAGGAGAATTTTCTCTCCCCACCTTTGATTCACTGAATATTACT
GCTGCATCTTTAAATGACGATGGATTGGATAATCATACTATACTGCTTTACTACTCAACT
GCTGCCTCCAGTTTGGCTGTAACACTGATGATAGCTATCTTTGTTGTTTATATGGTCTCC
AGAGACAATGTTTCTTGCTCCATCTGTCTATAA
>B/Victoria/304/2006_VIC-G2
GATCGAATCTGCACTGGGATAACATCGTCAAACTCACCACATGTTGTCAAAACTGCTACT
CAAGGGGAGGTCAATGTGACTGGTGTAATACCACTGACAACAACACCCACCAAATCTCAT
TTTGCAAATCTCAAAGGAACAGAAACCAGAGGGAAACTATGCCCAAAATGCCTCAACTGC
ACAGATCTGGACGTGGCCTTGGGCAGACCAAAATGCACGGGGAACATACCCTCGGCAAGA
GTTTCAATACTCCATGAAGTCAGACCTGTTACATCTGGGTGCTTTCCTATAATGCACGAC
AGAACAAAAATTAGACAGCTGCCTAACCTTCTCAGAGGATACGAACATATCAGGTTATCA
ACTCATAACGTTATCAATGCAGAAAATGCACCAGGAGGACCCTACAAAATTGGAACCTCA
GGGTCTTGCCCTAACGTTACCAATGGAAACGGATTTTTCGCAACAATGGCTTGGGCCGTC
CCAAAAAACGACAACAACAAAACAGCAACAAATTCATTAACAATAGAAGTACCATACATT
TGTACAGAAGGAGAAGACCAAATTACCGTTTGGGGGTTCCACTCTGATACCGAGACCCAA
ATGGCAAAGCTCTATGGGGACTCAAAGCCCCAGAAGTTCACCTCATCTGCCAACGGAGTG
ACCACACATTACGTTTCACAGATTGGTGACTTCCCAAATCAAACAGAAGACGGAGGACTA
CCACAAAGTGGTAGAATTGTTGTTGATTACATGGTGCAAAAATCTGGGAAAACAGGAACA
ATTACCTATCAAAGAGGTATTTTATTGCCTCAAAAGGTGTGGTGCGCAAGTGGCAGGAGC
AAAGTAATAAAAGGATCCTTGCCTTTAATTGGAGAAGCAGATTGCCTCCACGAAAAATAC
GGTGGGTTAAACAAAAGCAAGCCTTACTACACAGGGGAACATGCAAAGGCCATAGGAAAT
TGCCCAATATGGGTGAAAACACCCTTGAAGCTGGCCAATGGAACCAAATATAGACCTCCT
GCAAAACTATTAAAGGAAAGGGGTTTCTTCGGAGCTATTGCTGGTTTCTTAGAAGGAGGA
TGGGAAGGAATGATTGCAGGTTGGCACGGATACACATCCCATGGGGCACATGGAGTAGCG
GTGGCAGCAGACCTTAAGAGCACTCAAGAGGCCATAAACAAGATAACAAAAAATCTCAAC
TCTTTGAGTGAGCTGGAAGTAAAGAATCTTCAAAGACTAAGCGGTGCCATGGATGAACTC
CACAACGAAATACTAGAACTAGACGAGAAAGTGGATGATCTCAGAGCTGATACAATAAGC
TCACAAATAGAACTCGCAGTCCTGCTTTCCAATGAAGGAATAATAAACAGTGAAGATGAG
CATCTCTTGGCGCTTGAAAGAAAGCTGAAGAAAATGCTGGGCCCCTCTGCTGTAGAGATA
GGGAATGGATGCTTTGAAACCAAACACAAGTGCAACCAGACCTGTCTCGACAGAATAGCT
GCTGGTACCTTTGATGCAGGAGAATTTTCTCTCCCCACCTTTGATTCACTGAATATTACT
GCTGCATCTTTAAATGACGATGGATTGGATAATCATACTATACTGCTTTACTACTCAACT
GCTGCCTCCAGTTTGGCTGTAACATTGATGATAGCTATCTTTGTTGTTTATATGGTCTCC
AGAGACAATGTTTCTTGTTCCATCTGTCTATAA
>B/Uruguay/12/2008_VIC-G3
gatcgaatctgcactgggataacatcgtcaaactcaccacatgttgtcaaaactgctact
caaggggaggtcaatgtgactggtgtaataccactgacaacaacccccaccaaatctcat
tttgcaaatctcaaaggaacagaaaccagagggaaactatgcccaaaatgcctcaactgc
acagatctggacgtggccttgggcagaccaaaatgcacggggaacataccctcggcaaga
gtttcaatactccatgaagtcagacctgttacatctgggtgctttcctataatgcacgac
agaacaaaaattagacagctgcctaaccttctcagaggatacgaacatatcaggttatca
actcataacgttatcaatgcagaaaatgcaccaggaggaccctacaaaattggaacctca
gggtcttgccctaacgttaccaatggaaacggatttttcgcaacaatggcttgggccgtc
ccaaaaaacgacaaaaacaaaacagcaacaaattcattaacaatagaagtaccatacatt
tgtacagaaggagaagaccaaattaccgtttgggggttccactccgataacgaaacccaa
atggcaaagctctatggggactcaaagccccagaagttcacctcatctgccaacggagtg
accacacattacgtttcacagattggtggcttcccaaatcaaacagaagacggaggacta
ccacaaagtggtagaattgttgttgattacatggtgcaaaaatctgggaaaacaggaaca
attacctatcaaagaggtattttattgcctcaaaaagtgtggtgcgcaagtggcaggagc
aaggtaataaaaggatccttgcctttaattggagaagcagattgcctccacgaaaaatac
ggtggattaaacaaaagcaagccttactacacaggggaacatgcaaaggccataggaaat
tgcccaatatgggtgaaaacacccttgaagctggccaatggaaccaaatatagacctcct
gcaaaactattaaaggaaaggggtttcttcggagctattgctggtttcttagaaggagga
tgggaaggaatgattgcaggttggcacggatacacatcccatggggcacatggagtagcg
gtggcagcagaccttaaaagcactcaagaggccataaacaagataacaaaaaatctcaac
tctttgagtgagctggaagtaaagaatcttcaaagactaagcggtgccatggatgaactc
cacaacgaaatactagaactagacgagaaagtggatgatctcagagctgatacaataagc
tcacaaatagaactcgcagtcctgctttccaatgaaggaataataaacagtgaagatgag
catctcttggcgcttgaaagaaaactgaagaaaatgctgggcccctctgctgtagagata
gggaatggatgctttgaaaccaaacacaagtgcaaccagacctgtctcgacagaatagct
gctggtacctttgatgcaggagaattttctctccccacctttgattcactgaatattact
gctgcatctttaaatgacgatggattggataatcatactatactgctttactactcaact
gctgcctccagtttggctgtaacattgatgatagctatctttgttgtttatatggtctcc
agagacaatgtttcttgctccatctgtctataa
>B/Fujian/Gulou1272/2008_VIC-G4
gaccgaatctgcactgggataacatcgtcaaactcaccacatgttgtcaaaactgctact
caaggggaggtcaatgtgactggtgtaataccactgacaacaacacccaccaaatctcat
tttgcaaatctcaaaggaacagaaaccagaggaaaactatgcccaaaatgcctcaactgc
acagatctggacgtggccttgggcagaccaaaatgcacggggaacataccttcggcaaga
gtttcaatactccatgaagtcaggcctgttacatctgggtgctttcctataatgcacgac
agaacaaaaattagacagctgcctaaccttctcagaggatacgaacatatcaggttatca
gctcataacgttatcaatgcagaaaatgcaccaggaggaccctacaaaattggaacctca
gggtcttgccctaatgttaccaatggaaacggatttttcgcaacaatggcttgggccgtc
ccaaaaaacgacaacaacaaaacagcaacaaattcattaacaatagaagtaccatacatt
tgtacagaaggagaagaccaaattaccgtttgggggttccactctgataaagaaacccaa
atggcaaagctctatggggactcaaagccccagaagttcacctcatctgccaacggagtg
accacacattacgtttcacagattggtggcttcccaaaccaaacagaagatggaggacta
ccacaaagtggtagaattgttgttgattacatggtgcaaaaatctgggaaaacaggaaca
attacctatcaaagaggtattttattgcctcaaaaagtgtggtgcgcaagtggcaggagc
aaggtaataaaaggatccttgcctttaattggagaagcagattgcctccacgaaaaatac
ggtggattaaacaaaagcaagccttactacacaggggaacatgcaaaggccataggaaat
tgcccaatatgggtgaaaacacccttgaagctggccaatggaaccaaatatagacctcct
gcaaaactattaaaggaaaggggtttcttcggagctattgctggtttcttagaaggagga
tgggaaggaatgattgcaggttggcacggatacacatcccatggggcacatggagtagca
gtggcagcagaccttaagagcactcaagaggccataaacaagataacaaaaaatctcaac
tctttgagtgagctggaagtaaagaatcttcaaagactaagcggtgccatggatgaactc
cacaacgaaatactagaactagacgagaaagtggatgatctcagagctgacacaataagc
tcacaaatagaactcgcagtcctgctttccaatgaaggaataataaacagtgaagatgag
catctcttggcgcttgaaagaaagctgaagaaaatgctgggcccctctgctgtagagata
gggaatggatgctttgaaaccaaacacaagtgcaaccagacctgtctcgacagaatagct
gctggtacctttaatgcaggagaattttctctccccacttttgattcactgaatattact
gctgcatctttaaatgacgatggattggataatcatactatactgctttactactcaact
gctgcctccagtttggctgtaacattgatgatagctatctttgttgtttatatggtctcc
agagacaatgtttcttgctccatctgtctataa
>B/Singapore/19/2009_VIC-G5
gatcgaatttgcactgggataacatcgtcaaactcaccacatgtggtcaaaactgctact
caaggggaggttaatgtgactggtgtgataccactgacaacaacacccatcaaatctcat
tttgcaaatctcaaaggaacagaaaccagagggaaactatgcccaaaatgcctcaactgc
acagatctggacgtggccttgggcagaccaaaatgcacgggaaacataccctcagcaaga
gtttcaatactccatgaagtcagacctgttacatctggttgctttcctataatgcacgac
agaacaaaaattagacagctgcccaaccttctcagaggatacgaacatatcaggttatca
actcataacgttatcaatgcagaaaatgcaccaggaggaccctacaaaattggaacctca
gggtcttgccctaacgttaccaatggaaacggatttttcgcaacaatggcttgggccgtc
ccaaaaaacgacaacaacaaaacagcaacaaattcattaacaatagaagtaccatacatt
tgtacagaaggagaagatcaaattaccgtttgggggttccactctgataacgaaacccaa
atggcaaagctctatggggactcaaagccccagaagttcacctcatctgccaacggagtg
accacacattacgtttcacagattggtggcttcccaaatcaaacagaagacggaggacta
ccacaaagtggtagaattgttgttgattacatggtgcaaaaatctgggaaaacaggaaca
attacctatcaaagaggtattttgttgcctcaaaaggtgtggtgcgcaagtggcagaagc
aaggtaataaaaggatccttgcctttaattggagaagcagattgcctccacgaaaaatac
ggtggattaaacaaaagcaagccttactacacaggggaacatgcaaaggccataggaaat
tgcccaatatgggtgaaaacacccttgaagctggccaatggaaccaaatatagacctcct
gcaaaactattaaaggaaaggggtttcttcggagctattgctggtttcttagaaggagga
tgggaaggaatgattgcaggttggcacggatacacatctcatggggcacatggagtagcg
gtggcagcagaccttaagagcactcaagaagccataaacaagataacaaaaaatctcaac
tctttgagtgagctggaagtaaagaatcttcaaagactaagcggtgccatggatgaactc
cacaacgaaatactagaactagacgagaaagtggatgatctcagagctgatacaataagc
tcacaaatagaactcgcagtcctgctttccaatgaaggaataataaacagtgaagatgag
catctcttggcgcttgaaagaaagctgaagaaaatgctgggcccctctgctgtagagata
gggaatggatgcttcgaaaccaaacacaaatgcaaccagacctgtctcgacagaatagct
gctggtacctttgatgcaggagagttttctctccccacttttgattcactgaatattact
gctgcatctttaaatgatgatggattggataatcatactatactactttactactcaact
gctgcctccagtttggctgtaacactgatgatagctatctttgttgtttatatggtctcc
agagacaatgtttcttgctccatctgtctataa
>B/Argentina/R158/2010_VIC-G6
gatcgaatctgcactgggataacatcgtcaaactcaccacatgttgtcaaaactgctact
caaggggaggtcaatgtgactggtgtaataccactgacaacaacacccaccaaatctcat
tttgcaaatctcaaaggaacagaaaccagagggaaactatgcccaaaatgcctcaactgc
acagatctggacgtggccttgggcagaccgaaatgcacggggaacataccctcagcaaga
gtttcaatactccatgaagtcagacctgttacatctgggtgctttcctataatgcacgac
agaacaaaaattagacagctgcctaaccttctcagaggatacgaacatatcaggttatca
actcataacgttatcaatgcagaaaatgcaccaggaggaccctacaaaattggaacctca
gggtcttgccctaacgttaccaatggaaacggatttttcgcaacaatggcttgggccgtc
ccaaaaaacgataaaaacagaacagcaacaaattcattaacaatagaagtaccatacatt
tgtaaagaaggagaagaccaaattaccgtttgggggttccactctgataacgaaacccaa
atggcaaagctctatggggactcaaagccccagaaattcacctcatccgccaacggagtg
accacacattacgtttcacagattggtggctttccaaatcaaacagaagacggaggacta
ccacaaagtggtagaattgttgttgattacatggtgcaaaaatctgggaaaacaggaaca
attacctatcaaagaggtattttattgcctcaaaaagtgtggtgcgcaagtggcaggagc
aaggtaataaaaggatccttgcctttaattggagaagcagattgcctccacgaaaaatac
ggtggactaaacaaaagcaagccttactacacaggggaacatgcaaaggccataggaaat
tgcccaatatgggtgaaaacacccttgaagctggccaatggaaccaaatatagacctcct
gcaaaactattaaaggaaaggggtttctttggagctattgctggtttcttagaaggagga
tgggaaggaatgattgcaggttggcacggatacacatcccatggggcacatggagtagcg
gtggctgcagaccttaaaagcactcaagaggccataaacaagataacaaaaaatctcaac
tctttgagtgagctggaagtaaagaatcttcaaagactaagcggtgccatggatgaactc
cacaacgaaatactagaactagacgagaaagtggatgatctcagagctgatacaataagc
tcacaaatagaactcgcagtcctgctttccaatgaaggaataataaacagtgaagatgag
catctcttggcgcttgaaagaaagctgaagaaaatgctgggcccctctgctgtggagata
gggaatggatgctttgaaaccaaacacaagtgcaaccagacctgtctcgacagaatagct
gctggtacctttgatgcaggagaattttctctccccacctttgattcactgaatattact
gctgcatctttaaatgacgatggattggataatcatactatactgctttactactcaact
gctgcctccagtttggctgtaacattgatgatagctatctttgttgtttatatggtctcc
agagacaatgtttcttgctccatctgtctataa
>B/Bangladesh/3333/2007_YAM-G3
gatcgaatctgcactgggataacatcttcaaactcacctcatgtggtcaaaacagctact
caaggggaggtcaatgtgactggtgtgataccactgacaacaacaccaacaaaatcttat
tttgcaaatctcaaaggaacaaggaccagagggaaactatgcccggactgtctcaactgt
acagatctggatgtggccttgggcaggccaatgtgtgtggggaccacaccttctgcgaaa
gcttcaatactccacgaagtcagacctgttacatccgggtgctttcctataatgcacgac
agaacaaaaatcaggcaactacccaatcttctcagaggatatgaaaatatcaggttatca
acccaaaacgttatcgatgcagaaaaagcaccaggaggaccctacagacttggaacctca
ggatcttgccctaacgctaccagtaaaatcggatttttcgcaacaatggcttgggctgtc
ccaaag---gacaactacaaaaatgcaacgaacccactaacagtagaagtaccatacatt
tgtacagaaggggaagaccaaattactgtttgggggttccattcagatracaaaacccaa
atgaagaacctctatggagactcaaatcctcaaaagttcacctcatctgctaatggagta
accacacattatgtttctcagattggcgacttcccagatcaaacagaagacggaggacta
ccacaaagcggcagaattgttgttgattacatgatgcaaaaacctgggaaaacaggaaca
attgtctatcaaagaggtgttttgttgcctcaaaaggtgtggtgcgcgagtggcaggagc
aaagtaataaaagggtcattgcctttaattggtgaagcagattgccttcatgaaaaatac
ggtggattaaacaaaagcaagccttactacacgggagaacatgcaaaagccataggaaat
tgcccaatatgggtaaaaacacctttgaagcttgccaatggaaccaaatatagacctcct
gcaaaactattaaaggaaaggggtttcttcggagctattgctggtttcctagaaggagga
tgggaaggaatgattgcaggttggcacggatacacatctcacggagcacatggagtggca
gtggcggcagaccttaagagtacacaagaagctataaacaagataacaaaaaatctcaat
tctttgagtgagctagaagtaaagaaccttcaaagactaagtggtgccatggatgaactc
cacaacgaaatactcgagctggatgagaaagtggatgatctcagagctgacactataagc
tcacaaatagaacttgcagtcttgctttccaacgaaggaataataaacagtgaagacgag
catctattggcacttgagagaaaactaaagaaaatgctgggtccctctgctgtagacata
ggaaatggatgctttgaaaccaaacacaaatgcaaccagacctgcttagacaggatagct
gctggcacctttaatgcaggagaattttctctccccacttttgattcattgaacatcact
gctgcatctttaaatgatgatggattggataaccatactatactgctctattactcaact
gctgcttctagtttggctgtaacattgatgctagctatttttattgtttatatggtctcc
agagacaacgtttcatgctccatctgtctataa
>B/Perth/9/2010
GATCGAATCTGCACTGGGATAACATCTTCAAACTCACCTCATGTGGTCAAAACAGCTACT
CAAGGGGAGGTCAATGTGACTGGCGTGATACCATTGACAACAACACCAACAAAATCTTAT
TTTGCAAATCTCAAAGGAACAAGGACCAGAGGGAAACTATGCCCGGACTGTCTCAACTGT
ACAGATCTGGATGTGGCCTTGGGCAGGCCAATGTGTGTGGGGACCACACCTTCTGCTAAA
GCTTCAATACTCCACGAAGTCAGACCTGTTACATCCGGATGCTTTCCTATAATGCACGAC
AGAACAAAAATCAGGCAACTACCCAATCTTCTCAGAGGATATGAAAATATCAGGTTATCA
ACCCAAAACGTTATCGATGCAGAAAAAGCACCAGGAGGACCCTACAGACTTGGAACCTCA
GGATCTTGCCCTAACGCTACCAGTAAAATCGGATTTTTCGCAACAATGGCTTGGGCTGTC
CCAAAG---GACAACTACAAAAATGCAACGAACCCACTAACAGTAGAAGTACCATACATT
TGTACAGAAGGGGAAGACCAAATTACTGTTTGGGGGTTCCATTCAGATAACAAAACCCAA
ATGAAGAACCTCTATGGAGACTCAAATCCTCAAAAGTTCACCTCATCTGCTAATGGAGTA
ACCACACATTATGTTTCTCAGATTGGCGACTTCCCAGATCAAACAGAAGACGGAGGACTA
CCACAAAGCGGCAGAATTGTTGTTGATTACATGGTGCAAAAACCTGGGAAAACAGGAACA
ATTGTCTATCAAAGAGGCGTTTTGTTGCCTCAAAAGGTGTGGTGCGCGAGTGGCAGGAGC
AAAGTAATAAAAGGGTCATTGCCTTTAATTGGTGAAGCAGATTGCCTTCATGAAAAATAC
GGTGGATTAAACAAAAGCAAGCCTTACTACACAGGAGAACATGCAAAAGCCATAGGAAAT
TGCCCAATATGGGTAAAAACACCTTTGAAGCTTGCCAATGGAACCAAATATAGACCTCCT
GCAAAACTATTAAAGGAAAGGGGTTTCTTCGGAGCTATTGCTGGTTTCCTAGAAGGAGGA
TGGGAAGGAATGATTGCAGGTTGGCACGGATACACATCTCACGGAGCACATGGAGTGGCA
GTGGCGGCAGACCTTAAGAGTACACAAGAAGCTATAAATAAGATAACAAAAAATCTCAAT
TCTTTGAGTGAGCTAGAAGTAAAAAACCTTCAAAGACTAAGTGGTGCCATGGATGAACTC
CACAACGAAATCCTCGAGCTGGATGAGAAAGTGGATGATCTCAGAGCTGACACTATAAGC
TCACAAATAGAACTTGCAGTCTTGCTTTCCAACGAAGGAATAATAAACAGTGAAGACGAG
CATCTATTGGCACTTGAGAGAAAACTAAAGAAAATGCTGGGTCCCTCTGCTGTAGACATA
GGAAATGGATGCTTCGAAACCAAACACAAATGCAACCAGACCTGCTTAGACAGGATAGCT
GCTGGCACCTTTAATGCAGGAGAATTTTCTCTCCCCACTTTTGATTCATTGAACATTACT
GCTGCATCTTTAAATGATGATGGATTGGATAACCATACTATACTGCTCTATTACTCAACT
GCTGCTTCTAGTTTGGCTGTAACATTAATGCTAGCTATTTTTATTGTTTATATGGTCTCC
AGAGACAACGTTTCATGCTCCATCTGTCTATAA
>B/Uganda/MUWRP-053/2009
GATCGAATCTGCACTGGGATAACATCTTCAAACTCACCTCATGTGGTCAAAACAGCTACT
CAAGGGGAGGTCAATGTGACTGGTGTGATACCACTGACAACAACACCAACAAAATCTTAT
TTTGCAAATCTCAAAGGAACAAGGACCAGAGGGAAACTATGCCCGGACTGTCTCAACTGT
ACAGATCTGGATGTGGCCTTGGGCAGGCCAATGTGTGTGGGGACCACACCTTCTGCTAAA
GCTTCAATACTCCACGAAGTCAGACCTGTTACATCCGGGTGCTTTCCTATAATGCACGAC
AGAACAAAAATCAGACAACTACCCAATCTTCTCAGAGGATATGAAAATATCAGGTTATCA
ACCCAAAACGTTATCGATGCAGAAAAAGCACCAGGAGGACCCTACAGACTTGGAACCTCA
GGATCTTGCCCTAATGCTACCAGTAAAATCGGATTTTTCGCAACAATGGCTTGGGCTGTC
CCAAAG---GACAACTACAAAAATGCAACGAACCCACTAACAGTAGAAGTACCATACATT
TGTACAGAAGGGGAAGACCAAATTACTGTTTGGGGGTTCCATTCAGATAACAAAACCCAA
ATGAAGAACCTCTAtGGAGACTCAAATCCcCAgAaGTTCACCTCATCTGCTAATGGAGTA
ACCACACATTATGTTTCTcAGATTGGCGgcttCCCagATCaAaCAgAAgACGGAGGacTA
CCACaaAGCGGCAgAATTGTTGTTGATTACATGATGCAAAAACCTGGGAAAACagGAACA
aTTGTCTATCAaAGAGGTGTTTTGTTGCCTCAAAAGGTGTGGTGCGCGAGTGGCAGGAGC
AAAGTAATAAAAGGGTCATTGCCTTTAATTGGTGAAgCAGATTGCCTTCATGAAAAATAC
gGtGGATTAAACAAAAGCAAGCCTTACTACACAGGAGAACATGCAAAAGCCATAGGAAAT
TGCCCAATATGGGTAAAAACACCCTTGAAgCTTGCCAATGGAACCAAATATAgACCTCCT
GCAAAACTATTAAaGGAAAGGGGTTTCTTCgGAgCTATTGCTGGTTTCCTAgAAGGAGGA
TGGGAAGGAATGATTGCAGGTTGGCACGGATACACATCTCACGGAGCACATGGAGTGGCA
GTGGCGGCAGACCTTAAGAGTACACAAGAAGCTATAAATAAGATAACAAAAAATCTCAAT
TCTTTGAGTGAGCTAGAAGTAAAGAACCTTCAAAGACTAAGTGGTGCCATGGATGAACTC
CACAACGAAATACTCGAGCTGGATGAGAAAGTGGATGatCTCAGAGCTGACACTATAAGC
TCACAAATAGAACTTGCAGTCTTGCTTTCCaACGAAgGAATAATAAACAGTGAAGACGAg
CATCTATTGgCACTTGAGAGAAAACTAAAGAAAATGCTGGGTCCctCTGCTGTagaCATA
gGgAaTGGATGCtTCgaAAACaAacACAAATGCaaCCAGACCTGCTTAgACAGGATAGCT
GCTGGCACCTTTAATGCAGGAGAATTTTCTCTCCCCACTTTTGATTCATTGAACATTACT
GCTGCATCTTTAAATGATGATGGATTGGATAACCATACTATACTGCTCTATTACTCAACT
GCTGCTTCTAGTTTGGCTGTAACATTAATGCTAGCTATTTTTAT----------------
---------------------------------
>B/Johannesburg/450/2009
gatcgaatctgcactgggataacatcgtcaaactcacctcatgtggtcaaaactgctact
caaggggaagtcaatgtgactggtgtgataccactgacaacaacacccaccaaatctcat
tttgcaaatctcaaaggaacaaggaccagagggaaactatgcccagactgtctcaactgt
acagatctggatgtggccttgggcagaccaatgtgtgtggggatcacaccttctgcgaaa
gcttcaatactccatgaagtcagacctgttacatccgggtgctttcctataatgcacgat
agaacaaaaatcaggcaactagccaatcttctcagaggatatgaaaatatcaggttatca
acccataacgttatcgatgcagaaaaggcaccaggaggaccctacagacttggaacctca
ggatcttgtcctaatgctaccagtaaaagcggatttttcgcaacaatggcttgggctgtc
ccaaag---gacaacaacaaaaacgcaacgaacccactaacagtagaagtgccatacatt
tgtacagaaggggaagaccaaattactgtttgggggttccattcagataacaaaacccaa
atgaagaacctctatggagactcaaatcctcaaaagttcacctcatctgctaatggagta
accacacattatgtttctcagattggcggtttcccagatcaaacagaggacggaggacta
ccacaaagcggcagaattgtcgttgattacatgatgcaaaaacctgggaaaacaggaaca
attgtctatcaaagaggtgttttgttgcctcaaaaggtgtggtgcgcgagtggcaggagc
aaagtaataaaagggtccttgcctttaattggtgaagcagattgccttcatgaaaaatac
ggtggattaaacaaaagcaagccttactacacaggagaacatgcaaaagccataggaaat
tgtccaatatgggtgaaaacacctttgaagcttgccaatggaaccaaatatagacctcct
gcaaaactattaaaggaaaggggtttcttcggagctattgctggtttcctagaaggagga
tgggaaggaatgattgcaggttggcatggatacacatctcacggagcacatggagtggca
gttgcggcagaccttaagagtacacaagaagctataaacaagataacaaaaaatctcaac
tctttgagtgagctagaagtaaagaatcttcaaagactaagtggtgccatggatgaactc
cacaacgaaatactcgagctggatgagaaagtggatgatctcagagctgacactataagc
tcacaaatagaacttgcagttttgctttccaacgaaggaataataaacagtgaagacgag
catctattggcacttgagagaaaactaaagaaaatgctgggtccctctgctgtagacata
ggaaatggatgcttcgaaaccaaacacaaatgcaaccagacctgcttagacaggatagct
gctggcacctttaatgcaggagaattttctctccccacttttgattcattgaacattact
gctgcatctttaaatgatgatgggttggataaccatactatactgctctattactcaact
gctgcttctagtttggctgtaacattgatgctagccatctttattgtttatatggtctcc
agagacaacgtttcatgctccatctgtctataa
>B/Cape Town/27/2008
gatcgaatctgcactgggataacatcgtcaaactcacctcatgtggtcaaaacagctact
caaggggaggtcaatgtgactggtgtgataccactaacaacaacaccaacaaaatcttat
tttgcaaatctcaaaggaacaaggaccagagggaaactatgcccagactgtctcaactgt
acagatctggatgtggccttgggcagaccaatgtgtgtggggatcacaccttctgcgaaa
gcttcaatactccacgaagtcagacctgttacatccgggtgctttcctataatgcacgat
agaacaaaaatcaggcaactagccaatcttctcagaggatatgaaaatatcaggttatca
acccaaaacgttatcgatgcagaaaaggcaccaggaggaccctacagacttggaacctca
ggatcttgtcctaatgctaccagtaaaagcggatttttcgcaacaatggcttgggctgtc
ccaaag---gacaacaacaaaaacgcaacgaacccactaacagtagaagtaccatacatt
tgtacagaaggggaagaccaaattactgtttgggggttccattcagataacaaaacccaa
atgaagaacctctatggagactcaaatcctcaaaagttcacctcatctgctaatggagta
accacacattatgtttctcagattggcggtttcccagatcaaacagaagacggaggacta
ccacaaagcggcagaattgtcgttgattacatgatgcaaaaacctgggaaaacaggaaca
attgtctatcaaagaggtgttttgttgcctcaaaaggtgtggtgcgcgagtggcaggagc
aaagtaataaaagggtccttgcctttaattggtgaagcagattgccttcatgaaaaatac
ggtggattaaacaaaagcaagccttactacacaggagaacatgcaaaagccataggaaat
tgtccaatatgggtgaaaacacctttgaagcttgccaatggaaccaaatatagacctcct
gcaaaactattaaaggaaaggggtttcttcggagctattgctggtttcctagaaggagga
tgggaaggaatgattgcaggttggcacggatacacatctcacggagcacatggagtggca
gttgcggcagaccttaagagtacacaagaagctataaacaagataacaaaaaatctcaac
tctttgagtgagctagaagtaaagaatcttcaaagactaagtggtgccatggatgaactc
cacaacgaaatactcgagctggatgagaaagtggatgatctcagagctgacactatcagc
tcacaaatagaacttgcagttttgctttccaacgaaggaataataaacagtgaagacgag
catctattggcacttgagagaaaactaaagaaaatgctgggtccctctgctgtagacata
ggaaatggatgcttcgaaaccaaacacaaatgcaaccagacctgcttagacaggatagct
gctggcacctttaatgcaggagaattttctctccccacttttgattcattgaacattact
gctgcatctttaaatgatgatgggttggataaccatactatactgctctattactcaact
gctgcttctagtttggctgtaacattgatgctagccatttttattgtttatatggtctcc
agagacaacgtttcatgttccatctgtctataa
>B/Brisbane/03/2007_YAM-G2
gatcgaatctgcactgggataacatcttcaaactcacctcatgtggtcaaaacagctact
caaggggaggtcaatgtgactggtgtgataccactgacaacaacaccaacaaaatcttat
tttgcaaatctcaaaggaacaaagaccagagggaaactatgcccagactgtctcaactgt
acagatctggatgtggccttgggcaggccaatgtgtgtgggaaccacaccttctgcgaaa
gcttcaatactccacgaagtcagacctgttacatccgggtgctttcctataatgcacgac
agaacaaaaatcaggcaactagccaatcttctcagaggatatgaaaatatcaggttatca
acccaaaacgttatcgatgcagaaaaggcaccaggaggaccctacagacttggaacctca
ggatcttgccctaacgctaccagtaaaagcggatttttcgcaacaatggcttgggctgtc
ccaaag---gacaacaacaaaaatgcaacgaacccactaacagtagaagtaccatacatt
tgtacagaaggggaagaccaaattactgtttgggggttccattcagatgacaaaacccaa
atgaagaacctctatggagactcaaatcctcaaaagttcacctcatctgctaatggagta
accacacattatgtttctcagattggcggcttcccagatcaaacagaagacggaggacta
ccacaaagcggcagaattgtcgttgattacatgatgcaaaaacctgggaaaacaggaaca
attgtctatcaaagaggtgttttgttgcctcaaaaggtgtggtgcgcgagtggcaggagc
aaagtaataaaagggtccttgcctttaattggtgaagcagattgccttcatgaaaaatac
ggtggattaaacaaaagcaagccttactacacaggagaacatgcaaaagccataggaaat
tgcccaatatgggtgaaaacacctttgaagcttgccaatggaaccaaatatagacctcct
gcaaaactattaaaggaaaggggtttcttcggagctattgctggtttcctagaaggagga
tgggaaggaatgattgcaggttggcacggatacacatctcacggagcacatggagtggca
gttgcggcagaccttaagagtacacaagaagctataaacaagataacaaaaaatctcaac
tctttgagtgagctagaagtaaagaatcttcaaagactaagtggtgccatggatgaactc
cacaacgaaatactcgagctggatgagaaagtggatgatctcagagctgacactataagc
tcacaaatagaacttgcagtcttgctttccaacgaaggaataataaacagtgaagacgag
catctattggcacttgagagaaaactaaagaaaatgctgggtccctctgctgtagacata
ggaaatggatgcttcgaaaccaaacacaaatgcaaccagacctgcttagacaggatagct
gctggcacctttaatgcaggagagttttctctccccacttttgattcattgaacattact
gctgcatctttaaatgatgatggattggataaccatactatactgctctattactcaact
gctgcttctagtttggctgtaacattgatgctagctatttttattgtttatatggtctcc
agagacaacgtttcatgctccatctgtctataa
>B/Florida/4/2006_YAM-G1
GATCGAATCTGCACTGGAATAACATCTTCAAACTCACCTCATGTGGTCAAAACAGCCACT
CAAGGGGAGGTCAATGTGACTGGTGTGATACCACTAACAACAACACCAACAAAATCTTAT
TTTGCAAATCTCAAAGGAACAAGGACCAGAGGGAAACTATGCCCAGACTGTCTCAACTGC
ACAGATCTGGATGTGGCTTTGGGCAGACCAATGTGTGTGGGGACCACACCTTCGGCGAAA
GCTTCAATACTCCACGAAGTCAAACCTGTTACATCCGGGTGCTTTCCTATAATGCACGAC
AGAACAAAAATCAGGCAACTACCCAATCTTCTCAGAGGATATGAAAATATCAGGCTATCA
ACCCAAAACGTCATCGATGCGGAAAAGGCACCAGGAGGACCCTACAGACTTGGAACCTCA
GGATCTTGCCCTAACGCTACCAGTAAGAGCGGATTTTTCGCAACAATGGCTTGGGCTGTC
CCAAAG---GACAACAACAAAAATGCAACGAACCCACTAACAGTAGAAGTACCATACATT
TGTACAGAAGGGGAAGACCAAATCACTGTTTGGGGGTTCCATTCAGATGACAAAACCCAA
ATGAAGAACCTCTATGGAGACTCAAATCCTCAAAAGTTCACCTCATCTGCTAATGGAGTA
ACCACACACTATGTTTCTCAGATTGGCAGCTTCCCAGATCAAACAGAAGACGGAGGACTA
CCACAAAGCGGCAGGATTGTTGTTGATTACATGATGCAAAAACCTGGGAAAACAGGAACA
ATTGTCTACCAAAGAGGTGTTTTGTTGCCTCAAAAGGTGTGGTGCGCGAGTGGCAGGAGC
AAAGTAATAAAAGGGTCCTTGCCTTTAATTGGTGAAGCAGATTGCCTTCATGAAAAATAC
GGTGGATTAAACAAAAGCAAGCCTTACTACACAGGAGAACATGCAAAAGCCATAGGAAAT
TGCCCAATATGGGTGAAAACACCTTTGAAGCTTGCCAATGGAACCAAATATAGACCTCCT
GCAAAACTATTAAAGGAAAGGGGTTTCTTCGGAGCTATTGCTGGTTTCCTAGAAGGAGGA
TGGGAAGGAATGATTGCAGGCTGGCACGGATACACATCTCACGGAGCACATGGAGTGGCA
GTGGCGGCGGACCTTAAGAGTACGCAAGAAGCTATAAACAAGATAACAAAAAATCTCAAT
TCTTTGAGTGAGCTAGAAGTAAAGAATCTTCAAAGACTAAGTGGTGCCATGGATGAACTC
CACAACGAAATACTCGAGCTGGATGAGAAAGTGGATGATCTCAGAGCTGACACTATAAGC
TCGCAAATAGAACTTGCAGTCTTGCTTTCCAACGAAGGAATAATAAACAGTGAAGATGAG
CATCTATTGGCACTTGAGAGAAAACTAAAGAAAATGCTGGGTCCCTCTGCTGTAGAGATA
GGAAATGGATGCTTCGAAACCAAACACAAGTGCAACCAGACCTGCTTAGACAGGATAGCT
GCTGGCACCTTTAATGCAGGAGAATTTTCTCTCCCCACTTTTGATTCACTGAACATTACT
GCTGCATCTTTAAATGATGATGGATTGGATAACCATACTATACTGCTCTATTACTCAACT
GCTGCTTCTAGTTTGGCTGTAACATTGATGCTAGCTATTTTTATTGTTTATATGGTCTCC
AGAGACAACGTTTCATGCTCCATCTGTCTATAA
>B/Uganda/MUWR-083/2009
GATCGAATCTGCACTGGGATAACATCGTCAAACTCACCACATGTCGTCAAAACTGCTACT
CAAGGGGAGGTCAATGTGACTGGTGTAATACCACTGACAACAACACCCACCAAATCTCAT
TTTGCAAATCTCAAAGGAACAGAAACCAGAGGGAAACTATGCCCAAAATGCCCCAACTGC
ACAGATCTGGATGTAGCCTTGGGCAGACCAAAATGCACGGGGAAAATACCCTCGGCAAGG
GTTTCAATACTCCATGAAGTCAGACCTGTTACATCTGGGTGCTTTCCTATAATGCACGAC
AGAACAAAAATTAGACAGCTGCCTAACCTTCTCCGAGGATACGAACATATCAGGTTATCA
ACTCATAACGCTATCAATGCAGAAAATGCACCAGGAGGACCCTACAAAATTGGAACCTCA
GGGTCTTGCCCTAACATTACCAATGGAAACGGATTTTTTGCAACAATGGCTTGGGCCGTC
CCAAAAAACGACAAAAACAAAACAGCAACAAATCCATTAACAATAGAAGTACCATACATT
TGTACAGAAGGAGAAGACCAAATTACCGTTTGGGGGTTCCACTCTGATAACGAGACCCAA
ATGGCAAAGCTCTATGGGGACTCAAAGCCCCAGAAGTTCACCTCATCTGCCAACGGAGTG
ACCACACATTAtGTTTCacaGATTGGTGGCTTCCCAAATCAAACAGAAGACGGAGGAcTA
CCACAAAGTGGTAGAATTGTTGTTGATTACATGGTGCAAAAATCTGGGAAAACAGGAACA
ATTACCTATCAAAGAGGTATTTTATTGCCTCAAAAGGTGTGGTGCGCAAGTGGCAGGAGC
AAGGTAATAAAAGGATCCTTGCCTTTAATTGGGGAAGCAGATTGCCTCCACGAAAAATAC
GGTGGATTAAACAAAAGCAAGCCTTACTACACAGGGGAACATGCAAAGGCCATAGGAAAT
TGCCCAATATGGGTGAAGACACCCTTGAAGCTGGCCAATGGAACCAAATATAGACCTCCT
GCAAAACTATTAAAGGAAAGGGGTTTCTTCGGAGCTATTGCTGGTTTCTTAGAAGGAGGA
TGGGAAGGAATGATTGCAGGTTGGCACGGATACACGTCCCATGGGGCACATGGAGTAGCG
GTGGCAGCAGACCTTAAGAGCACTCAAGAGGCCATAAACAAGATAACAAAAAATCTCAAC
TCTTTGAGTGAGCTGGAAGTAAAGAATCTTCAAAGACTAAGCGGTGCCATGGATGAACTC
CACAACGAAATACTAGAACTAGACGAGAAAGTGGATGATCTCAGAGCTGATACAATAAGC
TCACAAATAGAACTCGCAGTCCTGCTTTCCAATGAAGGAATAATAAACAGTGAAGATGAA
CATCTCTTGGCGCTTGAAAGAAAGCTGAAGAAAATGCTGGGCCCCTCTGCTGTAGAGATA
GGGAATGGATGCTTTGAAACCAAACACAAGTGCAACCAGACCTGTCTCGACAGAATAGCT
GCTGGTACCTTTGATGCAGGAGAATTTTCTCTCCCCACCTTTGATTCACTGAATATTACT
GCTGCATCTTTAAATGACGATGGATTGGATAATCATACTATACTGCTTTACTACTCAACT
GCTGCCTCCAGTTTGGCTGTAACACTGATGATAGCTNTCTT-------------------
---------------------------------
>B/Uganda/MUWR-073/2009
GATCGAATCTGCACTGGGATAACATCGTCAAACTCACCGCATGTCGTCAAAACTGCTACT
CAAGGGGAGGTCAATGTGACTGGTGTAATACCACTGACAACAACACCCACCAAATCTCAT
TTTGCAAATCTCAAAGGAACAGAAACCAGAGGGAAACTATGCCCAAAATGCCCCAACTGC
ACAGATCTGGATGTAGCCTTGGGCAGACCAAAATGCACGGGGAAAATACCCTCGGCAAGG
GTTTCAATACTCCATGAAGTCAGACCTGTTACATCTGGGTGCTTTCCTATAATGCACGAC
AGAACAAAAATTAGACAGCTGCCTAACCTTCTCCGAGGATACGAACATATCAGGTTATCA
ATTCATAACGTTATCAATGCAGAAAATGCACCAGGAGGACCCTACAAAATTGGAACCTCA
GGGTCTTGCCCTAACGTTACCAATGGAAACGGATTTTTTGCAACAATGGCTTGGGCCGTC
CCAAAAAACGACAAAAACAAAACAGCAACAAATCCATTAACAATAGAAGTACCATACATT
TGTACAGAAGGAGAAGACCAAATTACCGTTTGGGGGTTCCACTCTGATAACGAGACCCAA
ATGGCAAAGCTCTATGGGGACTCAAAGCCCCAGAAGTTCACCTCATCTGCCAACGGAGTG
ACCACACATTATGTTtcacagATTGgTGGCTTCCCAAATCAAACAGAAGAcGGAGGACTA
CCACAAAGTGGTAGAATTGTTGTTGATTACATGGTGCAAAAATCTGGGAAAACAGGAACA
ATTACCTACCAAAGAGGTATTTTATTGCCTCAAAAGGTGTGGTGCGCAAGTGGCAGGAGC
AAGGTAATAAAAGGATCCTTGCCTTTAATTGGGGAAGCAGATTGCCTCCACGAAAAATAC
GGTGGATTAAACAAAAGCAAGCCTTACTACACAGGGGAACATGCAAAGGCCATAGGAAAT
TGCCCAATATGGGTGAAGACACCCTTGAAGCTGGCCAATGGAACCAAATATAGACCTCCT
GCAAAACTATTAAAGGAAAGGGGTTTCTTCGGAGCTATTGCTGGTTTCTTAGAAGGAGGA
TGGGAAGGAATGATTGCAGGTTGGCACGGATACACGTCCCATGGGGCACATGGAGTAGCG
GTGGCAGCAGACCTTAAGAGCACTCAAGAGGCCATAAACAAGATAACAAAAAATCTCAAC
TCTTTGAGTGAGCTGGAAGTAAAGAATCTTCAAAGACTAAGCGGTGCCATGGaTGAACTC
CACAACGAAATACTAGAACTAGACGAGAAAGTGGATGATCTCAGAGCTGATACAATAAGC
TCACAAATAGAACTCGCAGTCCTGCTTTCCAATGAAGGAATAATAAACAGTGAAGATGAA
CATCTCTTGGCGCTTGAAAGAAAGCTGAAGAAAATGCTGGGCCCCTCTGCTGTAGAGATA
GGGAATGGATGCTTTGAAACCAAACACAAGTGCAACCAGACCTGTCTCGACAGAATAGCT
GCTGGTACCTTTGATGCAGGAGAATTTTCTCTCCCCACCTTTGATTCACTGAATATTACT
GCTGCATCTTTAAATGACGATGGATTGGATAATCATACTATACTGCTTTACTACTCAACT
GCTGCCTCCAGTTTGGCTGTAACACTGATGATAGCTNNNTT-------------------
---------------------------------
>B/Uganda/MUWR-154/2010
GATCGAATCTGCACTGGGATAACATCGTCAAACTCACCACATGTCGTCAAAACTGCTACT
CAAGGGGAGGTCAATGTGACTGGTGTAATACCACTGACAACAACACCCACCAAATCTCAT
TTTGCAAATCTCAAAGGAACAGAAACCAGAGGGAAACTATGCCCAAAATGCCCCAACTGC
ACAGATCTGGATGTAGCCTTGGGCAGACCAAAATGCACGGGGAAAATACCCTCGGCAAGG
GTTTCAATACTCCATGAAGTCAGACCTGTTACATCTGGGTGCTTTCCTATAATGCACGAC
AGAACAAAAATTAGACAGCTGCCTAACCTTCTCCGAGGATACGAACATATCAGGTTATCA
ACTCATAACGTTATCAATGCAGAAAATGCACCAGGAGGACCCTACAAAATTGGAACCTCA
GGGTCTTGCCCTAATGTTACCAATGGAAACGGATTTTTTGCAACAATGGCTTGGGCCGTC
CCAAAAAACGACAAAAACAAAACAGCAACAAATCCATTAACAATAGAAGTACCATACATT
TGTACAGAAGGAGAAGACCAAATTACCGTTTGGGGGTTCCACTCTGATAACGAGACCCAA
ATGGCAAAGCTCTATGGGGAcTCAAAGCCCCAGAAGTTCACCTCATCTGCCAACGGAGTG
ACCACACATTATGTtTcacagATTGGTGGCTTCCCAAATCAAACAGAAGANGGAGGACTA
CCACAAAGTGGTAGAATTGTTGTTGATTACATGGTGCAAAAATCTGGGAAAACAGGAACA
ATTACCTATCAAAGAGGTATTTTATTGCCTCAAAAGGTGTGGTGCGCAAGTGGCAGGAGC
AAGGTAATAAAAGGATCCTTGCCTTTAATTGGGGAAGCAGATTGCCTCCACGAAAAATAC
GGTGGATTAAACAAAAGCAGGCCTTACTACACAGGGGAACATGCAAAGGCCATAGGAAAT
TGCCCAATATGGGTGAAGACACCCTTGAAGCTGGCCAATGGAACCAAATATAGACCTCCT
GCAAAACTATTAAAGGAAAGGGGTTTCTTCGGAGCTATTGCTGGTTTCTTAGAAGGAGGA
TGGGAAGGAATGATTGCAGGTTGGCACGGATACACTTCCCATGGGGCACATGGAGTAGCG
GTGGCAGCAGACCTTAAGAGCACTCAAGAGGCCATAAACAAGATAACAAAAAATCTCAAC
TCTTTGAGTGAGCTGGAAGTAAAGAATCTTCAAAGACTAAGCGGTGCCATGGATGAACTC
CACAACGAAATACTAGAACTAGACGAGAAAGTGGATGATCTCAGAGCTGATACAATAAGC
TCACAAATAGAACTCGCAGTCCTGCTTTCCAATGAAGGAATAATAAACAGTGAAGATGAA
CATCTCTTGGCGCTTGAAAGAAAGCTGAAGAAAATGCTGGGCCCCTCTGCTGTAGAGATA
GGGAATGGATGCTTTGAAACCAAACACAAGTGCAACCAGACCTGTCTCGACAGAATAGCT
GCTGGTACCTTTGATGCAGGAGAATTTTCTCTCCCCACCTTTGATTCACTGAATATTACT
GCTGCATCTTTAAATGACGATGGATTGGATAATCATACTATACTGCTTTACTACTCAACT
GCTGCCTCCAGTTTGGCTGTAACACTGATGATAGCTNTCTTTGT----------------
---------------------------------
>B/Uganda/MUWRP-056/2009*
GATCGAATCTGCACTGGGATAACATCGTCAAACTCACCACATGTCGTCAAAACTGCTACT
CAAGGGGAGGTCAATGTGACTGGTGTAATACCACTGACAACAACACCCACCAAATCTCAT
TTTGCAAATCTCAAAGGAACAGAAACCAGAGGGAAACTATGCCCAAAATGCCCCAACTGC
ACAGATCTGGATGTAGCCTTGGGCAGACCAAAATGCACGGGGAAAATACCCTCGGCAAGG
GTTTCAATACTCCATGAAGTCAGACCTGTTACATCTGGGTGCTTTCCTATAATGCACGAC
AGAACAAAAATTAGACAGCTGCCTAACCTTCTCCGAGGATACGAACATATCAGGTTATCA
ACTCATAACGTTATCAATGCAGAAAATGCACCAGGAGGACCCTACAAAATTGGAACCTCA
GGGTCTTGCCCTAACGTTACCAATGGAAACGGATTTTTTGCAACAATGGCTTGGGCCGTC
CCAAAAAACGACAAAAACAAAACAGCAACAAATCCATTAACAATAGAAGTACCATACATT
TGTACAGAAGGAGAAGACCAAATTACCGTTTGGGGGTTCCACTCTGATAACGAGACCCAA
ATGGCAAAGCTCTATGGGGACTCAAAGCCCCAGAAGTTCACCTCATCTGCCAACGGAGTG
ACCACACATTAtGTTTCACAGATTGGTGGCTTCCCAAATCAAACAGAAGANGGNGGACTA
CCACAAA-----------------------------------------------------
------------------------------------------------------------
------------------------------------------------------------
------------------------------------------------------------
------------------------------------------------------------
------------------------------------------------------------
------------------------------------------------------------
------------------------------------------------------------
------------------------------------------------------------
------------------------------------------------------------
------------------------------------------------------------
------------------------------------------------------------
------------------------------------------------------------
------------------------------------------------------------
------------------------------------------------------------
------------------------------------------------------------
---------------------------------
>B/Johannesburg/113/010*
GATCGAATCTGCACTGGGATAACATCTTCAAACTCACCTCATGTGGTCAAAACAGCCACT
CAAGGTGAGGTCAATGTGACTGGTGTGATACCACTGACAACAACACCAACAAAATCTTAT
TTTGCAAATCTCAAAGGAACAAGGACCAGAGGGAAACTATGCCCAGACTGTCTCAACTGT
ACAGATCTGGATGTGGCCTTGGGCAGACCAATGTGTGTGGGGACCACACCTTCGGCAAAA
GCTTCAATACTCCACGAAGTCAGACCTGTTACATCCGGGTGCTTTCCTATAATGCACGAC
AGAACAAAAATCAGACAACTACCCAATCTTCTCAGAGGATATGAAAATATAAGGTTATCA
ACCCAAAACGTTATCGATGCAGAAAAGGCACCAGGAGGACCCTACAGACTTGGAACCTCA
GGATCTTGCCCTAACGCTACCAGTAAAAGCGGATTTTTCGCAACAATGGCTTGGGCTGTC
CCAAAG---GACAACAACAAAAATGCAACGAACCCACTAACAGTAGAAGTACCATACGTT
TGTACAGAAGGGGAAGACCAAATTACTGTTTGGGGGTTCCATTCAGATAACAAAACCCAA
ATGAAGAACCTCTATGGAGACTCAAATCCTCAAAAGTTCACCTCATCTGCTAATGGAGTA
ACCACACATTATGTTTCTCAGATTGGCGGCTTCCCAAATCAAACAGAAGACGGAGGACTA
CCACAAAGCGGCAGAATTGTTGTTGATTACATGGTGCAAAAACCTGGGAAAACAGGAACA
ATTGTCTATCAAAGAGGTGTTTTGTTGCCTCAAAAGGTGTGGTGCGCGAGTGGCAGGAGC
AAAGTAATAAAAGGGTCCTTGCCTTTAATTGGTGAAGCAGATTGCCTTCATGAAAAATAC
GGTGGATTAAACAAAAGCAAGCCTTACTACACAGGAGAACATGCAAAAGCCATAGGAA--
------------------------------------------------------------
------------------------------------------------------------
------------------------------------------------------------
------------------------------------------------------------
------------------------------------------------------------
------------------------------------------------------------
------------------------------------------------------------
------------------------------------------------------------
------------------------------------------------------------
------------------------------------------------------------
------------------------------------------------------------
------------------------------------------------------------
---------------------------------
>B/Madagascar/7766/2010
GATCGAATCTGCACTGGGATAACATCGTCAAACTCACCACATGTCGTCAAAACTGCTACT
CAAGGGGAGGTCAATGTGACTGGTGTAATACCACTGACAACAACACCCATCAAATCTCAT
TTTGCAAATCTCAAAGGAACAGAAACCAGGGGGAAACTATGCCCAAAATGCCTCAACTGC
ACAGATCTGGACGTAGCCTTGGGCAGACCAAAATGCACGGGGAAAATACCCTCGGCAAGA
GTTTCAATACTCCATGAAGTCAGACCTGTTACATCTGGGTGCTTTCCTATAATGCACGAC
AGAACAAAAATTAGACAGCTGCCTAACCTTCTCCGAGGATACGAACATATCAGGTTATCA
ACTCATAACGTTATCAATGCAGAAAATGCACCAGGAGGACCCTACAAAATTGGAACCTCA
GGGTCTTGCCCTAACGTTACCAATGGAAACGGATTTTTTGCAACAATGGCTTGGGCCGTC
CCAAAAAACGACAAAAACAAAACAGCAACAAATCCATTGACAATAGAAGTACCATACATT
TGTACAGAAGGAGAAGACCAAATTACCGTTTGGGGATTCCACTCTGACAACGAGACCCAA
ATGGCAAAGCTCTATGGGGACTCAAAGCCCCAGAAGTTCACCTCATCTGCCAACGGGGTG
ACCACACATTACGTTTCACAGATTGGTGGCTTCCCAAATCAAACAGAAGACGGAGGACTA
CCACAAAGTGGTAGAATTGTTGTTGATTACATGGTGCAAAAATCTGGGAAAACAGGAACA
ATTACCTATCAAAGAGGTATTTTATTGCCTCAAAAGGTGTGGTGCGCAAGTGGCAGGAGC
AAGGTAATAAAAGGATCCTTGCCTTTAATTGGAGAAGCAGATTGCCTCCACGAAAAATAC
GGTGGATTAAACAAAAGCAAGCCTTACTACACAGGAGAACATGCAAAGGCCATAGGAAAT
TGCCCAATATGGGTGAAAACACCCTTGAAGCTGGCCAATGGAACCAAATATAGACCTCCT
GCAAAACTATTAAAGGAAAGGGGTTTCTTCGGAGCTATTGCTGGTTTCTTGGAAGGAGGA
TGGGAAGGAATGATTGCAGGTTGGCACGGATACACATCCCATGGGGCACATGGAGTAGCG
GTGGCAGCAGACCTTAAGAGCACTCAAGAGGCCATAAACAAGATAACAAAAAATCTCAAC
TCTTTGAGTGAGCTGGAAGTAAAGAATCTTCAAAGACTAAGCGGTGCCATGGATGAACTC
CACAACGAAATACTAGAACTAGATGAGAAAGTGGATGATCTCAGAGCTGATACAATAAGC
TCACAAATAGAACTCGCAGTCCTGCTTTCCAATGAAGGAATAATAAACAGTGAAGATGAA
CATCTCTTGGCGCTTGAAAGAAAGCTGAAGAAAATGCTGGGCCCCTCTGCTGTAGAGATA
GGGAATGGATGCTTTGAAACCAAACACAAGTGCAACCAGACCTGTCTCGACAGAATAGCT
GCTGGTACCTTTGATGCAGGAGAATTTTCTCTCCCCACCTTTGATTCACTGAATATTACT
GCTGCGTCTTTAAATGACGATGGATTAGATAATCATACTATACTGCTTTACTACTCAACT
GCTGCCTCCAGTTTGGCTGTAACACTGATGATAGCTATCTTTGTTGTTTATATGATCTCC
AGAGACAATGTTTCTTGCTCCATCTGTCTATAA
>B/Kenya/2050/2010
gatcgaatctgcactgggataacatcgtcaaactcaccacatgtcgtcaaaactgctact
caaggggaggtcaatgtgactggtgtaataccactgacaacaacacccaccaaatctcat
tttgcaaatctcaaaggaacagaaaccagggggaaactatgtccaaaatgcctcaactgc
acagatctggacgtagccttgggcagaccaaaatgcacggggaaaataccctcggcaaga
gtttcaatactccatgaagtcaggcctgttacatctgggtgttttcctataatgcacgac
agaacaaaaattagacagctgcctaaccttctccgaggatacgaacatatcaggttatca
actcataacgttatcaatgcagaaaatgcaccaggaggaccctacaaaattggaacctca
gggtcttgccctaacattaccaatggaaacggatttttcgcaacaatggcttgggccgtc
ccaaaaaacgacaaaaacaaaacagcaacaaatccattaacaatagaagtaccatacatt
tgtacagaaggagaagaccaaattaccgtttgggggttccactctgacaacgagacccaa
atggcaaagctctatggggactcaaagccccagaagttcacctcttcttccaacggagtg
accacacattacgtttcacagattggtggcttcccaaatcaaacagaagacggaggacta
ccacaaagtggtagaattgttgttgattacatggtgcaaaaatctgggaaaacaggaaca
atcacctatcaaaggggtattttattgcctcaaaaggtgtggtgcgcaagtggcaggagc
aaggtaataaaaggatccttgcctttaattggagaagcagattgcctccacgaaaaatac
ggtggattaaacaaaagcaagccttactacacaggggaacatgcaaaggccataggaaat
tgcccaatatgggtgaaaacacccttgaagctggccaatggaaccaaatatagacctcct
gcaaaactattaaaggaaaggggtttcttcggagctattgctggtttcttagaaggagga
tgggaaggaatgattgcaggttggcacggatacacatcccatggggcacatggagtagcg
gtggcagcagaccttaagagcactcaagaggccataaacaagataacacaaaatctcaac
tctttgagtgagctggaagtaaagaatcttcaaagactaagcggtgccatggatgaactc
cacaacgaaatactagaactagatgagaaagtggatgatctcagagctgatacaataagc
tcacaaatagaactcgcagtcctgctttccaatgaaggaataataaacagtgaagatgaa
catctcttggcgcttgaaagaaagctgaagaaaatgctgggcccctctgctgtagagata
gggaatggatgctttgaaaccaaacacaagtgcaaccagacctgtctcgacagaatagct
gctggtacctttgatgcaggagaattttctctccccacctttgattcactgaatattact
gctgcatctttaaatgacgatggattggataatcatactatactgctttactactcaact
gctgcctccagtttggctgtaacactgatgatagctatctttgttgtttatatggtctcc
agagacaatgtttcttgctccatctgtctataa
>B/Egypt/0945/2010
gatcgaatctgcactgggataacatcatcaaactcaccacatgtcgtcaaaactgctact
caaggggaggtcaatgtgactggtgtaataccactgacaacaacacccaccaaatctcat
tttgcaaatctcaaaggaacagaaaccagggggaaactatgcccaaaatgcctcaactgc
acagatctggacgtagccttgggcagaccaaaatgcacggggaaaataccctcggcaaga
gtttcaatactccatgaagtcagacctgttacatctgggtgctttcctataatgcacgac
agaacaaaaattagacagctgcctaaccttctccgaggatacgaacatatcaggttatca
actcataacgttatcaatgcagaaaatgcaccaggaggaccctacaaaattggaacctca
gggtcttgccctaacgttaccaatggaaacggatttttcgcaacaatggcttgggccgtc
ccaaaaaacgacaaaaacaaaacagcaacaaatccattaacaatagaagtaccatacatt
tgtacagaaggagaagaccaaattaccatttgggggctccactctgacaacgagacccaa
atggcaaagctctatggggactcaaagccccagaagttcacctcatctgccaacggagtg
accacacattacgtttcacagattggtggcttcccaaatcaaacagaagacggaggacta
ccacaaagtggtagaattgttgttgattacatggtgcaaaaaactgggaaaacaggaaca
attacctatcaaagaggtattttattacctcaaaaggtgtggtgcgcaagtggcaggagc
aaggtaataaaaggatccttgcctttaattggagaagcagattgcctccacgaaaaatac
ggtggattaaacaaaagcaagccttactacacgggggaacatgcaaaggccataggaaat
tgcccaatatgggtgaaaacacccttgaagctggccaatggaaccaaatatagacctcct
gcaaaactattaaaggaaaggggtttcttcggagctattgctggtttcttagaaggagga
tgggaaggaatgattgcaggttggcacggatacacatcccatggggcacatggagtagcg
gtggcagcagaccttaagagcactcaagaggccataaacaagataacaaaaaatctcaac
tctttgagtgagctggaagtaaagaatcttcaaagactaagcggtgccatggatgaactc
cacaacgaaatactagaactagatgagaaagtggatgatctcagagctgatacaataagc
tcacaaatagaactcgcagtcctgctttccaatgaaggaataataaacagtgaagatgaa
catctcttggcgcttgaaagaaagctgaagaaaatgctgggtccctctgctgtagagata
gggaatggatgctttgaaaccaaacacaagtgcaaccagacctgtctcgacaaaatagct
gctggtacctttgatgcaggagaattttctctccccacctttgattcactgaatattact
gctgcatctttaaatgacgatggattggataatcatactatactgctttactactcaact
gctgcctccagtttggctgtaacactgatgatagctatctttgttgtttatatggtctcc
agagacaatgtttcttgctccatctgtctataa
>B/Madagascar/1927/2008*
GATCGAATCTGCACTGGGATAACATCTTCAAACTCACCTCATGTGGTCAAAACAGCTACT
CAAGGGGAGGTCAATGTGACTGGTGTGATACCACTAACAACAACACCAACAAAATCTTAT
TTTGCAAATCTCAGAGGAACAAGGACCAGAGGGAAACTATGCCCAGACTGTCTCAACTGT
ACAGATCTAGATGTGGCCTTGGGCAGGCCAATGTGTGTGGGGACCACACCTTCTGCGAAA
GCTTCAATACTCCACGAAGTCAGACCTGTTACATCCGGGTGCTTTCCTATAATGCACGAC
AGAACAAAAATCAGGCAACTACCCAATCTTCTCAGAGGATATGAAAATATCAGGTTATCA
ACCCAAAACGTTATCGATGCAGAAAAGGCACCAGGAGGACCCTACAGACTTGGAACCTCA
GGATCTTGCCCTAACGCTACCAGTAAAAGCGGATTTTTCGCAACAATGGCTTGGGCTGTC
CCAAAG---GACAACAACAAAAATGCAACGAACCCACAAACAGTAGAAGTACCATACATT
TGTACAGAAGGGGAAGACCAAATTACTGTTTGGGGGTTCCATTCAGATAACAAAACCCAA
ATGAAGAACCTCTATGGAGACTCAAATCCTCAAAAGTTCACCTCATCTGCTAATGGAGTA
ACCACACATTATGTTTCTCAGATTGGCGGCTTCCCAGATCAAACAGAAGACGGAGGACTA
CCACAAAGCGGCAGAATTGTTGTTGATTACATGATGCAAAAACCTGGGAAAACAGGAACA
ATTGTCTATCAAAGAGGTGTTTTGTTGCCTCAAAAGGTGTGGTGCGCGAGTGGCAGGAGC
AAAGTAATAAAAGGGTCCTTGCCTTTAATTGGTGAAGCAGATTGCCTTCATGAAAAATAC
GGTGGATTAAACAAAAGCAAGCCTTATTACACAGGAGAACATGCAAAAGCCATAGGAAAT
TGCCCAATATGGGTGAAAACACCTTTGAAGCTTGCCAATGGAACCAAATATAGACCTCCT
GCAAAACTATTAAAGGAAAGGGGTT-----------------------------------
------------------------------------------------------------
------------------------------------------------------------
------------------------------------------------------------
------------------------------------------------------------
------------------------------------------------------------
------------------------------------------------------------
------------------------------------------------------------
------------------------------------------------------------
------------------------------------------------------------
------------------------------------------------------------
---------------------------------
>B/Dakar/6/2008*
gatcgaatctgcactgggataacatcttcaaactcacctcatgtggtcaaaacagctact
caaggggaggtaaatgtgactggtgtgataccactgacaacaacaccaacaaaatcttat
tttgcaaatctcaaaggaacaaggaccagagggaaactatgcccggactgtctcaactgt
acagatctggatgtggccttgggcaggccaatgtgtgtggggaccacaccttctgctaaa
gcttcaatactccacgaagtcagacctgttacatccgggtgctttcctataatgcacgac
agaacaaaaatcaggcaactacccaatcttctcagaggatatgaaaatattaggttatca
acccaaaacgttatcgatgcagaaaaagcaccaggaggaccctacagacttggaacctca
ggatcttgccctaacgctaccagtaaaatcggatttttcgcaacaatggcttgggctgtc
ccaaag---gacaactacaaaaatgcaacgaacccactaacagtagaagtaccatacatt
tgtacagaaggggaagaccaaattactgtttgggggttccattcagataacaaaacccaa
atgaagaacctctatggagactcaaatcctcaaaagttcacctcatctgctaatggagta
accacacattatgtttctcagattggcgacttcccagatcaaacagaagacggaggacta
ccacaaagcggcagaattgttgttgattacatgatgcaaaaacctgggaaaacaggaaca
attgtctatcaaagaggtgttttgttgcctcaaaaggtgtggtgcgcgagtggcaggagc
aaagtaataaaagggtcattgcctttaattggtgaagcagattgccttcatgaaaaatac
ggtggattaaacaaaagcaagccttactacacaggagaacatgcaaaagccataggaaat
tgcccaatatgggtaaaaacacctttgaagcttgccaatggaaccaaatatagacctcct
gcaaaactattaaaggaaaggggtttcttcggagctattgct------------------
------------------------------------------------------------
------------------------------------------------------------
------------------------------------------------------------
------------------------------------------------------------
------------------------------------------------------------
------------------------------------------------------------
------------------------------------------------------------
------------------------------------------------------------
------------------------------------------------------------
------------------------------------------------------------
---------------------------------
>B/Dakar/03/2008*
gatcgaatctgcactgggataacatcttcaaactcacctcatgtggtcaaaacagctact
caaggggaggtcaatgtgactggtgtgataccattgacaacaacaccaacaaaatcttat
tttgcaaatctcaaaggaacaaggaccagagggaaactatgcccggactgtctcaactgt
acagatctggatgtggccttgggcaggccaatgtgtgtggggaccacaccttctgctaaa
gcttcaatactccacgaagtcagacctgttacatccgggtgctttcctataatgcacgac
agaacaaaaatcaggcaactacccaatcttctcagaggatatgaaaatattaggttatca
acccaaaacgttatcgatgcagaaaaagcaccaggaggaccctacagacttggaacctca
ggatcttgccctaacgctaccagtaaaatcggatttttcgcaacaatggcttgggctgtc
ccaaag---gacaactacaaaaatgcaacgaacccactaacagtagaagtaccatacatt
tgtacagaaggggaagaccaaattactgtttgggggttccattcagataacaaaacccaa
atgaagaacctctatggagactcaaatcctcaaaagttcacctcatctgctaatggagta
accacacattatgtttctcagattggcgacttcccagatcaaacagaagacggaggacta
ccacaaagcggcagaattgttgttgattacatgatgcaaaaacctgggagaacaggaaca
attgtctatcaaagaggtgttttgttgcctcaaaaggtgtggtgcgcgagtggcaggagc
aaagtaataaaagggtcattgcctttaattggtgaagcagattgccttcatgaaaaatac
ggtggattaaacaaaagcaagccttactacacaggagaacatgcaaaagccataggaaat
tgcccaatatgggtaaaaacacctttgaagcttgccaatggaaccaaatatagacctcct
gcaaaactattaaaggaaaggggtttcttcggagctattgctggtttcct----------
------------------------------------------------------------
------------------------------------------------------------
------------------------------------------------------------
------------------------------------------------------------
------------------------------------------------------------
------------------------------------------------------------
------------------------------------------------------------
------------------------------------------------------------
------------------------------------------------------------
------------------------------------------------------------
---------------------------------
>B/Tanger/63/2010
gatcgaatctgcactgggataacatcatcaaactcaccacatgtcgtcaaaactgctact
caaggggaggtcaatgtgactggtgtaataccactgacaacaacacccaccaaatctcat
tttgcaaatctcaaaggaacagaaaccagagggaaactatgcccaaaatgcctcaactgc
acagatctggacgtagccttgggcagaccaaaatgcacggggaaaataccctcggcaaga
gtttcaatactccatgaagtaagacctgttacatctgggtgctttcctataatgcacgac
agaacaaaaattagacagctgcctaaccttctccgaggatacgaacatatcaggttatca
actcataacgttatcaatgcagaaaatgcaccaggaggaccttacaaaattggaacctca
gggtcttgccctaacgttaccaatggaaatggatttttcgcaacaatggcttgggccgtc
ccaaaaaacgacaaaaacaaaacagcaacaaatccattaacaatagaagtaccatacatt
tgtacagaaggagaagaccaaattaccgtttgggggttccactctgataacgagacccaa
atggcaaagctctatggggactcaaagccccagaagttcacctcatctgccaacggagtg
accacacattacgtttcacagattggtggcttcccaaatcaaacagaagacggaggacta
ccacaaagtggtagaattgttgttgattacatggtgcaaaaatctgggaaaacaggaaca
attacctatcaaagaggtattttattgcctcaaaaggtgtggtgcgcaagtggcaggagc
aaggtaataaaaggatccttgcctttaattggagaagcagattgcctccacgaaaaatac
ggtggattaaacaaaagcaagccttactacacaggggaacatgcaaaggccataggaaat
tgcccaatatgggtgaagacacccttgaagctggccaatggaaccaaatatagacctcct
gcaaaactattaaaggaaaggggtttcttcggagctattgctggtttcttagaaggagga
tgggaaggaatgattgcaggttggcacggatacacgtcccatggggcacatggagtagcg
gtggcagcagaccttaagagcactcaagaggccataaacaagataacaaaaaatctcaac
tctttgagtgagctggaagtaaagaatcttcaaagactaagcggtgccatggatgaactc
cacaatgaaatactagaactagacgagaaagtggatgatctcagagctgatacaataagc
tcacaaatagaactcgcagtccttctttccaatgaaggaataataaacagtgaagatgaa
catctcttggcgcttgaaagaaagctgaagaaaatgctgggcccctctgctgtagagata
gggaatggatgctttgaaaccaaacacaagtgcaaccagacctgtctcgacagaatagct
gctggtacctttgatgcaggagaattttctctccccacctttgattcactaaatattact
gctgcatctttaaatgacgatggattggataatcatactatactgctttactactcaact
gctgcctccagtttggctgtaacactgatgatagctatctttgttgtttatatggtctcc
agagacaatgtttcttgctccatctgtctataa
>B/SAFI/176/2010
GATCGAATCTGCACTGGGATAACATCATCAAGCTCACCACATGTCGTCAAAACTGCTACT
CAAGGGGAGGTCAATGTGACTGGTGTAATACCACTGACAACAACACCCACCAAATCTCAT
TTTGCAAATCTCAAAGGAACAGAAACCAGAGGGAAACTATGCCCAAAATGCCTCAACTGC
ACAGATCTGGACGTAGCCTTGGGCAGACCAAAATGCACGGGGAAAATACCCTCGGCAAGA
GTTTCAATACTCCATGAAGTAAGACCTGTTACATCTGGGTGCTTTCCTATAATGCACGAC
AGAACAAAAATTAGACAGCTGCCTAACCTTCTCCGAGGATACGAACATATCAGGTTATCA
ACTCATAACGTTATCAATGCAGAAAATGCACCAGGAGGACCCTACAAAATTGGAACCTCA
GGGTCTTGCCCTAACGTTACCAATGGAAACGGATTTTTCGCAACAATGGCTTGGGCCGTC
CCAAAAAACGACAAAAACAAAACAGCAACAAATCCATTAACAATAGAAGTACCATACATT
TGTACAGAAGGAGAAGACCAAATTACTGTTTGGGGGTTCCACTCTGATAACGAGACCCAA
ATGGCAAAGCTCTATGGGGACTCAAAACCCCAGAAGTTCACCTCATCTGCCAACGGAGTG
ACCACACATTACGTTTCACAGATTGGTGGCTTCCCAAATCAAACAGAAGACGGAGGACTA
CCACAAAGTGGTAGAATTGTTGTTGATTACATGGTGCAAAAATCTGGGAAAACAGGAACA
ATTACCTATCAAAGAGGTATTTTATTGCCTCAAAAGGTGTGGTGCGCAAGTGGCAGGAGC
AAGGTAATAAAAGGATCCTTGCCTTTAATTGGAGAAGCAGATTGCCTCCACGAAAAATAC
GGTGGATTAAACAAAAGCAAGCCTTACTACACAGGGGAACATGCAAAGGCCATAGGAAAT
TGCCCAATATGGGTGAAGACACCCTTGAAGCTGGCCAATGGAACCAAATATAGACCTCCT
GCAAAACTATTAAAGGAAAGGGGTTTCTTCGGAGCTATTGCTGGTTTCTTAGAAGGAGGA
TGGGAAGGAATGATTGCAGGTTGGCACGGATACACGTCCCATGGGGCACATGGAGTAGCG
GTGGCAGCAGACCTTAAGAGCACTCAAGAGGCCATAAACAAGATAACAAAAAATCTCAAC
TCTTTGAGTGAGCTGGAAGTAAAGAATCTTCAAAGACTAAGCGGTGCCATGGATGAACTC
CACAATGAAATACTAGAACTAGACGAGAAAGTGGATGATCTCAGAGCTGATACAATAAGC
TCACAAATAGAACTCGCAGTCCTTCTTTCCAATGAAGGAATAATAAACAGTGAAGATGAA
CATCTCTTGGCGCTTGAAAGAAAGCTGAAGAAAATGCTGGGCCCCTCTGCTGTAGAGATA
GGGAATGGATGCTTTGAAACCAAACACAAGTGCAACCAGACCTGTCTCGACAGAATAGCT
GCTGGTACCTTTGATGCAGGAGAATTTTCTCTCCCCACCTTTGATTCACTAAATATTACT
GCTGCATCTTTAAATGACGATGGATTGGATAATCATACTATACTGCTTTACTACTCAACT
GCTGCCTCCAGTTTGGCTGTAACACTGATGATAGCTATCTTTGTTGTTTATATGGTCTCC
AGAGACAATGTTTCTTGCTCCATCTGTCTATAA
>B/Casablanca/212/2010*
------------------------------------------------------------
------------------------------------------------------------
------------------------------------------------------------
------------------------------------------------------------
------------------------------------------------------------
------------------------------------------------------------
------AACGTTATCAATGCAGAAAATGCACCAGGAGGACCCTACAAAATTGGAACCTCA
GGGTCTTGCCCTAACGTTACCAATGGAAACGGATTTTTCGCAACAATGGCTTGGGCCGTT
CCAAAAAACGACAAAAACAAAACAGCAACAAATCCATTAACAATAGAAGTACCATACATT
TGTACAGAAGGAGAAGACCAAATTACCGTTTGGGGGTTCCACTCTGATAATGAGACCCAA
ATGGCAAAGCTCTATGGGGACTCAAAGCCCCAGAAGTTCACCTCATCTGCCAATGGAGTG
ACCACACATTACGTTTCACAGATTGGTGGCTTCCCAAATCAAACAGAAGACGGAGGACTA
CCACAAAGTGGTAGAATTGTTGTTGATTACATGGTGCAAAAATCTGGGAAAACAGGAACA
ATTACTTATCAAAGAGGTATTTTATTGCCTCAAAAGGTGTGGTGCGCAAGTGGCAGGAGC
AAGGTAATAAAAGGATCCTTGCCTTTAATTGGTGAAGCAGATTGCCA-------------
------------------------------------------------------------
------------------------------------------------------------
------------------------------------------------------------
------------------------------------------------------------
------------------------------------------------------------
------------------------------------------------------------
------------------------------------------------------------
------------------------------------------------------------
------------------------------------------------------------
------------------------------------------------------------
------------------------------------------------------------
------------------------------------------------------------
------------------------------------------------------------
---------------------------------
>B/Casablanca/222/2010*
------------------------------------------------------------
------------------------------------------------------------
------------------------------------------------------------
------------------------------------------------------------
------------------------------------------------------------
------------------------------------GGATATGAACATATCAGGTTATCA
ATTCAAAACGTTATCAATGCAGAAAATGCACCAGGAGGACCCTACAAAATTGGAACCTCA
GGGTCTTGCCCTAACGTTACCAATGGAAATGGATTTTTCGCAACAATGGCTTGGGCCGTC
CCAAAAAACGACAAAAACAAAACAGCAACAAATCCATTAACAATAGAAGTACCATACATT
TGTACAGAAGGAGAAGACCAAATTACCGTTTGGGGGTTCCACTCTGATAACGAGACCCAA
ATGGCAAAGCTCTATGGGGACTCAAAACCCCAGAAGTTCACCTCATCTGCCAACGGAGTG
ACCACACATTACGTTTCACAGATTGGTGGCTTCCCAAATCAAACAGAAGACGGAGGACTA
CCACAAAGTGGTAGAATTGTTGTTGATTACATGGTGCAAAAATCTGGGAAAACAGGAACA
ATTACACATCAAAGAGGTATTTTATTGCCTCAAAAGGTGTGGTGCGCAAGTGGCAGGAGC
AAGGTAATAAAAGGATCCTTGCCTTTAATTGGTGAAGCAGATTGC---------------
------------------------------------------------------------
------------------------------------------------------------
------------------------------------------------------------
------------------------------------------------------------
------------------------------------------------------------
------------------------------------------------------------
------------------------------------------------------------
------------------------------------------------------------
------------------------------------------------------------
------------------------------------------------------------
------------------------------------------------------------
------------------------------------------------------------
------------------------------------------------------------
---------------------------------
>B/Casablanca/223/2010*
------------------------------------------------------------
------------------------------------------------------------
------------------------------------------------------------
------------------------------------------------------------
------------------------------------------------------------
------------------------------------GGATATGAACATATCAGGTTATCA
ACTCATAACGTTATCAATGCAGAAAATGCACCAGGAGGACCCTACAAAATTGGAACCTCA
GGGTCTTGCCCTAACGTTACCAATGGAAATGGATTTTTCGCAACAATGGCTTGGGCCGTC
CCAAAAAACGACAAAAACAAAACAGCAACAAATCCATTAACAATAGAAGTACCATACATT
TGTACAGAAGGAGAAGACCAAATTACCGTTTGGGGGTTCCACTCTGATAACGAGACCCAA
ATGGCAAAGCTCTATGGGGACTCAAAACCCCAGAAGTTCACCTCATCTGCCAACGGAGTG
ACCACACATCACGTTTCACAGATTGGTGGCTTCCCAAATCAAACAGAAGACGGAGGACTA
CCACAAAGTGGTAGAATTGTTGTTGATTACATGGTGCAAAAATCTGGGAAAACAGGAACA
ATTACCTATCAAAGAGGTATTTTATTGCCTCAAAAGGTGTGGTGCGCAAGTGGCAGGAGC
AAGGTAATAAAAGGATCCTTGCCTTTAATTGGTGAAGCAGATTGC---------------
------------------------------------------------------------
------------------------------------------------------------
------------------------------------------------------------
------------------------------------------------------------
------------------------------------------------------------
------------------------------------------------------------
------------------------------------------------------------
------------------------------------------------------------
------------------------------------------------------------
------------------------------------------------------------
------------------------------------------------------------
------------------------------------------------------------
------------------------------------------------------------
---------------------------------
>B/Casablanca/228/2010*
------------------------------------------------------------
------------------------------------------------------------
------------------------------------------------------------
------------------------------------------------------------
------------------------------------------------------------
------------------------------------------------------------
------------------------------CCAGGAGGACCCTACAAAATTGGAACCTCA
GGGTCTTGCCCTAACGTTACCAATGGAAATGGATTTTTCGCAACAATGGCTTGGGCCGTC
CCAAAAAACGACAAAAACAAAACAGCAACAAATCCATTAACAATAGAAGTACCATACATT
TGTACAGAAGGAGAAGACCAAATTACCGTTTGGGGGTTCCACTCTGATAACGAGACCCAA
ATGGCAAAGCTCTATGGGGACTCAAAACCCCAGAAGTTCACCTCATCTGCCAACGGAGTG
ACCACACATTACGTTTCACAGATTGGTGGCTTCCCAAATCAAACAGAAGACGGAGGACTA
CCACAAAGTGGTAGAATTGTTGTTGATTACATGGTGCAAAAATCTGGGAAAACAGGAACA
ATTACCTATCAAAGAGGTATTTTATTGCCTCAAAAGGTGTGGTGCGCAAGTGGCAGGAAC
AAGGTAATAAAAGGATCCTTGCCTTTAATTGGTGAAGCAGATTG----------------
------------------------------------------------------------
------------------------------------------------------------
------------------------------------------------------------
------------------------------------------------------------
------------------------------------------------------------
------------------------------------------------------------
------------------------------------------------------------
------------------------------------------------------------
------------------------------------------------------------
------------------------------------------------------------
------------------------------------------------------------
------------------------------------------------------------
------------------------------------------------------------
---------------------------------
>B/Casablanca/237/2010*
------------------------------------------------------------
------------------------------------------------------------
------------------------------------------------------------
------------------------------------------------------------
------------------------------------------------------------
------------------------------------------------------------
---------------AATGCAGAAAATGCACCAGGAGGACCCTACAAAATTGGAACCTCA
GGGTCTTGCCCTAACGTTACCAATGGAAATGGATTTTTCGCAACAATGGCTTGGGCCGTC
CCAAAAAACGACAAAAACAAAACAGCAACAAATCCATTAACAATAGAAGTACCATACATT
TGTACAGAAGGAGAAGACCAAATTACCGTTTGGGGGTTCCACTCTGATAACGAGACCCAA
ATGGCAAAGCTCTATGGGGACTCAAAACCCCAGAAGTTCACCTCATCTGCCAACGGAGTG
ACCACACATTACGTTTCACAGATTGGTGGCTTCCCAAATCAAACAGAAGACGGAGGACTA
CCACAAAGTGGTAGAATTGTTGTTGATTACATGGTGCAAAAATCTGGGAAAACAGGAACA
ATTACCTATCAAAGAGGTATTTTATTGCCTCAAAAGGTGTGGTGCGCAAGTGGCAGGAGC
AAGGTAATAAAAGGATCCTTGCCTTTAATTGGTGAAGCAGATTG----------------
------------------------------------------------------------
------------------------------------------------------------
------------------------------------------------------------
------------------------------------------------------------
------------------------------------------------------------
------------------------------------------------------------
------------------------------------------------------------
------------------------------------------------------------
------------------------------------------------------------
------------------------------------------------------------
------------------------------------------------------------
------------------------------------------------------------
------------------------------------------------------------
---------------------------------
>B/Cameroon/10v-4954/2010
gatcgaatctgcactgggataacatcgtcaaactcaccacatgtcgtcaaaactgctact
caaggggaggtcaatgtgactggtgtaataccactgacaacaacacccaccaaatctcat
tttgcaaatctcaaaggaacagaaaccagggggaaactatgcccaaaatgcctcaactgc
acagatctggacgtagccttgggcagaccaaaatgcacggggaaaataccctcggcaaga
gtttcaatactccatgaagtcagacctgttacatctgggtgctttcctataatgcacgac
agaacaaaaattagacagctgcctaaccttctccgaggatacgaacatatcaggttatca
actcataacgttatcaatgcggaaaatgcaccaggaggaccctacaaaattggaacctca
gggtcttgccctaacattaccaatggaaacggatttttcgcaacaatggcttgggccgtc
ccaaaaaacgacaaaaacaaaacagcaacaaatccattaacaatagaagtaccatacatt
tgtacagaaggagaagaccaaattaccgtttgggggttccattctgacaacgagacccaa
atggcaaagctctatggggactcaaagccccagaagttcacctcatctgccaacggagtg
accacacattacatttcacagattggtggcttcccaaatcaaacagaagacggaggacta
ccacaaagtggtagagttgttgttgattacatggtacaaaaatctggaaaaacaggaaca
attacctatcaaaggggtattttattgcctcaaaaggtgtggtgcgcaagtggcaggagc
aaggtaataaaaggatccttgcctttaattggagaagcagattgcctccacgaaaaatac
ggtggattaaacaaaagcaagccttactatacaggggaacatgcaaaggccataggaaat
tgcccaatatgggtgaaaacacccttgaagctggccaatggaaccaaatatagacctcct
gcaaaactattaaaggaaaggggtttcttcggagctattgctggtttcttagaaggagga
tgggaaggaatgattgcaggttggcacggatacacatcccatggggcacatggagtagcg
gtggcagcagaccttaagagcactcaagaggccataaacaagataacaaaaaatctcaac
tctttgagtgagctggaagtaaagaatcttcaaagactaagcggtgccatggatgaactc
cacaacgaaatactagaactagatgagaaagtggatgatctcagagctgatacaataagc
tcacaaatagaactcgcagtcctgctttccaatgaaggaataataaacagtgaagatgaa
catctcttggcgcttgaaagaaagctgaagaaaatgctgggcccctctgctgtagagata
gggaatggatgctttgaaaccaaacacaagtgcaaccagacctgtctcgacagaatagct
gctggtacctttgatgcaggagaattttctctccccacctttgattcactgaatattact
gctgcatctttaaatgacgatggattggataatcatactatactgctttactactcaact
gctgcctccagtttggctgtaacactgatgatagctatctttgttgtttatatggtctcc
agagacaatgtttcttgctccatctgtctataa
>B/Cameroon/10v-3152 GVFI/2010
gatcgaatctgcactgggataacatcgtcaaactcaccacatgtcgtcaaaactgctact
caaggggaggtcaatgtgactggtgtaataccactgacaacaacacccaccaaatctcat
tttgcaaatctcaaaggaacagaaaccagggggaaactatgcccaaaatgcctcaactgc
acagatctggacgtagccttgggcagaccaaaatgcacggggaaaataccctcggcgaga
gtttcaatactccatgaagtcagacctgttacatctgggtgctttcctataatgcacgac
agaacaaaaattagacagctgcctaaccttctccgaggatacgaacatatcaggttatca
actcataacgttatcaatgcagaaaatgcaccaggaggaccctacaaaattggaacctca
gggtcttgccctaacattaccaatggaaacggatttttcgcaacaatggcttgggccgtc
ccaaaaaacgacaaaaacaaaacagcaacaaatccattaacaatagaagtaccatacatt
tgtacagaaggagaagaccaaattaccgtttgggggttccactctgacaacgagacccaa
atggcaaagctctatggggactcaaagccccagaagttcacctcatctgccaacggagtg
accacacattacatttcacagattggtggcttcccaaatcaaacagaagacggaggacta
ccacaaagtggtagaattgttgttgattacatggtgcaaaaatctggaaaaacaggaaca
attacctatcaaaggggtattttattgcctcaaaaggtgtggtgcgcaagtggcaggagc
aaggtaataaaaggatccttgcctttaattggagaagcagattgcctccacgaaaaatac
ggtggattaaacaaaagcaagccttactacacaggggaacatgcaaaggccataggaaat
tgcccaatatgggtgaaaacacccttgaagctggccaatggaaccaaatatagacctcct
gcaaaactattaaaggaaaggggtttcttcggagctattgctggtttcttagaaggagga
tgggaaggaatgattgcaggttggcacggatatacatcccatggagcacatggagtagcg
gtggcagcagaccttaagagcactcaagaggccataaacaagataacaaaaaatctcaac
tctttgagtgagctggaagtaaagaatcttcaaagactaagcggtgccatggatgaactc
cacaacgaaatactagaactagatgagaaagtggatgatctcagagctgatacaataagc
tcacaaatagaactcgcagtcctgctttccaatgaaggaataataaacagtgaagatgaa
catctcttggcgcttgaaagaaagctgaagaaaatgctgggcccctctgctgtagagata
gggaatggatgctttgaaaccaaacacaagtgcaaccagacctgtctcgacagaatagct
gctggtacctttgatgcaggagaattttctctccccacctttgattcactgaatattact
gctgcatctttaaatggcgatggattggataatcatactatactgctttactactcaact
gctgcctccagtttggctgtaacactgatgatagctatctttgttgtttatatggtctcc
agagacaatgtttcttgctccatctgtctataa
>A/Cote d'Ivoire/GR1611/2010*
gatcgaatctgcactgggataacatcgtcaaactcaccacatgtcgtcaaaactgctact
caaggggaggtcaatgtgactggtgtaataccactgacaacaacacccaccaaatctcat
tttgcaaatctcaaaggaacagaaaccagagggaaactatgcccaaaatgccccaactgc
acagatctggacgtagccttgggcagaccaaaatgcacggggaaaataccctcggcaaga
gtttcaatactccatgaagtcagacctgttacatctgggtgctttcctataatgcacgac
agaacaaaaattagacagctgcctaaccttctccgaggatacgaacatatcaggttatca
actcataacgttatcaatgcagaaaatgcaccaggaggaccctacaaaattggaacctca
gggtcttgccctaacgttaccaatggaaacggatttttcgcaacaatggcttgggccgtc
ccaaaaaacgacaaaaacaaaacagcaacaaatccattaacaatagaagtaccatacatt
tgtacagaaggagaagaccaaattaccgtttgggggttccactctgataacgagacccaa
atggcaaagctctatggggactcaaaaccccagaagttcacctcatctgccaacggagtg
accacacattacgtttcacagattggtggcttcccaaatcaaacagaagacggaggacta
ccacaaagtggtagaattgttgttgattacatggtgcaaaaatctgggagaacaggaaca
attacctatcaaagaggtattttattgcctcaaaaggtgtggtgcgcaagtggcaggagc
aaggtaataaaaggatccttgcctttaattggagaagcagattgcctccacgaaaaatac
ggtggattaaacaaaagcaagccttactacacaggggaacatgcaaaggccataggaaat
tgcccaatatgggtgaagacacccttgaagctggccaatggaaccaaatatagacctcct
gcaaaactattaaaggaaaggggtttcttcggagctattgctggtttcttagaaggagga
tgggaaggaatgattgcaggttg-------------------------------------
------------------------------------------------------------
------------------------------------------------------------
------------------------------------------------------------
------------------------------------------------------------
------------------------------------------------------------
------------------------------------------------------------
------------------------------------------------------------
------------------------------------------------------------
------------------------------------------------------------
---------------------------------
>B/Cote d'Ivoire/GR1520/2010
gatcgaatctgcactgggataacatcgtcaaactcaccacatgtcgtcaaaactgctact
caaggggaggtcaatgtgactggtgtaataccactgacaacaacacccaccaaatctcat
tttgcaaatctcaaaggaacagaaaccagagggaaactatgcccaaaatgccccaactgc
acagatctggacgtagccttgggcagaccaaaatgcacggggaaaataccctcggcaaga
gtttcaatactccatgaagtcagacctgttacatctgggtgctttcctataatgcacgac
agaacaaaaattagacagctgcctaaccttctccgaggatacgaacatatcaggttatca
actcataacgttatcaatgcagaaaatgcaccaggaggaccctacaaaattggaacctca
gggtcttgccctaacgttaccaatggaaacggatttttcgcaacaatggcttgggccgtc
ccaaaaaacgacaaaaacaaaacagcaacaaatccattaacaatagaagtaccatacatt
tgtacagaaggagaagaccaaattaccgtttgggggttccactctgataacgagacccaa
atggcaaagctctatggggactcaaagccccagaagttcacctcatctgccaacggagtg
accacacattacgtttcacagattggtggcttcccaaatcaaacagaagacggaggacta
ccacaaagtggtagaattgttgttgattacatggtgcaaaaatctgggagaacaggaaca
attacctatcaaagaggtattttattgcctcaaaaggtttggtgcgcaagtggcaggagc
aaggtaataaaaggatccttgcctttaattggagaagcagattgcctccacgaaaaatac
ggtggattaaacaaaagcaagccttattacacaggggaacatgcaaaggccataggaaat
tgcccaatatgggtgaagacacccttgaagctggccaatggaaccaaatatagacctcct
gcaaaactattaaaggaaaggggtttcttcggagctattgctggtttcttagaaggagga
tgggaaggaatgattgcaggttggcacggatacacgtcccatggggcacatggagtagcg
gtggcagcagaccttaagagcactcaagaggccataaacaagataacaaaaaatctcaac
tctttgagtgagctggaagtaaagaatcttcaaagactaagcggtgccatggatgaactc
cacaacgaaatactagaactagacgaaaaagtggatgatctcagagctgatacaataagc
tcacaaatagaactcgcagtcctgctttccaatgaaggaataataaacagtgaagatgaa
catctcttggcgcttgaaagaaagctgaagaaaatgctgggcccctctgctgtagagata
gggaatggatgctttgaaaccaaacacaagtgcaaccagacctgtctcgacagaatagct
gctggtacctttgatgcaggagaattttctctccccacctttgattcactgaatattact
gctgcatctttaaatgacgatggattggataatcatactatactgctttactactcaact
gctgcctccagtttggctgtaacactgatgatagctatctttgttgtttatatggtctcc
agagacaatgtttcttgctccatctgtctataa
>B/Algeria/G94/2010
gatcgaatctgcactgggataacatcgtcaaactcaccacatgtcgtcaaaactgctact
caaggggaggtcaatgtgactggtgtaataccactgacaacaacacccaccaaatctcat
tttgcaaatcttaaaggaacagaaaccagagggaaactatgcccaaaatgccccaactgc
acagatctggacgtagccttgggcagaccaaaatgcacggggaaaataccctcggcaaga
gtttcaatactccatgaagtcagacctgttacatctgggtgctttcctataatgcacgac
agaacaaaaattagacagctgcctaatcttcttcgaggatacgaacatatcaggttatca
actcataacgttatcaatgcagaaaatgcaccaggaggaccctacaaaattggaacttca
gggtcttgccctaatgttaccaatggaaacggatttttcgcaacaatggcttgggccgtc
ccaaaaaacgacaaaaacaaaacagcaacaaatccattaacaatagaagtaccatacatt
tgtacagaaggagaagaccaaattaccgtttgggggttccactctgataacgagacccaa
atggcaaagctctatggggactcaaagccccagaagttcacctcatctgccaacggagtg
accacacattacgtttcacagattggtggcttcccaaatcaaacagaagacggaggacta
ccacaaagtggtagaattgttgttgattacatggtgcaaaaatctgggagaacaggaaca
attacctatcaaagaggtattttattgcctcaaaaggtgtggtgcgcaagtggcaggagc
aaggtaataaaaggatccttgcctttaattggagaagcagattgcctccacgaaaaatac
ggtggattaaacaaaagcaagccttactacacaggggaacatgcaaaggccataggaaat
tgcccaatatgggtgaagacacccttgaagctggccaatggaaccaaatatagacctcct
gcaaaactattaaaggaaaggggtttcttcggagctattgctggtttcttagaaggagga
tgggaaggaatgattgcaggttggcacggatacacgtcccatggggcacatggagtagcg
gtggcagcagaccttaagagcactcaagaggccataaacaagataacaaaaaatctcaac
tctttgagtgagctggaagtaaagaatcttcaaagactaagcggtgccatggatgaactc
cacaacgaaatactagaactagacgagaaagtggatgatctcagagctgatacaataagc
tcacaaatagaactcgcagtcctgctttccaatgaaggaataataaacagtgaagatgaa
catctcttggcgcttgaaagaaagctgaagaaaatgctgggcccctctgctgtagagata
gggaatggatgctttgaaaccaaacacaagtgcaaccagacctgtctcgacagaatagct
gctggtacctttgatgcaggagaattttctctccccacctttgattcactgaatattact
gctgcatctttaaatgacgatggattggataatcatactatactgctttactactcaact
gctgcctccagtttggctgtaacactgatgatagctatctttgttgtttatatggtctcc
agagacaatgtttcttgctccatctgtctataa
>B/Kenya/068/2010*
gatcgaatctgcactgggataacatcgtcaaactcaccacatgtcgtcaaaactgctact
caaggggaggtcaatgtgactggtgtaataccactgacaacaacacccaccaaatctcat
tttgcaaatctcaaaggaacagaaaccagggggaaactatgtccaaaatgcctcaactgc
acagatctggacgtagccttgggcagaccaaaatgcacggggaaaataccctcggcaaga
gtttcaatactccatgaagtcagacctgttacgtctgggtgttttcctataatgcacgac
agaacaaaaattagacagctgcctaaccttctccgaggatacgaacatatcaggttatca
actcataacgttatcaatgcagaaaatgcaccaggaggaccctacaaaattggaacctca
gggtcttgccctaacattaccaatggaaacggatttttcgcaacaatggcttgggccgtc
ccaaaaaacgacaaaaacaaaacagcaacaaatccattaacaatagaagtaccatacatt
tgtacagaaggagaagaccaaattaccgtttgggggttccactctgacaacgagacccaa
atggcaaagctctatggggactcaaagccccagaagttcacctcttctgccaacggagtg
accacacattacgtttcacagattggtggcttcccaaatcaaacagaagacggaggacta
ccacaaagtggtagaattgttgttgattacatggtgcaaaaatctgggaaaacaggaaca
attacctatcaaaggggtattttattgcctcaaaaggtgtggtgcgcaagtggcaggagc
aaggtaataaaaggatccttgcctttaattggagaagcagattgcctccacgaaaaatac
ggtggattaaacaaaagcaagccttactacacaggggaacatgcaaaggccataggaaat
tgcccaatatgggtgaaaacacccttgaagctggccaatggaaccaaatatagacctcct
gcaaaactattaaaggaaaggggtttcttcggagctattgctggtttcttagaaggagga
tgggaaggaatgattgcaggttggcacggatacacatcccatggggcacatggagtagcg
gtggcagcagaccttaagagcactcaagaggccataaacaagataacaaaaaatctcaac
tctttgagtgagctggaagtaaggaatct-------------------------------
------------------------------------------------------------
------------------------------------------------------------
------------------------------------------------------------
------------------------------------------------------------
------------------------------------------------------------
------------------------------------------------------------
------------------------------------------------------------
---------------------------------
>B/Kenya/067/2010*
gatcggatctgcactgggataacatcgtcaaactcaccacatgtagtcaaaactgctact
caaggggaggtcaatgtgaccggtgtaataccactgacaacaacacccaccaaatctcat
tttgcaaatctcaaaggaacagaaaccagggggaaactatgcccaaaatgcctcaactgc
acagatctggacgtagccttaggcagaccaaaatgcactgggaaaataccctcggcaaga
gtttcaatactccatgaagtcagacctgttacatctgggtgctttcctataatgcacgat
agaacaaaaattagacagctgcctaaccttctccgaggatacgaacatatcaggttatca
actcataacgttatcaatgcagaaaatgcaccaggaggaccctacaaaattggaacctca
gggtcttgccctaacgttaccaatggaaacggattcttcgcaacaatggcttgggccgtc
ccaaaaaacgacaaaaacaaaacagcaacaaatccattaacaatagaagtaccatacatt
tgtacagaaggagaagaccaaattaccgtttgggggttccactctgacaacgagacccaa
atggcaaagctctatggggactcaaagccccagaagttcacctcatctgccaacggagtg
accacacattacgtttcacagattggtggcttcccaaatcaaacagaagacggaggacta
ccacaaagtggtagaattgttgttgattacatggtgcaaaaatctgggaaaacaggaaca
attacctatcaaagaggtattttattgcctcaaaaggtgtggtgcgcaagtggcaggagc
aaggtaataaaaggatccttgcctttaattggagaagcagattgcctccacgaaaaatac
ggtggattaaacaaaagcaagccttactacacaggggaacatgcaaaggccataggaaat
tgcccaatatgggtgaaaacacccttgaagctggccaatggaaccaaatatagacctcct
gcaaaactattaaaggaaaggggtttcttcggagctattgctggtttcttagaaggagga
tgggaaggaatgattgcaggttggcacggatacacatcccatggggcacatggagtagcg
gtggcagcagaccttaagagcactcaagaggccataaacaagataacaaaaaatctcaac
tctttgagtgagctggaagtaaagaatct-------------------------------
------------------------------------------------------------
------------------------------------------------------------
------------------------------------------------------------
------------------------------------------------------------
------------------------------------------------------------
------------------------------------------------------------
------------------------------------------------------------
---------------------------------
>B/Egypt/65/2010
gatcgaatctgcactgggataacatcgtcaaactcaccacatgtcgtcaaaactgctact
caaggggaggtcaatgtgactggtgtaataccactgacaacaacacccaccaaatctcat
tttgcaaatctcaaaggaacagaaaccagggggaaactatgcccaaaatgcctcaactgc
acagatctggacgtagccttgggcagaccaaaatgcacggggaaaataccctcggcaaga
gtttcaatactccatgaagtcagacctgttacatctgggtgctttcctataatgcacgac
agaacaaaaattagacagctgcctaaccttctccgaggatacgaacatatcaggttatca
actcataacgttatcaatgcagaaaaggcaccaggaggaccctacaaaattggaacctca
gggtcttgccctaacgttaccaatggaaacggatttttcgcaacaatggcttgggccgtc
ccaaaaaacgacaaaaacaaaacagcaacaaatccattaacaatagaagtaccatacatt
tgtacagaaggagaagaccaaattaccatttgggggttccactctgacaacgagatccaa
atggcaaagctctatggggactcaaagccccagaagttcacctcatctgccaacggagtg
accacacattacgtttcacagattggtggcttcccaaatcaaacagaagacggaggacta
ccacaaagtggtagaattgttgttgattacatggtgcaaaaatctgggaaaacaggaaca
attacctatcaaagaggtattttattacctcaaaaggtgtggtgcgcaagtggcaggagc
aaggtaataaaaggatccttgcctttaattggagaagcagattgcctccacgaaaaatac
ggtggattaaacaaaagcaagccttactacacgggggaacatgcaaaggccataggaaat
tgcccaatatgggtgaaaacacccttgaagctggcaaatggaaccaaatatagacctcct
gcaaaactattaaaggaaaggggtttcttcggagctattgctggtttcttagaaggagga
tgggaaggaatgattgcaggttggcacggatacacatcccatggggcacatggagtagcg
gtggcagcagaccttaagagcactcaagaggccataaacaagataacaaaaaatctcaac
tctttgagtgagctggaagtaaagaatcttcaaagactaagcggtgccatggatgaactc
cacaacgaaatactagaactagatgagaaagtggatgatctcagagctgatacaataagc
tcacaaatagaactcgcagtcctgctttccaatgaaggaataataaacagtgaagatgaa
catctcttggcgcttgaaagaaagctgaagaaaatgctgggtccctctgctgtagagata
gggaatggatgctttgaaaccaaacacaagtgcaaccagacctgtctcgacaaaatagct
gctggtacctttgatgcaggagaattttctctccccacctttgattcactgaatattact
gctgcatctttaaatgacgatggattggataatcatactatactgctttactactcaact
gctgcctccagtttggctgtaacactgatgatagctatctttgttgtttatatggtctcc
agagacaatgtttcttgctccatctgtctataa
>B/Egypt/46/2010
gatcgaatctgcactgggataacatcgtcaaactcaccacatgtcgtcaaaactgctact
caaggggaggtcaatgtgactggtgtaataccactgacaacaacacccaccaaatctcat
tttgcaaatctcaaaggaacagaaaccagggggaaactatgcccaaaatgcctcaactgc
acagatctggacgtagccttgggcagaccaaaatgcacggggaaaataccctcggcaaga
gtttcaatactccatgaagtcagacctgttacatctgggtgctttcctataatgcacgac
agaacaaaaattagacagctgcctaaccttctccgaggatacgaacatatcaggttatca
actcataacgttatcaatgcagaaaatgcaccaggaggaccctacaaaattggaacctca
gggtcttgccctaacgtcaccaatggaaacggatttttcgcaacaatggcttgggccgtc
ccaaaaaacgacaaaaacaaaacagcaacaaatccattaacaatagaagtaccatacatt
tgtacagaaggagaagaccaaattaccatttgggggttccactctgacaccgagacccaa
atggcaaagctctatggggactcaaagccccagaagttcacctcatctgccaacggagtg
accacacattacgtttcacagattggtggcttcccaaatcaaacagaagacggaggacta
ccacaaagtggtagaattgttgttgattacatggtgcaaaaatctgggaaaacaggaaca
attacctatcaaagaggtattttattacctcaaaaggtgtggtgcgcaagtggcaggagc
aaggtaataaaaggatccttgcctttaattggagaagcagattgcctccacgaaaaatac
ggtggattaaacaaaagcaagccttactacacgggggaacatgcaaaggccataggaaat
tgcccaatatgggtgaaaacacccttgaagctggccaatggaaccaaatatagacctcct
gcaaaactattaaaggaaaggggtttcttcggagctattgctggtttcttagaaggagga
tgggaaggaatgattgcaggttggcacggatacacatcccatggggcacatggagtagcg
gtggcagcagaccttaagagcactcaagaggccataaacaagataacaaaaaatctcaac
tctttgagtgagctggaagtaaagaatcttcaaagactaagcggtgccatggatgaactc
cacaacgaaatactagaactagatgagaaagtggatgatctcagagctgatacaataagc
tcacaaatagaactcgcagtcctgctttccaatgaaggaataataaacagtgaagatgaa
catctcttggcgcttgaaagaaagctgaagaaaatgctgggtccctctgctgtagagata
gggaatggatgctttgaaaccaaacacaagtgcaaccagacctgtctcgataaaatagct
gctggtacctttgatgcaggagaattttctctccccacctttgattcactgaatattact
gctgcatctttaaatgacgatggattggataatcatactatactgctttactactcaact
gctgcctccagtttggctgtaacactgatgatagctatctttgttgtttatatggtctcc
agagacaatgtttcttgctccatctgtctataa
>B/Egypt/66/2010
GATCGAATCTGCACTGGGATAACATCGTCAAACTCACCACATGTCGTCAAAACTGCTACT
CAAGGGGAGGTCAATGTGACTGGTGTAATACCACTGACAACAACACCCACCAAATCTCAT
TTTGCAAATCTCAAAGGAACAGAAACCAGGGGGAAACTATGCCCAAAATGCCTCAACTGC
ACAGATCTGGACGTAGCCTTGGGCAGACCAAAATGCACGGGGAAAATACCCTCGGCAAGA
GTTTCAATACTCCATGAAGTCAGACCTGTTACATCTGGGTGCTTTCCTATAATGCACGAC
AGAACAAAAATTAGACAGCTGCCTAACCTTCTCCGAGGATACGAACATATCAGGTTATCA
ACTCATAACGTTATCAATGCAGAAAATGCACCAGGAGGACCCTACAAAATTGGAACCTCA
GGGTCTTGCCCTAACGTTACCAATGGAAACGGATTTTTCGCAACAATGGCTTGGGCCGTC
CCAAAAAACGACAAAAACAAAACAGCAACAAATCCATTAACAATAGAAGTACCATACATT
TGTACAGAAGGAGAAGACCAAATTACCATTTGGGGGTTCCACTCTGACAACGAGAACCAA
ATGGCAAAGCTCTATGGGGACTCAAAGCCCCAGAAGTTCACCTCATCTGCCAACGGAGTG
ACCACACATTACGTTTCACAGATTGGTGGCTTCCCAAATCAAACAGAAGACGGAGGACTA
CCACAAAGTGGTAGAATTGTTGTTGATTACATGGTGCAAAAATCTGGGAAAACAGGAACA
ATTACCTATCAAAGAGGTATTTTATTACCTCAAAAGGTGTGGTGCGCAAGTGGCAGGAGC
AAGGTAATAAAAGGATCCTTGCCTTTAATTGGAGAAGCAGATTGCCTCCACGAAAAATAC
GGTGGATTAAACAAAAGCAAGCCTTACTACACGGGGGAACATGCAAAGGCCATAGGAAAT
TGCCCAATATGGGTGAAAACACCCTTGAAGCTGGCAAATGGAACCAAATATAGACCTCCT
GCAAAACTATTAAAGGAAAGGGGTTTCTTCGGAGCTATTGCTGGTTTCTTAGAAGGAGGA
TGGGAAGGAATGATTGCAGGTTGGCACGGATACACATCCCATGGGGCACATGGAGTAGCG
GTGGCAGCAGACCTTAAGAGCACTCAAGAGGCCATAAACAAGATAACAAAAAATCTCAAC
TCTTTGAGTGAGCTGGAAGTAAAGAATCTTCAAAGACTAAGCGGTGCCATGGATGAACTC
CACAACGAAATACTAGAACTAGATGAGAAAGTGGATGATCTCAGAGCTGATACAATAAGC
TCACAAATAGAACTCGCAGTCCTGCTTTCCAATGAAGGAATAATAAACAGTGAAGATGAA
CATCTCTTGGCGCTTGAAAGAAAGCTGAAGAAAATGCTGGGTCCCTCTGCTGTAGAGATA
GGGAATGGATGCTTTGAAACCAAACACAAGTGCAACCAGACCTGTCTCGACAAAATAGCT
GCTGGTACCTTTGATGCAGGAGAATTTTCTCTCCCCACCTTTGATTCACTGAATATTACT
GCTGCATCTTTAAATGACGATGGATTGGATAATCATACTATACTGCTTTACTACTCAACT
GCTGCCTCCAGTTTGGCTGTAACACTGATGATAGCTATCTTTGTTGTTTATATGGTCTCC
AGAGACAATGTTTCTTGCTCCATCTGTCTATAA
>B/Manhean/06/2008*
------------------------------------------------------------
------------------------------------------------------------
-----------------------GACCAGAGGGAAACTATGCCCGGACTGTCTCAACTGT
ACAGATCTGGATGTGGCCTTGGGCAGGCCAATGTGTGTGGGGACCACACCTTCTGCTAAA
GCTTCAATACTCCACGAAGTCAGACCTGTTACATCCGGGTGCTTTCCTATAATGCACGAC
AGAACAAAAATCAGGCAACTACCCAATCTTCTCAGAGGATATGAAAATATCAGGTTATCA
ACCCAGAACGTTATCGATGCAGAAAAAGCACCAGGAGGACCCTACAGACTTGGAACCTCA
GGATCTTGCCCTAATGCTACCAGTAAAGTCGGATTTTTCGCAACAATGGCTTGGGCTGTC
CCAAAG---GACAACTACAAAAATGCAACGAACCCACTAACAGTAGAAGTACCATACATT
TGTACAGAAGGGGAAGACCAAATTACTGTTTGGGGGTTCCATTCAGATAACAAAACCCAA
ATGAAGAACCTCTATGGAGACTCAAATCCTCAAAAGTTCACCTCATCTGCTAATGGAGTA
ACCACACATTATGTTTCTCAGATTGGCGACTTCCCAGATCAAACAGAAGACGGAGGACTA
CCACAAAGCGGCAGAATTGTTGTTGATTACATGATGCAAAAACCTGGGAAAACAGGAACA
ATTGTCTATCAAAGAGGTGTTTTGTTGCCTCAAAAGGTGTGGTGCGCGAGTGGCAGGAGC
AAAGTAATAAAAGGGTCATTGCCTTTAATTGGTGAAGCAGATTGCCTTCATGAAAAATAC
GGTGGATTAAACAAAAGCAAGCCTTACTACACAGGAGAACATGCAAAAGCCATAGGAAAT
TGCCCAATATG-------------------------------------------------
------------------------------------------------------------
------------------------------------------------------------
------------------------------------------------------------
------------------------------------------------------------
------------------------------------------------------------
------------------------------------------------------------
------------------------------------------------------------
------------------------------------------------------------
------------------------------------------------------------
------------------------------------------------------------
------------------------------------------------------------
---------------------------------
>B/Manhean/04/2008*
------------------------------------------------------------
------------------------------------------------------------
-----------------------GACCAGAGGGAAACTATGCCCGGACTGTCTCAACTGT
ACAGATCTGGATGTGGCCTTGGGCAGGCCAATGTGTGTGGGGACCACACCTTCTGCTAAA
GCTTCAATACTCCACGAAGTCAGACCTGTTACATCCGGGTGCTTTCCTATAATGCACGAC
AGAACAAAAATCAGGCAACTACCCAATCTTCTCAGAGGATATGAAAATATCAGGTTATCA
ACCCAAAACGTTATCGATGCAGAAAAAGCACCAGGAGGACCCTACAGACTTGGAACCTCA
GGATCTTGCCCTAACGCTACCAGTAAAATCGGATTTTTCGCAACAATGGCTTGGGCTGTC
CCAAAG---GACAACTACAAAAATGCAACGAACCCACTAACAGTAGAAGTACCATACATT
TGTACAGAAGGGGAAGACCAAATTACTGTTTGGGGGTTCCATTCAGATAACAAAACCCAA
ATGAAGAACCTCTATGGAGACTCAAATCCTCAAAAGTTCACCTCATCTGCTAATGGAGTA
ACCACACATTATGTTTCTCAGATTGGCGACTTCCCAGATCAAACAGAAGACGGAGGACTA
CCACAAAGCGGCAGAATTGTTGTTGATTACATGATGCAAAAACCTGGGAAAACAGGAACA
ATTGTCTATCAAAGAGGTGTTTTGTTGCCTCAAAAGGTGTGGTGCGCGAGTGGCAGGAGC
AAAGTGATAAAAGGGTCATTGCCTTTAATTGGTGAAGCAGATTGCCTTCATGAAAAATAC
GGTGGATTAAACAAAAGCAAGCCTTACTACACAGGAGAACATGCAAAAGCCATAGGAAAT
TGCC--------------------------------------------------------
------------------------------------------------------------
------------------------------------------------------------
------------------------------------------------------------
------------------------------------------------------------
------------------------------------------------------------
------------------------------------------------------------
------------------------------------------------------------
------------------------------------------------------------
------------------------------------------------------------
------------------------------------------------------------
------------------------------------------------------------
---------------------------------
>B/Ghana/FS/10-4716/2010
gatcgaatctgcactgggataacatcgtcaaactcaccacatgtcgtcaaaactgctact
caaggggaggtcaatgtgactggtgtaataccactgacaacaacacccaccaaatctcat
tttgcaaatctcaaaggaacagaaaccagagggaaactatgcccaaaatgccccaactgc
acagatctggacgtagccttgggcagaccaaaatgcacagggaaaataccctcggcaaga
gtttcaatactccatgaagtcagacctgttacatctgggtgctttcctataatgcacgac
agaacaaaaattagacagctgcctaaccttctccgaggatacgaacatatcaggttatca
aatcataacgttatcaatgcagaaaatgcaccaggaggaccctacaaaattggaacctca
gggtcttgccctaacgtcaccaatggaaacggatttttcgcaacaatggcttgggccgtc
ccaaaaaacgacaaaaacaaaacagcaacaaatccattaacaatagaagtaccatacatt
tgtacagaaggagaagaccaaattaccgtttgggggttccactctgataacgagacccaa
atggcaaagctctatggggactcaaagccccagaagttcacctcatctgccaacggagtg
accacacattacgtttcacagattggtggcttcccaaatcaaacagaagacggaggacta
ccacaaagtggtagaattgttgttgattacatggtgcaaaaatctgggagaacaggaaca
attacctatcaaagaggtattttattgcctcaaaaggtgtggtgcgcaagtggcaggagc
aaggtaataaaaggatccttgcctttaattggagaagcagattgcctccacgaaaaatac
ggtggattaaacaaaagcaagccttactacacaggggaacatgcaaaggccataggaaat
tgcccaatatgggtgaaaacacccttgaagctggccaatggaaccaaatatagacctcct
gcaaaactattaaaggaaaggggtttcttcggagctattgctggtttcttagaaggagga
tgggaaggaatgattgcaggttggcacggatacacgtcccatggggcacatggagtagcg
gtggcagcagaccttaagagcactcaagaggccataaacaagataacaaaaaatctcaac
tctttgagtgagctggaagtaaagaatcttcaaagactaagcggtgccatggatgaactc
cacaacgaaatactagaactagacgaaaaagtggatgatctcagagctgatacaataagc
tcacaaatagaactcgcagtcctgctttccaatgaaggaataataaacagtgaagatgaa
catctcttggcgcttgaaagaaagctgaagaaaatgctgggcccctctgctgtagagata
gggaatggatgctttgaaaccaaacacaagtgcaaccagacctgtctcgacagaatagct
gctggtacctttgatgcaggagaattttctctccccacctttgattcactgaatattact
gctgcatctttaaatgacgatggattggataatcatactatactgctttactattcaact
gctgcctccagtttggctgtaacactgatgatagctatctttgttgtttatatggtctcc
agagacaatgtttcttgctccatctgtctataa
>B/Nigeria/3043/2010
gatcgaatctgcactgggataacatcgtcaaactcaccacatgtcgtcaaaactgccact
caaggggaggtcaatgtgactggtgtaataccactgacaacaacacccaccaaatctcat
tttgcaaatctcaaaggaacagaaaccagggggaaactatgcccaaaatgcctcaactgc
acagatctggacgtagccttgggcagaccaaaatgcacggggaaaataccctcggcaaga
gtttcaatactccatgaagtcagacctgttacatctgggtgctttcctataatgcacgac
agaacaaaaattagacagctgcctaaccttctccgaggatacgaacatatcagattatca
actcataacgttatcaatgcagaaaatgcaccaggaggaccctacaaaattggaacctca
gggtcttgccctaacattaccaatggaaacggatttttcgcaacaatggcttgggccgtc
ccaaaaaacgacaaaaacaaaacagcaacaaatccattaacaatagaagtaccatacatt
tgtatagaaggagaagaccaaattaccgtttgggggttccattctgacaacgagacccaa
atggcaaagctctatggggactcaaagccccagaagttcacctcatctgccaacggagtg
accacacattacatttcacagattggtggcttcccaaatcaaacagaagacggaggacta
ccacaaagtggtagaattgttgttgattacatggtgcaaaaatctggaaaaacaggaaca
attacctatcaaaggggtattttattgcctcaaaaggtgtggtgcgcaagtggcaggagc
aaggtaataaaaggatccttgcctttaattggagaagcagattgcctccacgaaaaatac
ggtggattaaacaaaagcaagccttactacacaggagaacatgcaaaggccataggaaat
tgcccaatatgggtgaaaacacccttgaagctggccaatggaaccaaatatagacctcct
gcaaaactattaaaggaaaggggtttcttcggagctattgctggtttcttagaaggagga
tgggaaggaatgattgcaggttggcacggatacacatcccatggggcacatggagtagcg
gtggcagcagaccttaagagcactcaagaggccataaacaagataacaaaaaatctcaac
tctttgagtgagctggaagtaaagaatcttcaaagactaagcggtgccatggatgaactc
cacaacgaaatactagaactagatgagaaagtggatgatctcagagctgatacaataagc
tcacaaatagaactcgcagtcttgctttccaatgaaggaataataaacagtgaagatgaa
catctcttggcgcttgaaagaaagctgaagaaaatgctgggcccctctgctgtagagata
gggaatggatgctttgaaaccaaacacaagtgcaaccagacctgtctcgacagaatagct
gctggtacctttgatgcaggagaattttctctccccacctttgattcactgaatattact
gctgcatctttaaatgacgatggattggataatcatactatactgctttactactcaact
gctgcctccagtttggctgtaacactgatgatagctatttttgttgtttatatggtctcc
agagacaatgtttcttgctccatctgtctataa
>B/Johannesburg/23/2010
gatcgaatctgcactgggataacatcttcaaactcacctcatgtggtcaaaacagctact
caaggggaggtcaacgtgactggcgtgataccactgacaacaacaccgacaaaatcttat
tttgcaaacctcaaaggaacaaggaccagagggaaactatgcccggactgtctcaactgt
acagatctggatgtggccttgggcaggccaatgtgtgtggggaccacaccttctgctaaa
gcttcaatactccacgaagtcagacctgttacatccgggtgctttcctataatgcacgac
agaacaaaaatcaggcaactacccaatcttctcagaggatatgaaaatatcaggttatca
acccagaacgttatcgatgcagaaaaagcaccaggaggaccctacagacttggaacctca
ggatcttgccctaatgctaccagtaaaatcggatttttcgcaacaatggcttgggctgtc
ccaaag---gacaactacaaaaatgcaacgaacccactaacagtagaagtaccatacatt
tgtaaagaaggggaagaccaaattactgtttgggggttccattcagataacaaaacccaa
atgaagaacctctatggagactcaaatcctcaaaagttcacctcatctgctaatggagta
accacacattatgtttctcagattggcgacttcccagatcaaacagaagacggaggacta
ccacaaagcggcagaattgttgttgattacatgatgcaaaaacctgggaaaacaggaaca
attgtctatcaaagaggtgttttgttgcctcaaaaggtgtggtgcgcgagtggcaggagc
aaagtaataaaagggtcattgcctttaattggtgaagcagattgccttcatgaaaaatac
ggtggattaaacaaaagcaagccttactacacaggagaacatgcaaaagccataggaaac
tgcccaatatgggtaaaaacacctttgaagcttgccaatgggaccaaatatagacctcct
gcaaaactattaaaggaaaggggtttcttcggggctattgctggtttcctagaaggagga
tgggaaggaatgattgcaggttggcacggatacacatctcacggagcacatggagtggca
gtggcggcagaccttaagagtacacaagaagctataaataagataacaaaaaatctcaat
tctttgagtgagctagaagtaaagaaccttcaaagactaagtggtgccatggatgaactc
cacaacgaaatactcgagctggatgagaaagtggatgatctcagagctgacactataagc
tcacaaatagaacttgcagtcttgctttccaacgaaggaataataaacagtgaagacgag
catctattggcacttgagagaaaactaaagaaaatgctgggcccctctgctgtagacata
ggaaatggatgctttgaaaccaaacacaaatgcaaccagacctgcttagacaggatagct
gctggcacctttaatgcaggagaattttctctccccacttttgattcattgaacattact
gctgcatctttaaatgatgatggattggataaccatactatactgctctattactcaact
gctgcttctagtttggctgtaacattaatgctagctatttttattgtttatatggtctcc
agagacaacgtttcatgctccatctgtctataa
>B/Johannesburg/20/2010
gatcgaatctgcactgggataacatcgtcaaactcaccacatgtcgtcaaaactgctact
caaggggaggtcaatgtgactggtgtaataccactgacaacaacacccaccaaatctcat
tttgcaaatctcaaaggaacagaaaccagggggaaactatgcccaaaatgcctcaactgc
acagatctggatgtagccttgggcagaccaaaatgcacggggaaaataccctcggcaaga
gtttcaatactccatgaagtcagacctgttacatctgggtgctttcctataatgcacgac
agaacaaaaattagacagctgcctaaccttctccgaggatacgaacatatcaggttatca
actcataacgttatcaatgcagaaaatgcaccaggaggaccctacaaaattggaacctca
gggtcttgccctaacgttaccaatggaaacggatttttcgcaacaatggcttgggccgtc
ccaaaaaacgacaaaaacaaaacagcaacaaatccattaacaatagaagtaccatacatt
tgtacagaaggagaagaccaaattaccgtttgggggttccactctgacaacgagacccaa
atggcaaagctctatggggactcaaaaccccagaagttcacctcatctgccaacggagtg
accacacattacgtttcacagattggtggcttcccaaatcaaacagaagacggaggacta
ccacaaagtggtagaattgttgttgattacatggtgcaaaaatctgggaaaacaggaaca
attacctatcaaagaggtattttattgcctcaaaaggtgtggtgcgcaagtggcaggagc
aaggtaataaaaggatccttgcctttaattggagaagcagattgcctccatgaaaaatac
ggtggattaaacaaaagcaagccttattacacaggggaacatgcaaaggccataggaaat
tgcccaatatgggtgaaaacacccttgaagctggccaatggaaccaaatatagacctcct
gcaaaactattaaaggaaaggggtttcttcggagctattgctggtttcttagaaggagga
tgggaaggaatgattgcaggttggcacggatacacatcctatggggcacatggagtagca
gtggcagcagaccttaagagcactcaagaggccataaacaagataacaaaaaatctcaac
tctttgagtgagctggaagtaaagaatcttcaaagactaagcggtgccatggatgaactc
cacaacgaaatactagaactagatgagaaagtggatgatctcagagctgatacaataagc
tcacaaatagaacttgcagtcctgctttccaatgaaggaataataaacagtgaagatgaa
catctcttggcgctcgaaagaaagctgaagaaaatgctgggcccctctgctgtagagata
gggaatggatgctttgaaaccaaacacaagtgcaaccagacctgtctcgacagaatagct
gctggtacctttgatgcaggagaattttctctccccacctttgattcactgaatattact
gctgcatctttaaatgacgatggattggataatcatactatactgctttactactcaact
gctgcctccagtttggctgtaacactgatgatagctatctttgttgtttatatggtctcc
agagacaatgtttcttgctccatctgtctataa
>B/Johannesburg/12/2010
gatcgaatctgcactgggataacatcgtcaaactcaccacatgtcgtcaaaactgctact
caaggggaggtcaatgtgactggtgtaataccactgacaacaacacccaccaaatctcat
tttgcaaatctcaaaggaacagaaaccagggggaaactatgcccaaaatgcctcaactgc
acagatctagacgtggccttgggcagaccaaaatgcactgggaaaataccctcggcaaga
gtttcaatactccatgaagtcagacctgttacatctgggtgctttcctataatgcacgac
agaacaaaaattagacagctgcctaatcttctccgaggatacgaacatatcaggttatca
actcataacgttatcaatgcagaaaatgcaccaggaggaccctacaaaattggaacctca
gggtcttgccctaacattaccaatggaaacggatttttcgcaacaatggcttgggccgtc
ccaaaaaacgacaaaaacaaaacagcaacaagtccattaacaatagaagtaccatacatt
tgtacagaaggagaagaccaaattaccgtttgggggttccactctgacaacgaaacccaa
atggcaaagctctatggggactcaaagccccagaagttcacctcatctgccaacggagtg
accacacattacgtttcacagattggtggcttcccaaatcaaacagaagacgggggacta
ccacaaagtggtagaattgttgttgattacatggtgcaaaaatctgggaaaacaggaaca
attacctatcaaaggggtattttattgcctcaaaaggtgtggtgcgcaagtggcaggagc
aaggtaataaaaggatccttgcctttaattggagaagcagattgcctccacgaaaaatac
ggtggattaaacaaaagcaagccttactacacaggggaacatgcaaaggccataggaaat
tgcccaatatgggtgaaaacacccttgaagctggccaatggaaccaaatatagacctcct
gcaaaactattaaaggaaaggggtttcttcggagctattgctggtttcttagaaggagga
tgggaaggaatgattgcaggttggcacggatacacatcccatggggcacatggagtggcg
gtggcagcagaccttaagagcactcaagaggccataaacaagataacaaaaaatctcaac
tctttgagtgagctggaagtaaagaatcttcaaagactaagcggtgccatgaatgaactc
cacaacgaaatactagaactagatgagaaagtggatgatctcagagctgatacaataagc
tcacaaatagaactcgcagtcctgctttctaatgaaggaataataaacagtgaagatgaa
catctcttggcgcttgaaagaaagctgaagaaaatgctgggcccctctgctgtagagata
gggaatggatgctttgaaaccaaacacaagtgcaaccagacctgtctcgacagaatagct
gctggtacctttgatgcaggagaattttctctccccacctttgattcactgaatattact
gctgcatctttaaatgacaatggattggataatcatactatactgctttattactcgact
gctgcctccagtttggctgtaacactgatgatagctatctttgttgtttatatggtctcc
agagacaatgtttcttgctccatctgtctataa
>B/Cameroon/10v-744/2010
gatcgaatctgcactgggataacatcgtcaaactcaccacatgtcgtcaaaactgctact
caaggggaggtcaatgtgactggtgtaataccactgacaacaacacccaccaaatctcat
tttgcaaatctcaaaggaacagaaaccagggggaaactatgcccaaaatgcctcaactgc
acagatctggacgtagccttgggcagaccaaaatgcacggggaaaataccctcggcaaga
gtttcaatactccatgaagtcagacctgttacatctgggtgctttcctataatgcacgac
agaacaaaaattagacagctgcctaaccttctccgaggatacgaacatatcaggttatca
actcataacgttatcaatgcagaaaatgcaccaggaggaccctacaaaattggaacctca
gggtcttgccctaacattaccaatggaaacggatttttcgcaacaatggcttgggccgtc
ccaaaaaacgacaaaaacaaaacagcaacaaatccattaacaatggaagtaccatacatt
tgtacagaaggagaagaccaaattaccgtttgggggttccattctgacaacgagacccaa
atggcaaagctctatggggactcaaagccccagaagttcacctcatctgccaacggagtg
accacacattacatttcacagattggtggcttcccaaatcaaacagaagacggaggacta
ccacaaagtggtagaattgttgttgattacatggtgcaaaaatctggaaaaacaggaaca
attacctatcaaaggggtattttattgcctcaaaaggtgtggtgcgcaagtggcaggagc
aaggtaataaaaggatccttgcctttgattggagaagcagattgcctccacgaaaaatac
ggtggattaaacaaaagcaagccttactacacaggggaacatgcaaaggccataggaaat
tgcccaatatgggtgaaaacacccttgaagctggccaatggaaccaaatatagacctcct
gcaaaactattaaaggaaaggggtttcttcggagctattgctggtttcttagaaggagga
tgggaaggaatgattgcaggttggcacggatacacatcccatggggcacatggagtagcg
gtggcagcagaccttaagagcactcaagaggccataaacaagataacaaaaaatctcaac
tctttgagtgagctggaagtaaagaatcttcaaagactaagcggtgccatggatgaactc
cacaacgaaatactagaactagatgagaaagtggatgatctcagagctgatacaataagc
tcacaaatagaactcgcagtcctgctttccaatgaaggaataataaacagtgaagatgaa
catctcttggcgcttgaaagaaagctgaagaaaatgctgggcccctctgctgtagagata
gggaatggatgctttgaaaccaaacacaagtgcaaccagacctgtctcgacagaatagct
gctggtacctttgatgcaggagaattttctctccccacctttgattcactgaatattact
gctgcatctttaaatgacgatggattggataatcatactatactgctttactactcaact
gctgcctccagtttggctgtaacactgatgatagctatctttgttgtttatatggtctcc
agagacaatgtttcttgctccatctgtctataa
>B/Cameroon/10v-2035/2010
gatcgaatctgcactgggataacatcgtcaaactcaccacatgtcgtcaaaactgctact
caaggggaggtcaatgtgactggtgtaataccactgacaacaacacccaccaaatctcat
tttgcaaatctcaaaggaacagaaaccagagggaaactatgcccaaaatgccccaactgc
acagatctggacgtagccttgggcagaccaaaatgcacggggaaaataccctcggcaaga
gtttcaatactccatgaagtcagacctgttacatctgggtgctttcctataatgcacgac
agaacaaaaattagacagctgcctaatcttctccgaggatacgaacatatcaggttatca
actcataacgttatcaatgcagaaaatgcaccaggaggaccctacaaaattggaacctca
gggtcttgccctaatgttaccaatggaaacggatttttcgcaacaatggcttgggccgtc
ccaaaaaacgacaaaaacaaaacagcaacaaatccattaacaatagaagtaccatacatt
tgtacagaaggagaagaccaaattaccgtttgggggttccactctgataacgagatccaa
atggcaaagctctatggggactcaaagccccagaagttcacctcatctgccaacggagtg
accacacattacgtttcacagattggtggcttcccaaatcaaacagaagacggaggacta
ccacaaagtggtagaattgttgttgattacatggtgcaaaaatctgggagaacaggaaca
attacctatcaaagaggtattttattgcctcaaaaggtgtggtgcgcaagtggcaggagc
aaggtaataaaaggatccttgcctttaattggagaagcagattgcctccacgaaaaatac
ggtggattaaacaaaagcaagccttactacacaggggaacatgcaaaggccataggaaat
tgcccaatatgggtgaagacacccttgaagctggccaatggaaccaaatatagacctcct
gcaaaactattaaaggaaaggggtttcttcggagctattgctggtttcttagaaggagga
tgggaaggaatgattgcaggttggcacggatacacgtcccatggggcacatggagtagcg
gtggcagcagaccttaagagcactcaagaggccataaacaagataacaaaaaatctcaac
tctttgagtgagctggaagtaaagaatcttcaaagactaagcggtgccatggatgaactc
cacaacgaaatactagaactagacgagaaagtggatgatctcagagctgatacaataagc
tcacaaatagaactcgcagtcctgctttccaatgaaggaataataaacagtgaagatgaa
catctcttggcgcttgaaagaaagctgaagaaaatgctgggcccctctgctgtagagata
gggaatggatgctttgaaaccaaacacaagtgcaaccagacctgtctcgacagaatagct
gctggtacctttgatgcaggagaattttctctccccacctttgattcactgaatattact
gctgcatctttaaatgacgatggattggataatcatactatactgctttactactcgact
gctgcctccagtttggctgtaacactgatgatagctatctttgttgtttatatggtctcc
agagacaatgtttcttgctccatctgtctataa
>B/Kenya/0094/2009*
gatcgaatctgcactgggataacatcgtcaaactcaccacatgtcgtcaaaactgctact
caaggggaggtcaatgtgactggtgtaataccactgacaacaacacccaccaaatctcat
tttgcaaatctcaaaggaacagaaaccagggggaaactatgcccaaaatgcctcaactgc
acagatctggacgtagccttgggcagaccaaaatgcacggggaaaataccctcggcaaga
gtttcaatactccatgaagtcagacctgttacatctgggtgctttcctataatgcacgac
agaacaaaaattagacagctgcctaaccttctccgaggatacgaacatatcaggttatca
actcataacgttatcaatgcagaaaatgcaccaggaggaccctacaaaattggaacctca
gggtcttgccctaacattaccaatggaaacggatttttcgcaacaatggcttgggccgtc
ccaaaaaacgacaaaaacaaaacagcaacaaatccattaacaatagaagtaccatacatt
tgtacagaaggagaagaccaaattaccgtttgggggttccactctgacaacgagacccaa
atggcaaagctctatggggactcaaagccccagaagttcacctcatctgccaacggagtg
accacacattacatttcacagattggtggcttcccaaatcaaacagaagacggaggacta
ccacaaagtggtagaattgttgttgattacatggtgcaaaaatctgggaaaacaggaaca
attacctatcaaaggggtattttattgcctcaaaaggtgtggtgcgcaagtggcaggagc
aaggtaataaaaggatccttgcctttaattggagaagcagattgcctccacgaaaaatac
ggtggattaaacaaaagcaagccttactacacaggggaacatgcaaaggccataggaaat
tgcccaatatgggtgaaaacacccttgaagctggccaatggaaccaaatatagacctcct
gcaaaactattaaaggaaaggggtttcttcggagctattgctggtttcttagaaggagga
tgggaaggaatgattgcaggttggcacggatacacatcccatggagcacatggagtagcg
gtggcagcagacctt---------------------------------------------
------------------------------------------------------------
------------------------------------------------------------
------------------------------------------------------------
------------------------------------------------------------
------------------------------------------------------------
------------------------------------------------------------
------------------------------------------------------------
------------------------------------------------------------
---------------------------------
>B/Kenya/0085/2009*
gatcgaatctgcactgggataacatcgtcaaactcaccacatgtcgtcaaaactgctact
caaggggaggtcaatgtgactggtgtaataccactgacaacaacacccaccaaatctcat
tttgcaaatctcaaaggaacagaaaccagggggaaactatgtccaaaatgcctcaactgc
acagatctggacgtagccttgggcagaccaaaatgcacggggaaaataccctcggcaaga
gtttcaatactccatgaagtcagacctgttacatctgggtgttttcctataatgcacgac
agaacaaaaattagacagctgcctaaccttctccgaggatacgaacatatcaggttatca
actcataacgttatcaatgcagaaaatgcaccaggaggaccctacaaaattggaacctca
gggtcttgccctaacattaccaatggaaacggatttttcgcaacaatggcttgggccgtc
ccaaaaaacgacaaaaacaaaacagcaacaaatccattaacaatagaagtaccatacatt
tgtacagaaggagaagaccaaattaccgtttgggggttccactctgacaacgagacccaa
atggcaaagctctatggggactcaaagccccagaagttcacctcttctgccaacggagtg
accacacattacgtttcacagattggtggcttcccaaatcaaacagaagacggaggacta
ccacaaagtggtagaattgttgttgattacatggtgcaaaaatctgggaaaacaggaaca
attacctatcaaaggggtattttattgcctcaaaaggtgtggtgcgcaagtggcaggagc
aaggtaataaaaggatccttgcctttaattggagaagcagattgcctccacgaaaaatac
ggtggattaaacaaaagcaagccttactacacaggggaacatgcaaaggccataggaaat
tgcccaatatgggtgaaaacacccttgaagctggccaacggaaccaaatatagactcctg
caaaactat---------------------------------------------------
------------------------------------------------------------
------------------------------------------------------------
------------------------------------------------------------
------------------------------------------------------------
------------------------------------------------------------
------------------------------------------------------------
------------------------------------------------------------
------------------------------------------------------------
------------------------------------------------------------
------------------------------------------------------------
---------------------------------
>B/Kenya/0109/2009*
gatcgaatctgcactgggataacatcgtcaaactcaccacatgtcgtcaaaactgctact
caaggggaggtcaatgtgactggtgtaataccactgacaacaacacccaccaaatctcat
tttgcaaatctcaaaggaacagaaaccagggggaaactatgcccaaaatgcctcaactgc
acagatctggacgtagccttgggcagaccaaaatgcacggggaaaataccctcggcaaga
gtttcaatactccatgaagtcagacctgttacatctgggtgctttcctataatgcacgac
agaacaaaaattagacagctgcccaaccttctccgaggatacgaacatatcaggttatca
actcataacgttatcaatacagaaaatgcaccaggaggaccctacaaaattggaacctca
gggtcttgccctaacattaccaatggaaacggatttttcgcaacaatggcttgggccgtc
ccaaaaaacgacaaaaacaaaacagcaacaaatccattaacaatagaagtaccatacatt
tgtacagaaggagaagaccaaattaccgtttgggggttccactctgacaacgagacccaa
atggcaaagctctatggggactcaaagccccagaagttcacctcatctgccaacggagtg
accacacattacatttcacagattggtggcttcccaaatcaaacagaagacggaggacta
ccacaaagtggtagaattgttgttgattacatggtgcaaaaatctgggaaaacaggaaca
attacctatcaaaggggtattttattgcctcaaaaggtgtggtgcgcaagtggcaggagc
aaggtaataaaaggatccttgcctttaattggagaagcagattgcctccacgaaaaatac
ggtggattaaacaaaagcaagccttactacacaggggaacatgcaaaggccataggaaat
tgcccaatatgggtgaaaacacccttgaagctggccaatggaaccaaatatagacctcct
gcaaaactattaaaggaaaggggtttcttcggagctattgctggtttcttagaaggagga
tgggaaggaatgattgcaggttggcacggatacacatcccatggggcacatggagtagcg
gtggcagcagacctt---------------------------------------------
------------------------------------------------------------
------------------------------------------------------------
------------------------------------------------------------
------------------------------------------------------------
------------------------------------------------------------
------------------------------------------------------------
------------------------------------------------------------
------------------------------------------------------------
---------------------------------
>B/Kenya/0102/2009*
gatcgaatctgcactgggataacatcgtcaaactcaccacatgtcgtcaaaactgctact
caaggggaggtcaatgtgactggtgtaataccactgacaacaacacccaccaaatctcat
tttgcaaatctcaaaggaacagaaaccagggggaaactatgcccaaaatgcctcaactgc
acagatctggacgtagccttgggcagaccaaaatgcacggggaaaataccctcggcaaga
gtttcaatactccatgaagtcagacctgttacatctgggtgctttcctataatgcacgac
agaacaaaaattagacagctgcctaaccttctccgaggatacgaacatatcaggttatca
actcataacgttatcaatgcagaaaatgcaccaggaggaccctacaaaattggaacctca
gggtcttgccctaacattaccaatggaaacggatttttcgcaacaatggcttgggccgtc
ccaaaaaacgacaaaaacaaaacagcaacaaatccattaacaatagaagtaccatacatt
tgtacagaaggagaagaccaaattaccgtttgggggttccactctgacaacgagacccaa
atggcaaagctctatggggactcaaagccccagaagttcacctcatctgccaacggagtg
accacacattacatttcacagattggtggcttcccaaatcaaacagaagacggaggacta
ccacaaagtggtagaattgttgttgattacatggtgcaaaaatctgggaaaacaggaaca
attacctatcaaaggggtattttattgcctcaaaaggtgtggtgcgcaagtggcaggagc
aaggtaataaaaggatccttgcctttaattggagaagcagattgcctccacgaaaaatac
ggtggattaaacaaaagcaagccttactacacaggggaacatgcaaaggccataggaaat
tgcccaatatgggtgaaaacacccttgaagctggccaatggaaccaaatatagacctcct
gcaaaactattaaaggaaaggggtttcttcggagctattgctggtttcttagaaggagga
tgggaaggaatgattgcaggttggcacggatacacatcccatggagcacatggagtagcg
gtggcagcagacctt---------------------------------------------
------------------------------------------------------------
------------------------------------------------------------
------------------------------------------------------------
------------------------------------------------------------
------------------------------------------------------------
------------------------------------------------------------
------------------------------------------------------------
------------------------------------------------------------
---------------------------------
>B/Kenya/0098/2009*
gatcgaatctgcactgggataacatcgtcaaactcaccacatgtcgtcaaaactgctact
caaggggaggtcaatgtgactggtgtaataccactgacaacaacacccaccaaatctcat
tttgcaaatctcaaaggaacagaaaccagggggaaactatgcccaaaatgcctcaactgc
acagatctggacgtagccttgggcagaccaaaatgcacggggaaaataccctcggcaaga
gtttcaatactccatgaaatcagacctgttacatctgggtgctttcctataatgcacgac
agaacaaaaattagacagctgcctaaccttctccgaggatacgaacatatcaggttatca
actcataacgttatcaatgcagaaaatgcaccaggaggaccctacaaaattggaacctca
gggtcttgccctaacattactaatggaaacggatttttcgcaacaatggcttgggcagtc
ccaaaaaacgacaaaaacaaaacagcaacaaatccattaacaatagaagtaccatacatt
tgtacagaaggagaagaccaaattaccgtttgggggttccactctgacaacgagacccaa
atggcaaagctctatggggactcaaagccccagaagttcacctcatctgccaacggagtg
accacacattacatttcacagattggtggcttcccaaatcaaacagaagacggaggacta
ccacaaagtggtagaattgttgttgattacatggtgcaaaaatctgggaaaacaggaaca
attacctatcaaaggggtattttattgcctcaaaaggtgtggtgcgcaagtggcaggagc
aaggtaataaaaggatccttgcctttaattggagaagcagattgcctccacgaaaaatac
ggtggattaaacaaaagcaagccttactacacaggggaacatgcaaaggccataggaaat
tgcccaatatgggtgaaaacacccttgaagctggccaatggaaccaaatatagacctcct
gcaaaactattaaaggaaaggggtttcttcggagctattgctggtttcttagaaggagga
tgggaaggaatgattgcaggttggcacggatacacatcccatggggcacatggagtagcg
gtggcagcagacctt---------------------------------------------
------------------------------------------------------------
------------------------------------------------------------
------------------------------------------------------------
------------------------------------------------------------
------------------------------------------------------------
------------------------------------------------------------
------------------------------------------------------------
------------------------------------------------------------
---------------------------------
>B/Kenya/0082/2009*
gatcgaatctgcactgggataacatcgtcaaactcaccacatgtcgtcaaaactgctact
caaggggaggtcaatgtgactggtgtaataccactgacaacaacacccaccaaatctcat
tttgcaaatctcaaaggaacagaaaccagggggaaactatgcccaaaatgcctcaactgc
acagatctggacgtagccttgggcagaccaaaatgcactggggaaataccctcggcaaga
gtttcaatactccatgaagtcagacctgttacatctgggtgctttcctataatgcacgac
agaacaaaaattagacagctgcctaaccttctccgaggatacgaacatatcaggttatca
actcataacgttatcaatgcagaaaatgcaccaggaggaccctacaaaattggaacctca
gggtcttgccctaacattaccaatggaaacggatttttcgcaacaatggcttgggccgtc
ccaaaaaacgacaaaaacaaaacagcaacaaatccattaacaatagaagtaccatacatt
tgtacagaaggagaagaccaaattaccgtttgggggttccactctgacaacgagacccaa
atggcaaagctctatggggactcaaagccccagaagttcacctcatctgccaacggagtg
accacacattacatttcacagattggtggcttcccaaatcaaacagaagacggaggacta
ccacaaagtggtagaattgttgttgattacatggtgcaaaaatctgggaaaacaggaaca
attacctatcaaaggggtattttattgcctcaaaaggtgtggtgcgcaagtggcaggagc
aaggtaataaaaggatccttgcctttaattggagaagcagattgcctccacgaaaaatac
ggtggattaaacaaaagcaagccttactacacaggggaacatgcaaaggccataggaaat
tgcccaatatgggtgaaaacacccttgaagctggccaatggaaccaaatatagacctcct
gcaaaactattaaaggaaaggggtttcttyggagctattgctggtttcttagaaggagga
tgggaaggaatgattgcaggttggcacggatacacatcccatggagcacatggagtagcg
gtggcagcagacctt---------------------------------------------
------------------------------------------------------------
------------------------------------------------------------
------------------------------------------------------------
------------------------------------------------------------
------------------------------------------------------------
------------------------------------------------------------
------------------------------------------------------------
------------------------------------------------------------
---------------------------------
>B/Algeria/G485p0/2009
gatcgaatctgcactgggataacatcttcaaactcacctcatgtggtcaaaacagctact
caaggggaggtcaatgtgactggcgtgataccactgacaacaacaccaacaaaatcttat
tttgcaaatctcaaaggaacaaggaccagagggaaactatgcccggactgtctcaactgt
acagatctggatgtggccttgggcaggccaatgtgtgtggggaccacaccttctgctaaa
gcttcaatactccacgaagtcagacctgttacatccgggtgctttcctataatgcacgac
agaacaaaaatcaggcaactacccaatcttctcagaggatatgaaaatatcaggttatca
gcccaaaacgttatcgatgcagaaaaagcaccaggaggaccctacagacttggaacctca
ggatcttgccctaacgctaccagtaaaatcggatttttcgcaacaatggcttgggctgtc
ccaaag---gacaactacaaaaatgcaacgaacccactaacagtagaagtaccatacatt
tgtacagaaagggaagaccaaattactgtttgggggttccattcagataacaaaacccaa
atgaagaacctctatggagactcaaatcctcaaaagttcacctcatctgctaatggagta
accacacattatgtttctcagattggcgacttcccagatcaaacagaagacggaggacta
ccacaaagcggcagaattgttgttgattacatggtgcaaaaacctgggaaaacaggaaca
attgtctatcaaagaggcgttttgttgcctcaaaaggtgtggtgcgcgagtggcaggagc
aaagtaataaaagggtcattgcctttaattggtgaagcagattgccttcatgaaaaatac
ggtggattaaacaaaagcaagccttactacacaggagaacatgcaaaagccataggaaat
tgcccaatatgggtaaaaacacctttgaagcttgccaatggaaccaaatatagacctcct
gcaaaactattaaaggaaaggggtttcttcggagctattgctggtttcctagaaggagga
tgggaaggaatgattgcaggttggcacggatacacatctcacggagcacatggagtggca
gtggcggcagaccttaagagtacacaagaagctataaataagataacaaaaaatctcaat
tctttgagtgagctagaagtaaaaaaccttcaaagactaagtggtgccatggatgaactc
cacaacgaaatactcgagctggatgagaaagtggatgatctcagagctgacactataagc
tcacaaatagaacttgcagtcttgctttccaacgaaggaataataaacagtgaagacgag
catctattggcacttgagagaaaactaaagaaaatgctgggtccctctgctgtagacata
ggaaatggatgcttcgaaaccaaacacaaatgcaaccagacctgcttagacaggatagct
gctggcacctttaatgcaggagaattttctctccccacttttgattcattgaacattact
gctgcatctttaaatgatgatggattggataaccatactatactgctctattactcaact
gctgcttctagtttggctgtaacattaatgctagctatttttattgtttatatggtctcc
agagacaacgtttcatgctccatctgtctataa
>B/Madagascar/2766/2010
gatcgaatctgcactgggataacatcgtcaaactcaccacatgtcgtcaaaactgctact
caaggggaggtcaatgtgactggtgtaataccactgacaacaacacccaccaaatctcat
tttgcaaatctcaaaggaacagaaaccagagggaaactatgcccaaaatgccccaactgc
acagatctggacgtagccttgggcagaccaaaatgcacggggaaaataccctcggcaaga
gtttcaatactccatgaagtcagacctgttacatctgggtgctttcctataatgcacgac
agaacaaaaattagacagctgcctaaccttctccgaggatacgaacatatcaggttatca
actcataacgttatcaatgcagaaaatgcaccaggaggaccctacaaaattggaacctca
gggtcttgccctaacgttaccaatggaaacggatttttcgcaacaatggcttgggccgtc
ccaaaaaacgacaaaaacaaaacagcaacaaatccattaacaatagaagtaccatacatt
tgtacagaaggagaagaccaaatcaccgtttgggggttccactctgataacgagacccaa
atggtaaagctctatggggactcaaagccccagaagttcacttcatctgccaacggagtg
accacacattacgtttcacagattggtggcttcccaaatcaaacagaagacggaggacta
ccacaaagtggtagaattgttgtagattacatggtgcaaaaatctgggaaaacaggaaca
attacctatcaaagaggtattttattgcctcaaaaggtatggtgcgcaagtggcaggagc
aaggtaataaaaggatccttgcctttaattggagaagcagattgcctccacgaaaaatac
ggtggattaaacaaaagcaagccttactacacaggggaacatgcaaaggccataggaaat
tgcccaatatgggtgaagacacccttgaagctggccaatggaaccaaatatagacctcct
gcaaaactattaaaggaaaggggtttcttcggagctattgctggtttcttagaaggagga
tgggaaggaatgattgcaggttggcacggatacacgtcccatggggcacatggggtagcg
gtggcagcagaccttaagagcactcaagaggccataaacaagataacaaaaaatctcaac
tctttaagtgagctggaagtaaagaatcttcaaagactaagcggtgccatggatgaactc
cacaacgaaatactagaactagacgagaaagtggatgatctcagagctgatacaataagc
tcacaaatagaactcgcagtcctgctttccaatgaaggaataataaacagtgaagatgaa
catctcttggcgcttgaaagaaagctgaagaaaatgctgggcccctctgctgtagagata
gggaatggatgctttgaaaccaaacacaagtgcaaccagacctgtctcgacagaatagct
gctggtacctttgatgcaggagaattttctctccccacctttgattcactgaatattact
gctgcatctttaaatgacgatggattggataatcatactatactgctttactactcaact
gctgcctccagtttggctgtaacactgatgatagctatctttgttgtttatatggtctcc
agagacaatgtttcttgctccatctgtctataa
>B/Madagascar/82/2010
gatcgaatctgcactgggataacatcgtcaaactcaccacatgtcgtcaaaactgctact
caaggggaggtcaatgtgactggtgtaataccactgacaacaacacccaccaaatctcat
tttgcaaatctcaaaggaacagaaaccagagggaaactatgcccaaaatgccccaactgc
acagatctggacgtagccttgggcagaccaaaatgcacggggaaaataccctcggcaaga
gtttcaatactccatgaagtcagacctgttacatctgggtgctttcctataatgcacgac
agaacaaaaattagacagctgcctaaccttctccgaggatacgaacatatcaggttatca
actcataacgttatcaatgcagaaaatgcaccaggaggaccctacaaaattggaacctca
gggtcttgccctaacgttaccaatggaaacggatttttcgcaacaatggcttgggccgtc
ccaaaaaacgacaaaaacaaaacagcaacaaatccattaacaatagaagtaccatacatt
tgtacagaaggagaagaccaaatcaccgtttgggggttccactctgacaacgagacccaa
atggtaaagctctatggggactcaaagccccagaagttcacttcatctgccaacggagtg
accacacattacgtttcacagattggtggcttcccaaatcaaacagaagacggaggacta
ccacaaagtggtagaattgttgtagattacatggtgcaaaaatctgggaaaacaggaaca
attacctatcaaagaggtattttattgcctcaaaaggtatggtgcgcaagtggcaggagc
aaggtaataaaaggatccttgcctttaattggagaagcagattgcctccacgaaaaatac
ggtggattaaacaaaagcaagccttactacacaggggaacatgcaaaggccataggaaat
tgccccatatgggtgaagacacccttgaagctggccaatggaaccaaatatagacctcct
gcaaaactattaaaggaaaggggtttcttcggagctatcgctggtttcttagaaggagga
tgggaaggaatgattgcaggttggcacggatacacgtcccatggggcacatggggtagcg
gtggcagcagaccttaagagcactcaagaggccataaacaagataacaaaaaatctcaac
tctttaagtgagctggaagtaaagaatcttcaaagactaagcggtgccatggatgaactc
cacaacgaaatactagaactagacgagaaagtggatgatctcagagctgatacaataagc
tcacaaatagaactcgcagtcctgctttccaatgaaggaataataaacagtgaagatgaa
catctcttggcgcttgaaagaaagctgaagaaaatgctgggcccctctgctgtagagata
gggaatggatgctttgaaaccaaacacaagtgcaaccagacctgtctcgacagaatagct
gctggtacctttgatgcaggagaattttctctccccacctttgattcactgaatattact
gctgcatctttaaatgacgatggattggataatcatactatactgctttactactcaact
gctgcctccagtttggctgtaacactgatgatagctatctttgttgtttatatggtctcc
agagacaatgtttcttgctccatctgtctataa
>B/Madagascar/1184/2010
gatcgaatctgcactgggataacatcgtcaaactcaccacatgtcgtcaaaactgctact
caaggggaggtcaatgtgactggtgtaataccactgacaacaacacccaccaaatctcat
tttgcaaatctcaaaggaacagaaaccagagggaaactatgcccaaaatgccccaactgc
acagatctggacgtagccttgggcagaccaaaatgcacggggaaaataccctcggcaaga
gtttcaatactccatgaagtcagacctgttacatctgggtgctttcctataatgcacgac
agaacaaaaattagacagctgcctaaccttctccgaggatacgaacatatcaggttatca
actcataacgttatcaatgcagaaaatgcaccaggaggaccctacaaaattggaacctca
gggtcttgccctaacgttaccaatggaaacggatttttcgcaacaatggcttgggccgtc
ccaaaaaacgacaaaaacaaaacagcaacaaatccattaacaatagaagtaccatacatt
tgtacagaaggagaagaccaaatcaccgtttgggggttccactctgataacgagacccaa
atggtaaagctctatggggactcaaagccccagaagttcacttcatctgccaacggagtg
accacacattacgtttcacagattggtggcttcccaaatcaaacagaagacggaggacta
ccacaaagtggtagaattgttgtagattacatggtgcaaaaatctgggaaaacaggaaca
attacctatcaaagaggtattttattgcctcaaaaggtatggtgcgcaagtggcaggagc
aaggtaataaaaggatccttgcctttaattggagaagcagattgcctccacgaaaaatac
ggtggattaaacaaaagcaagccttactacacaggggaacatgcaaaggccataggaaat
tgcccaatatgggtgaagacacccttgaagctggccaatggaaccaaatatagacctcct
gcaaaactattaaaggaaaggggtttcttcggagctattgctggtttcttagaaggagga
tgggaaggaatgattgcaggttggcacggatacacgtcccatggggcacatggggtagcg
gtggcagcagaccttaagagcactcaagaggccataaacaagataacaaaaaatctcaac
tctttaagtgagctggaagtaaagaatcttcaaagactaagcggtgccatggatgaactc
cacaacgaaatactagaactagacgagaaagtggatgatctcagagctgatacaataagc
tcacaaatagaactcgcagtcctgctttccaatgaaggaataataaacagtgaagatgaa
catctcttggcacttgaaagaaagctgaagaaaatgctgggcccctctgctgtagagata
gggaatggatgctttgaaaccaaacacaagtgcaaccagacctgtctcgacagaatagct
gctggtacctttgatgcaggagaattttctctccccacctttgattcactgaatattact
gctgcatctttaaatgacgatggattggataatcatactatactgctttactactcaact
gctgcctccagtttggctgtaacactgatgatagctatctttgttgtttatatggtctcc
agagacaatgtttcttgctccatctgtctataa
>B/Algeria/G486/2010
gatcgaatctgcactgggataacatcttcaaactcacctcatgtggtcaaaacagctact
caaggggaggtcaatgtgactggcgtgataccactgacaacaacaccaacaaaatcttat
tttgcaaatctcaaaggaacaaggaccagagggaaactatgcccggactgtctcaactgt
acagatctggatgtggccttgggcaggccaatgtgtgtggggaccacaccttctgctaaa
gcttcaatactccacgaagtcagacctgttacatccgggtgctttcctataatgcacgac
agaacaaaaatcaggcaactacccaatcttctcagaggatatgaaaatatcaggttatca
gcccaaaacgttatcgatgcagaaaaagcaccaggaggaccctacagacttggaacctca
ggatcttgccctaacgctaccagtaaaatcggatttttcgcaacaatggcttgggctgtc
ccaaag---gacaactacaaaaatgcaacgaacccactaacagtagaagtaccatacatt
tgtacagaaagggaagaccaaattactgtttgggggttccattcagataacaaaacccaa
atgaagaacctctatggagactcaaatcctcaaaagttcacctcatctgctaatggagta
accacacattatgtttctcagattggcgacttcccagatcaaacagaagacggaggacta
ccacaaagcggcagaattgttgttgattacatggtgcaaaaacctgggaaaacaggaaca
cttgtctatcaaagaggcgttttgttgcctcaaaaggtgtggtgtgcgagtggcaggagc
aaagtaataaaagggtcattgcctttaattggtgaagcagattgccttcatgaaaaatac
ggtggattaaacaaaagcaagccttactacacaggagaacatgcaaaagccataggaaat
tgcccaatatgggtaaaaacacctttgaagcttgccaatggaaccaaatatagacctcct
gcaaaactattaaaggaaaggggtttcttcggagctattgctggtttcctagaaggagga
tgggaaggaatgattgcaggttggcacggatacacatctcacggagcacatggagtggca
gtggcggcagaccttaagagtacacaagaagctataaataagataacaaaaaatctcaat
tctttgagtgagctagaagtaaaaaaccttcaaagactaagtggtgccatggatgaactc
cacaacgaaatactcgagctggatgagaaagtggatgatctcagagccgacactataagc
tcacaaatagaacttgcagtcttgctttccaacgaaggaataataaacagtgaagacgag
catctattggcacttgagagaaaactaaagaaaatgctgggtccctctgctgtagacata
ggaaatggatgcttcgaaaccaaacacaaatgcaaccagacctgcttagacaggatagct
gctggcacctttaatgcaggagaattttctctccccacttttgattcattgaacattact
gctgcatctttaaatgatgatggattggataaccatactatactgctctattactcaact
gctgcttctagtttggctgtaacattaatgctagctatttttattgtttatatggtctcc
agagacaacgtttcatgctccatctgtctataa
>B/Kenya/1/2010
gatcgaatctgcactgggataacatcttcaaactcacctcatgtggtcaaaacagctact
caaggggaggtcaatgtgactggtgtgataccactgacaacaacaccaacaaaatcttat
tttgcaaatctcaaaggaacaaggaccagagggaaactatgcccggactgtctcaactgt
acagatctggatgtggccttaggcaggccaatgtgtgtggggaccacaccttctgctaag
gcttcaatactccacgaaatcagacctgttacatccgggtgctttcctataatgcacgac
agaacaaaaatcaggcaactacccaatcttctcagaggatatgaaaatatcaggttatca
acccaaaacgttatcgatgcagaaaaagcaccaggaggaccctacagacttggaacctca
ggatcttgccctaacgctaccagtaaaatcggatttttcgcaacaatggcttgggctgtc
ccaaag---gacaactacaaaaatgcaacgaacccactaacagtagaagtaccatacatt
tgtacagaaggggaagaccaaattactgtttgggggttccattcagataacaaaacccaa
atgaagaacctctatggagactcaaatcctcaaaagttcacctcatctgctaatggagta
accacacattatgtttctcagattggcgacttcccagatcaaacagaagacggaggacta
ccacaaagcggcagaattgttgttgattacatgatgcaaaaacctgggaaaacaggaaca
attgtctatcaaagaggtgttttgttgcctcaaaaggtgtggtgcgcgagtggcaggagc
aaagtaataaaagggtcattgcctttaattggtgaagcagattgccttcatgaaaaatac
ggtggattaaacaaaagcaagccttactacacaggagaacatgcaaaagccataggaaat
tgcccaatatgggtaaaaacacctttgaagcttgccaatggaaccaaatatagacctcct
gcaaaactattaaaggaaaggggtttcttcggagctattgctggtttcctagaaggagga
tgggaaggaatgattgcaggttggcacggatacacatctcacggagcacatggagtggca
gtggcggcagaccttaagagtacacaagaagctataaataagataacaaaaaatctcaat
tctttgagtgagctagaagtaaagaaccttcaaagactaagtggtgccatggatgaactc
cacaacgaaatactcgagctggatgagaaagtggatgatctcagagctgacactataagc
tcacaaatagaacttgcagtcttgctttccaacgaaggaataataaacagtgaagacgag
catctattggcacttgagagaaaactaaagaaaatgctgggtccctctgctgtagacata
ggaaatggatgcttcgaaaccaaacacaaatgcaaccagacctgcttagacaggatagct
gctggcacctttaatgcaggagaattttctctccccacttttgattcattgaacattact
gctgcatctttaaatgatgatgggttggataaccatactatactgctctattactcaact
gctgcttctagtttggctgtaacattaatgctagctatctttattgtttatatggtctcc
agagacaacgtttcatgctccatctgtctataa
>B/Ghana/FS-2112/2010
gatcgaatctgcactgggataacatcttcaaactcacctcatgtggtcaaaacagctact
caaggggaggtcaatgtgactggcgtgataccactgacaacaacaccaacaaaatcttat
tttgcaaatctcaaaggaacaaggaccagaggaaaactatgcccggactgtctcaactgt
acagatctggatgtggccttgggcaggccaatgtgtgtggggaccacaccttctgctaaa
gcttcaatactccacgaagtcagacctgttacatccgggtgctttcctataatgcacgac
agaacaaaaatcaggcaactacccaatcttctcagaggatatgaaaatatcaggttatca
acccaaaacgtcatcgatgcagaaaaagcaccaggaggaccctacagacttggaacctca
ggatcttgccctaactctaccagtaaaatcggatttttcgcaacaatggcttgggctgtc
ccaaag---gacaactacaaaaatgcaacgaacccactaacagtagaagtaccatacatt
tgtacagaaggggaagaccaaattactgtttgggggttccattcagataacaaaacccaa
atgaagagcctctatggagactcaaatcctcaaaagttcacctcatctgctaatggagta
accacacattatgtttctcagattggcgacttcccagatcaaacagaagacggaggacta
ccacaaagcggcagaattgttgttgattacatgatgcaaaaacccgggaaaacaggaaca
attgtctatcaaagaggtgttttgttgcctcaaaaggtgtggtgcgcgagtggcaggagc
aaagtaataaaagggtcattgcctttaattggtgaagcagattgccttcatgaaaaatac
ggtggattaaacaaaagcaagccttactacacaggagaacatgcaaaagccataggaaat
tgcccaatatgggtaaaaacacctttaaagcttgccaatggaaccaaatatagacctcct
gcaaaactattgaaggaaaggggtttcttcggagctattgctggtttcctagaaggagga
tgggaaggaatgattgcaggttggcacggatacacatctcacggagcacatggagtggca
gtggcggcagaccttaagagtacacaagaagctataaataagataacaaaaaatctcaat
tctttgagtgagctagaagtaaagaaccttcaaagactaagtggtgccatggatgaactc
cacaacgaaatactcgagctggatgagaaagtggatgatctcagagctgacactataagc
tcacaaatagaacttgcagtcttgctttccaacgaaggaataataaacagtgaagacgaa
catctattggcacttgagagaaaactaaagaaaatgctgggtccctctgctgtagacata
ggaaacggatgcttcgaaaccaaacacaaatgcaaccagacctgcttagacaggatagct
gctggcacctttaatgcaggagaattttctctccccacttttgattcattgaacattact
gctgcatctttaaatgatgatggattggataaccatactatactgctctattactcaact
gctgcttctagtttggctgtaacattaatgctagctatttttattgtttatatggtctcc
agagacaacgtttcatgctccatctgtctataa
>B/Kenya/861/2010
gatcgaatctgcactgggataacatcgtcaaactcaccacatgtcgtcaaaactgctact
caaggggaggtcaatgtgactggtgtaataccactgacaacaacacccaccaaatctcat
tttgcaaatctcaaaggaacagaaaccagggggaaactatgcccaaaatgcctcaactgc
acagatctggacgtagccttgggcagaccaaagtgcacggggaaaataccctcggcaaga
gtttcaatactccatgaagtcagacctgttacatctgggtgctttcctataatgcacgac
agaacaaaaattagacagctgcctaaccttctccgaggatacgaacatatcaggttatca
actcataacgttatcaatgcagaaaatgccccaggaggaccctacaaaattggaacctca
gggtcttgccctaacattaccaatggaaacggatttttcgcaacaatggcttgggccgtc
ccaaaaaacaacaaaaacaaaacagcaacaaatccattaacaatagaagtaccatacatt
tgtacagaaggagaagaccaaattaccgtttgggggttccactctgacaacgagacccaa
atggcaaagctctatggggactcaaagccccagaagttcacctcatctgccaacggagtg
accacacattacatttcacagattggtggcttcccaaatcaaacagaagacggaggacta
ccacaaagtggtagaattgttgttgattacatggtgcaaaaatctgggaaaacaggaaca
attacctatcaaaggggtattttattgcctcaaaaggtgtggtgcgcaagtggcaggagc
aaggtaataaaaggatccttacctttaattggagaagcagattgcctccacgaaaaatac
ggtggattaaacaaaagcaagccttactacacaggggaacatgcaaaggccataggaaat
tgcccaatatgggtgaaaacacccttgaagctggccaatggaaccaaatatagacctcct
gcaaaactattaaaggaaaggggtttcttcggagctattgctggtttcttagaaggagga
tgggaaggaatgattgcaggttggcacggatacacatcccatggggcacatggagtagcg
gtggcagcagaccttaagagcactcaagaggccataaacaagataacaaaaaatctcaac
tctttgagtgagctggaagtaaagaatcttcaaagactaagcggtgccatggatgaactc
cacaacgaaatactagaactagatgagaaagtggatgatctcagagctgatacaataagc
tcacaaatagaactcgcagtcctgctttccaatgaaggaataataaacagtgaagatgaa
catctcttggcgcttgaaagaaagctgaagaaaatgctgggcccctctgctgtagagata
gggaatggatgctttgaaaccaaacacaagtgcaaccagacctgtctcgacagaatagct
gctggtacctttgatgcaggagaattttctctccccacctttgattcactgaatattact
gctgcatctttaaatgacgatggattggataatcatactatactgctttactactcaact
gctgcctccagtttggctgtaacactgatgatagctatctttgttgtttatatggtctcc
agagacaatgtttcttgctccatctgtctataa
>B/Ghana/FS-1282/2009*
gatcgaatctgcactgggataacatcgtcaaactcaccacatgtcgtcaaaactgctact
caaggggaggtcaatgtgactggtgtaataccactgacaacaacacccaccaaatctcat
tttgcaaatctcaaaggaacagaaaccagagggaaactatgcccaaaatgccccaactgc
acagatctggacgtagccttgggcagaccaaaatgcacggggaaaataccctcggcaaga
gtttcaatactccatgaagtcagacctgttacatctgggtgctttcctataatgcacgac
agaacaaaaattagacagctgcctaaccttctccgaggatacgaacatatcaggttatca
actcataacgttatcaatgcagaaaatgcaccaggaggaccctacaaaattggaacctca
gggtcttgccctaacgttaccaatggaaacggatttttcgcaacaatggcttgggccgtc
ccaaaaaacgacaaaaacaaaacagcaacaaatccattaacaatagaagtaccatacatt
tgtacagaaggagaagaccaaataacggtttgggggttccactctgataacgagacccaa
atggcaaagctctatggggactcaaagccccagaagttcacctcatctgccaacggagtg
accacacattacgtttcacagattggtggcttcccaaatcaaacagaagacggaggacta
ccacaaagtggtagaattgttgttgattacatggtgcaaaaatctgggagaacaggaaca
attacctatcaaagaggtattttattgcctcaaaaggtgtggtgcgcaagtggtaggagc
aaggtaataaaaggatccttgcctttaattggagaagcagattgcctccacgaaaaatac
ggtggattaaacaaaagcaagccttactacacaggggaacatgcaaaggccataggaaat
tgcccaatatgggtgaagacacccttgaagctggccaatggaaccaaatatagacctgct
gcaaaactattaaaggaaaggggtttcttcggagctattgctggtttcttagaaggagga
tgggaa------------------------------------------------------
------------------------------------------------------------
------------------------------------------------------------
------------------------------------------------------------
------------------------------------------------------------
------------------------------------------------------------
------------------------------------------------------------
------------------------------------------------------------
------------------------------------------------------------
------------------------------------------------------------
---------------------------------
>B/Madagascar/5866/2009*
gatcgaatctgcactgggataacatcgtcaaactcaccacatgtcgtcaaaactgctact
caaggggaggtcaatgtgactggtgtaataccactgacaacaacacccaccaaatctcat
tttgcaaatctcaaaggaacagaaaccagagggaaactatgcccaaaatgccccaactgc
acagatctggacgtagccttgggcagaccaaaatgcacggggaaaataccctcggcaaga
gtttcaatactccatgaagtcagacctgttacatctgggtgctttcctataatgcacgac
agaacaaaaattagacagctgcctaaccttctccgaggatacgaacatatcaggttatca
actcataacgttatcaatgcagaaaatgcaccaggaggaccctacaaaattggaacctca
gggtcttgccctaacgttaccaatggaaacggatttttcgcaacaatggcttgggccgtc
ccaaaaaacgacaaaaataaaacagcaacaaatccattaacaatagaagtaccatacatt
tgtacagaaggagaagaccaaatcaccgtttgggggttccactctgataacgagacccaa
atggtaaagctctatggggactcaaagccccagaagttcacttcatctgccaacggagtg
accacacattacgtttcacagattggtggcttcccaaatcaaacagaagacggaggacta
ccacaaagtggtagaattgttgtagattacatggtgcaaaaatctgggaaaacaggaaca
attacctatcaaagaggtattttattgcctcaaaaggtatggtgcacaagtggcaggagc
aaggtaataaaaggatccttgcctttaattggagaagcagattgcctccacgaaaaatac
ggtggattaaacaaaagcaagccttactacacaggggaacatgcaaaggccataggaaat
tgcccaatatgggtgaagacacccttgaagctggccaatggaaccaaatatagacctcct
gcaaaactattaaaggaaaggggtttcttcggagctattgctggtttcttagaaggagga
tgggaagaaatg------------------------------------------------
------------------------------------------------------------
------------------------------------------------------------
------------------------------------------------------------
------------------------------------------------------------
------------------------------------------------------------
------------------------------------------------------------
------------------------------------------------------------
------------------------------------------------------------
------------------------------------------------------------
---------------------------------
>B/Madagascar/6103/2009*
gatcgaatctgcactgggataacatcgtcaaactcaccacatgtcgtcaaaactgctact
caaggggaggtcaatgtgactggtgtaataccactgacaacaacacccaccaaatctcat
tttgcaaatctcaaaggaacagaaaccagagggaaactatgcccaaaatgccccaactgc
acagatctggacgtagccttgggcagaccaaaatgcacggggaaaataccctcggcaaga
gtttcaatactccatgaagtcagacctgttacatctgggtgctttcctataatgcacgac
agaacaaaaattagacagctgcctaaccttctccgaggatacgaacatatcaggttatca
actcataacgttatcaatgcagaaaatgcaccaggaggaccctacaaaattggaacctca
gggtcttgccctaacgttaccaatggaaacggatttttcgcaacaatggcttgggccgtc
ccaaaaaacgacaaaaacaaaacagcaacaaatccattaacaatagaagtaccatacatt
tgtacagaaggagaagaccaaatcaccgtttgggggttccactctgataacgagacccaa
atggtaaagctctatggggactcaaagccccagaagttcacttcatctgccaacggagtg
accacacattacgtttcacagattggtggcttcccaaatcaaacagaagacggaggacta
ccacaaagtggtagaattgttgtagattacatggtgcaaaaatctgggaaaacaggaaca
attacctatcaaagaggtattttattgcctcaaaaggtatggtgcgcaagtggcaggagc
aaggtaataaaaggatccttgcctttaattggagaagcagattgcctccacgaaaaatac
ggtggattaaacaaaagcaagccttactacacaggggaacatgcaaaggccataggaaat
tgcccaatatgggtgaagacacccttgaagctggccaatggaaccaaatatagacctcct
gcaaaactattaagggaaaggggtttcttcggagctattgctggtttcttagaaggagga
tgggaaggaatgat----------------------------------------------
------------------------------------------------------------
------------------------------------------------------------
------------------------------------------------------------
------------------------------------------------------------
------------------------------------------------------------
------------------------------------------------------------
------------------------------------------------------------
------------------------------------------------------------
------------------------------------------------------------
---------------------------------
>B/Madagascar/4867/2009*
gatcgaatctgcactgggataacatcgtcaaactcaccacatgtcgtcaaaactgctact
caaggggaggtcaatgtgactggtgtaataccactgacaacaacacccaccaaatctcat
tttgcaaatctcaaaggaacagaaaccagagggaaactatgcccaaaatgccccaactgc
acagatctggacgtagccttgggcagaccaaaatgcacggggaaaataccctcggcaaga
gtttcaatactccatgaagtcagacctgttacatctgggtgctttcctataatgcacgac
agaacaaaaattagacagctgcctaaccttctccgaggatacgaacatatcaggttatca
actcataacgttatcaatgcagaaaatgcaccaggaggaccctacaaaattggaacctca
gggtcttgccctaacgttaccaatggaaacggatttttcgcaacaatggcttgggccgtc
ccaaaaaacgacaaaaacaaaacagcaacaaatccattaacaatagaagtaccatacatt
tgtacagaaggagaagaccaaatcaccgtttgggggttccactctgataacgagacccaa
atggtaaagctctatggggactcaaagccccagaagttcacttcatctgccaacggagtg
accacacattacgtttcacagattggtggcttcccaaatcaaacagaagacggaggacta
ccacaaagtggtagaattgttgtagattacatggtgcaaaaatctgggaaaacaggaaca
attacctatcaaagaggtattttattgcctcaaaaggtatggtgcgcaagtggcaggagc
aaggtaataaaaggatccttgcctttaattggagaagcagattgcctccacgaaaaatac
ggtggattaaacaaaagcaagccttactacacaggggaacatgcaaaggccataggaaat
tgcccaatatgggtgaagacacccttgaagctggccaatggaaccaaatatagacctcct
gcaaaactattaaaggaaaggggtttcttcggagctattgctggtttcttagaaggagga
tgggaag-----------------------------------------------------
------------------------------------------------------------
------------------------------------------------------------
------------------------------------------------------------
------------------------------------------------------------
------------------------------------------------------------
------------------------------------------------------------
------------------------------------------------------------
------------------------------------------------------------
------------------------------------------------------------
---------------------------------
>B/Madagascar/5680/2009*
gatcgaatctgcactgggataacatcgtcaaactcaccacatgtcgtcaaaactgctact
caaggggaggtcaatgtgactggtgtaataccactgacaacaacacccaccaaatctcat
tttgcaaatctcaaaggaacagaaaccagagggaaactatgcccaaaatgccccaactgc
acagatctggacgtagccttgggcagaccaaaatgcacggggaaaataccctcggcaaga
gtttcaatactccatgaagtcagacctgttacatctgggtgctttcctataatgcacgac
agaacaaaaattagacagctgcctaaccttctccgaggatacgaacatatcaggttatca
actcataacgttatcaatgcagaaaatgcaccaggaggaccctacaaaattggaacctca
gggtcttgccctaacgttaccaatggaaacggatttttcacaacaatggcttgggccgtc
ccaaaaaacgacaaaaacaaaacagcaacaaatccattaacaatagaagtaccatacatt
tgtacagaaggagaagaccaaatcaccgtttgggggttccactctgataacgagacccaa
atggtaaagctctatggggactcaaagccccagaagttcacttcatctgccaacggagtg
accacacattacgtttcacagattggtggcttcccaaatcaaacagaagacggaggacta
ccacaaagtggtagaattgttgtagattacatggtgcaaaaatctgggaaaacaggaaca
attacctatcaaagaggtattttattgcctcaaaaggtatggtgcgcaagtggcaggagc
aaggtaataaaaggatccttgcctttaattggagaagcagattgcctccacgaaaaatac
ggtggattaaacaaaagcaagccttactacacaggggaacatgcaaaggccataggaaat
tgcccaatatgggtgaagacacccttgaagctggccaatggaaccaaatatagacctcct
gcaaaactattaaaggaaaggggtttcttcggagctattgctggtttcttagaaggagga
tgggaaggaatgat----------------------------------------------
------------------------------------------------------------
------------------------------------------------------------
------------------------------------------------------------
------------------------------------------------------------
------------------------------------------------------------
------------------------------------------------------------
------------------------------------------------------------
------------------------------------------------------------
------------------------------------------------------------
---------------------------------
>B/Uganda/0514/2009
gatcgaatctgcactgggataacatcgtcaaactcaccacatgtcgtcaaaactgctact
caaggggaggtcaatgtgactggtgtaataccactgacaacaacacccaccaaatctcat
tttgcaaatctcaaaggaacagaaaccagagggaaactatgcccaaaatgccccaactgc
acagatctggacgtagccttgggcagaccaaaatgcacggggaaaataccctcggcaaga
gtttcaatactccatgaagtcagacctgttacatctgggtgctttcctataatgcacgac
agaacaaaaattagacagctgcctaaccttctccgaggatacgaacatatcaggttatca
actcataacgttatcaatgcagaaaatgcaccaggaggaccctacaaaattggaacctca
gggtcttgccctaacgttaccaatggaaacggatttttcgcaacaatggcttgggccgtc
ccaaaaaacgacaaaaacaaaacagcaacaaatccattaacaatagaagtaccatacatt
tgtacagaaggagaagaccaaattaccgtttgggggttccactctgataacgagacccaa
atggcaaagctctatggggactcaaagccccagaagttcacctcatctgccaacggagtg
accacacattacgtttcacagattggtggcttcccaaatcaaacagaagacggaggacta
ccacaaagtggtagaattgttgttgattacatggtgcaaaagtctgggaaaacaggaaca
attacctatcaaaggggtattttattgcctcaaaaggtgtggtgcgcaagtggcaggagc
aaggtaataaaaggatccttgcctttaattggagaagcagattgcctccacgaaaaatac
ggtggattaaacaaaagcaagccttactacacaggggaacatgcaaaggccataggaaat
tgcccaatatgggtgaagacacccttgaagctggccaatggaaccaaatatagacctcct
gcaaaactattaaaggaaaggggtttcttcggagctattgctggtttcttagaaggagga
tgggaaggaatgattgcaggttggcacggatacacgtcccatggggcacatggagtagcg
gtggcagcagaccttaagagcactcaagaggccataaacaagataacaaaaaatctcaac
tctttgagtgagctggaagtaaagaatcttcaaagactaagcggtgccatggatgaactc
cacaacgaaatactagaactagacgagaaagtggatgatctcagagctgatacaataagc
tcacaaatagaactcgcagtcctgctttccaatgaaggaataataaacagtgaagatgaa
catctcttggcacttgaaagaaagctgaagaaaatgctgggcccctctgctgtagagata
gggaatggatgctttgaaaccaaacacaagtgcaaccagacctgtctcgacagaatagct
gctggtacctttgatgcaggagaattttctctccccacctttgattcactgaatattact
gctgcatctttaaatgacgatggattggataatcatactatactgctttactactcaact
gctgcctccagtttggctgtaacactgatgatagctatctttgttgtttatatggtctcc
agagacaatgtttcttgctccatctgtctataa
>B/Nigeria/0958/2009
gatcgaatctgcactgggataacatcgtcaaactcaccacatgtcgtcaaaactgctact
caaggagaggtcaatgtgactggtgtaataccactgacaacaacacccaccaaatctcat
tttgcaaatctcaaaggaacagaaaccagggggaaactatgcccaaaatgcctcaactgc
acagatctggacgtagccttgggcagaccaaaatgcacggggaaaataccctcggcgaga
gtttcaatactccatgaagtcagacctgttacatctgggtgctttcctataatgcacgac
agaacaaaaattagacagctgcctaaccttctccgaggatacgaacatatcaggttatca
actcataacgttatcaatgcagaaaatgcaccaggaggaccctacaaaattggaacctca
gggtcttgccctaacattaccaatggaaacggatttttcgcaacaatggcttgggccgtc
ccaaaaaacgacaaaaacaaaacagcaacaaatccattaacaatagaagtaccatacatt
tgtacagaaggagaagaccaaattaccgtttgggggttccactctgacaacgagacccaa
atggcaaagctctatggggactcaaagccccagaagttcacctcatctgccaacggagtg
accacacattacatttcacagattggtggcttcccaaatcaaacagaagacggaggacta
ccacaaagtggtagaattgttgttgattacatggtgcaaaaatctggaaaaacaggaaca
attacctatcaaaggggtattttattgcctcaaaaggtgtggtgcgcaagtggcaggagc
aaggtaataaaaggatccttgcctttaattggagaagcagattgcctccacgaaaaatac
ggtggattaaacaaaagcaagccttactacacaggggaacatgcaaaggccataggaaat
tgcccaatatgggtgaaaacacccttgaagctggccaatggaaccaaatatagacctcct
gcaaaactattaaaggaaaggggtttcttcggagctattgctggtttcttagaaggagga
tgggaaggaatgattgcaggttggcacggatacacatcccatggggcacatggagtagcg
gtggcagcagaccttaagagcactcaagaggccataaacaagataacaaaaaatctcaac
tctttgagtgagctggaagtaaagaatcttcaaagactaagcggtgccatggatgaactc
cacaacgaaatactagaactagatgagaaagtggatgatctcagagctgatacaataagc
tcacaaatagaactcgcagtcctgctttccaatgaaggaataataaacagtgaagatgaa
catctcttggcgcttgaaagaaagctgaagaaaatgctgggcccctctgctgtagagata
gggaatggatgctttgaaaccaaacacaagtgcaaccagacctgtctcgacagaatagct
gctggtacctttgatgcaggagaattttctctccccacctttgattcactgaatattact
gctgcatctttaaatgacgatggattggataatcatactatactgctttactactcaact
gctgcctccagtttggctgtaacactgatgatagctatctttgttgtttatatggtctcc
agagacaatgtttcttgctccatctgtctataa
>B/Egypt/5161/2009
gatcgaatctgcactgggataacatcttcaaactcacctcatgtggtcaaaacagctact
caaggggaggtcaatgtgactggtgtgataccactaacaacaacaccaacaaaatcttat
tttgcaaatctcaaaggaacaaggaccagagggaaactatgcccggactgtctcaactgt
acagatctggatgtggccttgggcatgccaatgtgtgtggggaccacaccttctgctaaa
gcttcaatactccacgaagtcagacctgttacatccgggtgctttcctataatgcacgac
agaacaaaaatcaggcaactacccaatcttctcagaggatatgaaaatatcaggttatca
acccaaaacgtcatcgatgcagaaaaagcaccaggaggaccctacagacttggaacctca
ggatcttgccctaacgctaccagtaaaatcggatttttcgcaacaatggcttgggctgtc
ccaaag---gacaactacaaaaatgcaacgaacccactaacagtagaagtaccatacatt
tgtacagaaggggaagaccaaattactgtttgggggttccattcagataacaaaacccaa
atgaagaacctctatggagactcaaatcctcaaaagttcacctcatctgctaatggagta
accacacattatgtttctcagattggcgacttcccagatcaaacagaagacggaggacta
ccacaaagcggcagaattgttgttgattacatgatgcaaaaacctgggaaaacaggaaca
attgtctatcaaagaggtgttttgttgcctcaaaaggtgtggtgcgcgagtggcaggagc
aaagtaataaaagggtcattgcctttaattggtgaagcagattgccttcatgaaaaatac
ggtggattaaacaaaagcaagccttactacacaggagaacatgcaaaagccataggaaat
tgcccaatatgggtaaaaacacctttgaagcttgccaatggaaccaaatatagacctcct
gcaaaactattaaaggaaaggggtttcttcggagctattgctggtttcctagaaggagga
tgggaaggaatgattgcaggttggcacggatacacatctcacggagcacatggagtggca
gtggcggcagaccttaagagtacacaagaagctataaataagataacaaaaaatctcaat
tctttgagtgagctagaagtaaagaaccttcaaagactaagtggtgccatggatgaactc
cacaacgaaatactcgagctggatgagaaagtggatgatctcagagctgacactataagc
tcacaaatagaacttgcagtcttgctttccaacgaaggaataataaacagtgaagacgag
catctattggcacttgagagaaaactaaagagaatgctgggtccctctgctgtagacata
ggaaatggatgcttcgaaaccaaacacaaatgcaaccagacctgcttagacaggatagct
gctggcacctttaatgcaggagaattttctctccccacttttgattcattgaacattact
gctgcatctttaaatgatgatggattggataaccatactatactgctctattactcaact
gctgcttctagtttggctgtaacattaatgctagctatttttattgtttatatggtctcc
agagacaacgtttcatgctccatctgtctataa
>B/Mauritius/515/2009*
gatcgaatctgcactgggataacatcgtcaaactcaccacatgtcgtcaaaactgctact
caaggggaggtcaatgtgactggtgtaataccactaacaacaacacccaccaaatctcat
tttgcaaatctcaaaggaacagaaaccagggggaaactatgcccaaaatgcctcaactgc
acagatctggacgtagccttgggcagaccaaaatgcacggggaaaataccctcggcaaga
gtttcaatactccatgaagtcagacctgttacatctgggtgctttcctataatgcacgac
agaacaaaaattagacagctgcctaaccttctccgaggatacgaacatatcaggttatca
actcataacgttatcaatgcagaaaatgcaccaggaggaccctacaaaattggaacctca
gggtcttgccctaacattaccaatggaaacggatttttcgcaacaatggcttgggccgtc
ccaaaaaacgacaaaaacaaaacagcaacaactccattaacaatagaagtaccatacatt
tgtacagaaggagaagaccaaattaccgtttgggggttccactctgacaacgagacccaa
atggcaaagctctatggggactcaaagccccagaagttcacctcatctgccaacggagcg
accacacattacgtttcacagattggtggcttcccaaatcaaacagaagacggaggacta
ccacaaagtggtagaattgttgttgattacatggtgcaaaaatctgggaaaacaggaaca
attacctatcaaaggggtattttattgcctcaaaaggtgtggtgcgcaagtggcaggagc
aaggtaataaaaggatccttgcctttaattggagaagcagattgcctccacgaaaaatac
ggtggattaaacaaaagcaagccttactacacaggggaacatgcaaaggcaataggaaat
tgcccaatatgggtgaaaacacccttgaagctggccaatggaaccaaatatagacctcct
gcaaaactattaaaggaaaggggtttcttcg-----------------------------
------------------------------------------------------------
------------------------------------------------------------
------------------------------------------------------------
------------------------------------------------------------
------------------------------------------------------------
------------------------------------------------------------
------------------------------------------------------------
------------------------------------------------------------
------------------------------------------------------------
------------------------------------------------------------
---------------------------------
>B/Ghana/FS-1037/2009*
gatcgaatctgcactgggataacatcgtcaaactcaccacatgtcgtcaaaactgctact
caaggggaggtcaatgtgactggtgtaataccactgacaacaacacccaccaaatctcat
tttgcaaatctcaaaggaacagaaaccagagggaaactatgtccaaaatgccccaactgc
acagatctggacgtagccttgggcagaccaaaatgcacggggaaaataccctcggcaaga
gtttcaatactccatgaagtcagacctgttacatctgggtgctttcctataatgcacgac
agaacaaaaattagacagctgcctaaccttctccgaggatacgaacatatcaggttatca
actcataacgttatcaatgcagaaaatgcaccaggaggaccctacaaaattggaacctca
gggtcttgccctaacgttaccaatggaaacggatttttcgcaacaatggcttgggccgtc
ccaaaaaacgacaaaaacaaaacagcaacaaatccattaacaatagaagtaccatacatt
tgtacagaaggagaagaccaaattaccgtttgggggttccactctgataacgagacccaa
atggcaaagctctatggggactcaaagccccagaagttcacctcatctgccaacggagtg
accacacattacgtttcacagattggtggcttcccaaatcaaacagaagacggaggacta
ccacaaagtggtagaattgttgttgattacatggtgcaaaaatctgggagaacaggaaca
attacctatcaaagaggtattttattgcctcaaaaggtgtggtgcgcaagtggcaggagc
aaggtaataaaaggatccttgcctttaattggagaagcagattgcctccacgaaaaatac
ggtggattaaacaaaagcaagccttactacacaggggaacatgcaaaggccataggaaat
tgcccaatatgggtgaagacacccttgaagctggccaatggaaccaaatatagacctcct
gcaaaactattaaaggaaaggggtt-----------------------------------
------------------------------------------------------------
------------------------------------------------------------
------------------------------------------------------------
------------------------------------------------------------
------------------------------------------------------------
------------------------------------------------------------
------------------------------------------------------------
------------------------------------------------------------
------------------------------------------------------------
------------------------------------------------------------
---------------------------------
>B/Madagascar/4254/2009*
gatcgaatctgcactgggataacatcgtcaaactcaccacatgtcgtcaaaactgctact
caaggggaggtcaatgtgactggtgtaataccactgacaacaacacccaccaaatctcat
tttgcaaatctcaaaggaacagaaaccagagggaaactatgcccaaaatgccccaactgc
acagatctggacgtagccttgggcagaccaaaatgcacggggaaaataccctcggcaaga
gtttcaatactccatgaagtcagacctgttacatctgggtgctttcctataatgcacgac
agaacaaaaattagacagctgcctaaccttctccgaggatacgaacatatcaggttatca
actcataacgttatcaatgcagaaaatgcaccaggaggaccctacaaaattggaacctca
gggtcttgccctaacgttaccaatggaaacggatttttcgcaacaatggcttgggccgtc
ccaaaaaacgacaaaaataaaacagcaacaaatccattaacaatagaagtaccatacatt
tgtacagaaggagaagaccaaattacggtttgggggttccactctgataacgagacccaa
atggtaaagctctatggggactcaaagccccagaagttcacttcatctgccaacggagtg
accacacattacgtttcacagattggtggcttcccaaatcaaacagaagacggaggacta
ccacaaagtggtagaattgttgtagattacatggtgcaaaaatctgggaaaacaggaaca
attacctatcaaagaggtattttattgcctcaaaaggtatggtgcgcaagtggcaggagc
aaggtaataaaaggatccttgcctttaattggagaagcagattgcctccacgaaaaatac
ggtggattaaacaaaagcaagccttactacacaggggaacatgcaaaggccataggaaat
tgcccaatatgggtgaagacacccttgaagctggccaatggaaccaaatatagacctcct
gcaaaactattaaaggaa------------------------------------------
------------------------------------------------------------
------------------------------------------------------------
------------------------------------------------------------
------------------------------------------------------------
------------------------------------------------------------
------------------------------------------------------------
------------------------------------------------------------
------------------------------------------------------------
------------------------------------------------------------
------------------------------------------------------------
---------------------------------
>B/Madagascar/4540/2009*
gatcgaatctgcactgggataacatcgtcaaactcaccacatgtcgtcaaaactgctact
caaggggaggtcaatgtgactggtgtaataccactgacaacaacacccaccaaatctcat
tttgcaaatctcaaaggaacagaaaccagagggaaactatgcccaaaatgccccaactgc
acagatctggacgtagccttgggcagaccaaaatgcacggggaaaataccctcggcaaga
gtttcaatactccatgaagtcagacctgttacatctgggtgctttcctataatgcacgac
agaacaaaaattagacagctgcctaaccttctccgaggatacgaacatatcaggttatca
actcataacgttatcaatgcagaaaatgcaccaggaggaccctacaaaattggaacctca
gggtcttgccctaacgttaccaatggaaacggatttttcgcaacaatggcttgggccgtc
ccaaaaaacgacaaaaacaaaacagcaacaaatccattaacaatagaagtaccatacatt
tgtacagaaggagaagaccaaattaccgtttgggggttccactctgataacgagacccaa
atggtaaagctctatggggactcaaagccccagaagttcacttcatctgccaacggagtg
accacacattacgtttcacagattggtggcttcccaaatcaaacagaagacggaggacta
ccacaaagtggtagaattgttgtagattacatggtgcaaaaatctgggaaaacaggaaca
attacctatcaaagaggtattttattgcctcaaaaggtatggtgcgcaagtggcaggagc
aaggtaataaaaggatccttgcctttaattggagaagcagattgcctccacgaaaaatac
ggtggattaaacaaaagcaagccttactacacaggggaacatgcaaaggccataggaaat
tgcccaatatgggtgaagacacccttgaagctggccaatggaaccaaatatagacctcct
gcaaaactattaaaggaa------------------------------------------
------------------------------------------------------------
------------------------------------------------------------
------------------------------------------------------------
------------------------------------------------------------
------------------------------------------------------------
------------------------------------------------------------
------------------------------------------------------------
------------------------------------------------------------
------------------------------------------------------------
------------------------------------------------------------
---------------------------------
>B/Madagascar/4550/2009*
gatcgaatctgcactgggataacatcgtcaaactcaccacatgtcgtcaaaactgctact
caaggggaggtcaatgtgactggtgtaataccactgacaacaacacccaccaaatctcat
tttgcaaatctcaaaggaacagaaaccagagggaaactatgcccaaaatgccccaactgc
acagatctggacgtagccttgggcagaccaaaatgcacggggaaaataccctcggcaaga
gtttcaatactccatgaagtcagacctgttacatctgggtgctttcctataatgcacgac
agaacaaaaattagacagctgcctaaccttctccgaggatacgaacatatcaggttatca
actcataacgttatcaatgcagaaaatgcaccaggaggaccctacaaaattggaacctca
gggtcttgccctaacgttaccaatggaaacggatttttcgcaacaatggcttgggccgtc
ccaaaaaacgacaaaaacaaaacagcaacaaatccattaacaatagaagtaccatacatt
tgtacagaaggagaagaccaaattaccgtttgggggttccactctgataacgagacccaa
atggtaaagctctatggggactcaaagccccagaagttcacttcatctgccaacggagtg
accacacattacgtttcacagattggtggcttcccaaatcaaacagaagacggaggacta
ccacaaagtggtagaattgttgtagattacatggtgcaaaaatctgggaaaacaggaaca
attacctatcaaagaggtattttattgcctcaaaaggtatggtgcgcaagtggcaggagc
aaggtaataaaaggatccttgcctttaattggagaagcagattgcctccacgaaaaatac
ggtggattaaacaaaagcaagccttactacacaggggaacatgcaaaggccataggaaat
tgcccaatatgggtgaagacacccctgaagctggccaatggaaccaaatatagacctccc
gcaaaactattaaagg--------------------------------------------
------------------------------------------------------------
------------------------------------------------------------
------------------------------------------------------------
------------------------------------------------------------
------------------------------------------------------------
------------------------------------------------------------
------------------------------------------------------------
------------------------------------------------------------
------------------------------------------------------------
------------------------------------------------------------
---------------------------------
>B/Madagascar/4551/2009*
gatcgaatctgcactgggataacatcgtcaaactcaccacatgtcgtcaaaactgctact
caaggggaggtcaatgtgactggtgtaataccactgacaacaacacccaccaaatctcat
tttgcaaatctcaaaggaacagaaaccagagggaaactatgcccaaaatgccccaactgc
acagatctggacgtagccttgggcagaccaaaatgcacggggaaaataccctcggcaaga
gtttcaatactccatgaagtcagacctgttacatctgggtgctttcctataatgcacgac
agaacaaaaattagacagctgcctaaccttctccgaggatacgaacatatcaggttatca
actcataacgttatcaatgcagaaaatgcaccaggaggaccctacaaaattggaacctca
gggtcttgccctaacgttaccaatggaaacggatttttcacaacaatggcttgggccgtc
ccaaaaaacgacaaaaacaaaacagcaacaaatccattaacaatagaagtaccatacatt
tgtacagaaggagaagaccaaattacggtttgggggttccactctgataacgagacccaa
atggtaaagctctatggggactcaaagccccagaagttcacttcatctgccaacggagtg
accacacattacgtttcacagattggtggcttcccaaatcaaacagaagacggaggacta
ccacaaagtggtagaattgttgtagattacatggtgcaaaaatctgggaaaacaggaaca
attacctatcaaagaggtattttattgcctcaaaaggtatggtgcgcaagtggcaggagc
aaggtaataaaaggatccttgcctttaattggagaagcagattgcctccacgaaaaatac
ggtggattaaacaaaagcaagccttactacacaggggaacatgcaaaggccataggaaat
tgcccaatatgggtgaagacacccctgaagctggccaatgggaccaaatatagacctccc
gcaaaactattaaaggaa------------------------------------------
------------------------------------------------------------
------------------------------------------------------------
------------------------------------------------------------
------------------------------------------------------------
------------------------------------------------------------
------------------------------------------------------------
------------------------------------------------------------
------------------------------------------------------------
------------------------------------------------------------
------------------------------------------------------------
---------------------------------
>B/Egypt/0824/2008
gatcgaatctgcactgggataacatcttcaaactcacctcatgtggtcaaaacggctact
caaggggaggtcaatgtgactggcgtgataccactgacaacaacaccaacaaaatcttat
tttgcaaatctcaaaggaacaaggaccagagggaaactatgcccggactgtctcaactgt
acagatctggatgtggccttgggcaggccaatgtgtgtggggaccacaccttctgctaaa
gcttcaatactccacgaagtcagacctgttacatccgggtgctttcctataatgcacgac
agaacaaaaatcaggcaactacccaatcttctcagaggatatgaaaatatcaggttatca
acccaaaacgttatcgatgcagaaaaagcaccaggaggaccctacagacttggaacctca
ggatcttgccctaacgctaccagtaaaatcggatttttcgcaacaatggcttgggctgtc
ccaaag---gacaactacaaaaatgcaacgaacccactaacagtagaaataccatacatt
tgtacagaaggggaagaccaaattactgtttgggggttccattcagataacaaaacccaa
atgaagaacctctatggagactcaaatcctcaaaagttcacctcatctgctaatggagta
accacacattatgtttctcagattggcgacttcccagatcaaacagaagacggaggacta
ccacaaagcggcagaattgttgttgattacatgatgcaaaaacctgggaaaacaggaaca
attgtctatcaaagaggtgttttgttgcctcaaaaggtgtggtgcgcgagtggcaggagc
aaagtaataaaagggtcattgcctttaattggtgaagcagattgccttcatgaaaaatac
ggtggattaaacaaaagcaagccttactacacaggagaacatgcaaaagccataggaaat
tgcccaatatgggtaaaaacacctttgaagcttgccaatggaaccaaatatagacctcct
gcaaaactattaaaggaaaggggtttcttcggagctattgctggtttcctagaaggagga
tgggaaggaatgattgcaggttggcacggatacacatctcacggagcacatggagtggca
gtggcggcagaccttaagagtacacaagaagctataaataagataacaaaaaatctcaat
tctttgagtgagctagaagtaaaaaaccttcaaagactaagtggtgccatggatgaactc
cacaacgaaatactcgagctggatgagaaagtggatgatctcagagctgacactataagc
tcacaaatagaacttgcagtcttgctttccaacgaaggaataataaacagtgaagacgag
catctattggcacttgagagaaaactaaagaaaatgctgggtccctctgctgtagacata
ggaaatggatgcttcgaaaccaaacacaaatgcaaccagacctgcttagacaggatagct
gctggcacctttaatgcaggagaattttctctccccacttttgattcattgaacattact
gctgcatctttaaatgatgatggattggataaccatactatactgctctattactcaact
gctgcttctagtttggctgtaacattaatgctagctatttttattgtttatatggtctct
agagacaacgtttcatgctccatctgtctataa
>B/Malindi/7583/2008*
gatcgaatctgcactgggataacatcttcaaactcaactcatgtggtcaaaacagctact
caaggggaggtcaatgtgactggtgtgataccactgacaacaacaccaacaaaatcttat
tttgcaaatctcaaaggaacaaggaccagagggaaactatgcccggactgtctcaactgt
acagatctggatgtggccttgggcaggccaatgtgtgtggggaccacaccttctgctaaa
gcttcaatactccacgaagtcagacctgttacatccgggtgctttcctataatgcacgac
agaacaaaaatcaggcaactacccaatcttctcagaggatatgaaaatatcaggttatca
acccaaaacgttatcgatgcagaaaaagcaccaggaggaccctacagacttggaacctca
ggatcttgccctaacgctaccagtaaaatcggatttttcgcaacaatggcttgggctgtc
ccaaag---gacaactacaaaaatgcaacgaacccactaacagtagaagtaccatacatt
tgtacagaaggggaagaccaaattactgtttgggggttccattcagataacaaaacccaa
atgaagaacctctatggagactcaaatcctcaaaggttcacctcatctgctaatggagta
accacacattatgtttctcaaattggcgacttcccagatcaaacagaagacggaggacta
ccacaaagcggcagaattgttgttgattacatgatgcaaaaacctgggaaaacaggaaca
attgtctatcaaagaggtgttttgttgcctcaaaaggtgtggtgcgcgagtggcaggagc
aaagtaataaaagggtcattgcctttaattggtgaagcagattgccttcatgaaaaatac
ggtggattaaacaaaagcaagccttactacacaggagaacatgcaaaagccataggaaat
tgcccaatatgggtaaaaacacctttgaagcttgccaatggaaccaaatataga------
------------------------------------------------------------
------------------------------------------------------------
------------------------------------------------------------
------------------------------------------------------------
------------------------------------------------------------
------------------------------------------------------------
------------------------------------------------------------
------------------------------------------------------------
------------------------------------------------------------
------------------------------------------------------------
------------------------------------------------------------
---------------------------------
>B/Kericho/7531/2008*
gatcgaatctgcactgggataacatcttcaaactcacctcatgtggtcaaaacagctact
caaggggaggtcaatgtgactggtgtgataccactgacaacaacaccaacaaaatcttat
tttgcaaatctcaaaggaacaaggaccagagggaaactatgcccggactgtctcaactgt
acagatctggatgtggccttgggcaggccaatgtgtgtggggaccacaccttctgctaaa
gcttcaatactccacgaagtcagacctgttacatccgggtgctttcctataatgcacgac
agaacaaaaatcaggcaactacccaatcttctcagaggatatgaaaatatcaggttatca
acccaaaacgttatcgatgcaaaaaaagcaccaggaggaccctacagacttggaacctca
ggatcttgccctaacgctaccagtaaaatcggatttttcgcaacaatggcttgggctgtc
ccaaag---gacaactacaaaaatgcaacgaacccactaacagtagaagtaccatacatt
tgtacagaaggggaagaccaaattactgtttgggggttccattcagataacaaaacccaa
atgaagaacctctatggagactcaaatcctcaaaagtttacctcatctgctaatggagta
accacacattatgtttctcagattggcgacttcccagatcaaacagaagacggaggacta
ccacaaagcggcagaattgttgttgattacatgatgcaaaaacctgggaaaacaggaaca
attgtctatcaaagaggtgttttgttgcctcaaaaggtgtggtgcgcgagtggcaggagc
aaagtaataaaagggtcattgcctttaattggtgaagcagattgccttcatgaaaaatac
ggtggattaaacaaaagcaagccttactacacaggagaacatgcaaaagccataggaaat
tgcccaatatgggtaaaaacacctttgaagcttgccaatggaaccaaatataga------
------------------------------------------------------------
------------------------------------------------------------
------------------------------------------------------------
------------------------------------------------------------
------------------------------------------------------------
------------------------------------------------------------
------------------------------------------------------------
------------------------------------------------------------
------------------------------------------------------------
------------------------------------------------------------
------------------------------------------------------------
---------------------------------
>B/Kisii/6531/2008*
gatcgaatctgcactgggataacatcttcaaactcacctcatgtggtcaaaacagctact
caaggggaggtcaatgtgactggtgtgataccactgacaacaacaccaacaaaatcttat
tttgcaaatctcaaaggaacaaggaccagagggaaactatgcccggactgtctcaactgt
acagatctggatgtggccttgggcaggccaatgtgtgtggggaccacaccttctgctaaa
gcttcaatactccacgaagtcagacctgttacatccgggtgctttcctataatgcacgac
agaacaaaaatcaggcaactacccaatcttctcagaggatatgaaaatatcaggttatca
acccaaaacgttatcgatgcagaaaaagcaccaggaggaccctacagacttggaacctca
ggatcttgccctaacgctaccagtaaaatcggatttttcgcaacaatggcttgggctgtc
ccaaag---gacaactacaaaaatgcaacgaacccactaacagtagaagtaccatacatt
tgtacagaaggggaagaccaaattactgtttgggggttccattcagataacaaaacccaa
atgaagaacctctatggagactcaaatcctcaaaagttcacctcatctgctaatggagta
accacacattatgtttctcagattggcgacttcccagatcaaacagaagacggaggacta
ccacaaagcggcagaattgttgttgattacatgatgcaaaaacctgggaaaacaggaaca
attgtctatcaaagaggtgttttgttgcctcaaaaggtgtggtgcgcgagtggcaggagc
aaagtaataaaagggtcattgcctttaattggtgaagcagattgccttcatgaaaaatac
ggtggattaaacaaaagcaagccttactacacaggagaacatgcaaaagccataggaaat
tgcccaatatgggtaagaacacctttgaagcttgccaatggaaccaaata----------
------------------------------------------------------------
------------------------------------------------------------
------------------------------------------------------------
------------------------------------------------------------
------------------------------------------------------------
------------------------------------------------------------
------------------------------------------------------------
------------------------------------------------------------
------------------------------------------------------------
------------------------------------------------------------
------------------------------------------------------------
---------------------------------
>B/Mbagathi/6892/2008*
gatcgaatctgcactgggataacatcttcaaactcacctcatgtggtcaaaacagctact
caaggggaggtcaatgtgactggtgtgataccactgacaacaacaccaacaaaatcttat
tttgcaaatctcaaaggaacaaggaccagagggaaactatgcccggactgtctcaactgt
acagatctggatgtggccttgggcaggccaatgtgtgtggggaccacaccttctgctaaa
gcttcaatactccacgaagtcagacctgttacatccgggtgctttcctataatgcacgac
agaacaaaaatcaggcaactacccaatcttctcagagggtatgaaaatatcaggttatca
acccaaaacgttatcgatgcagaaaaagcaccaggaggaccctacagacttggaacctca
ggatcttgccctaacgctaccagtaaaatcggatttttcgcaacaatggcttgggctgtc
ccaaag---gacaactacaaaaatgcaacgaacccactaacagtagaagtaccatacatt
tgtacagaaggggaagaccaaattactgtttgggggttccattcagataacaaaacccaa
atgaagaacctctatggagactcaaatcctcaaaagttcacctcatctgctaatggagta
accacacattatgtttctcagattggcgacttcccagatcaaacagaagacggaggacta
ccacaaagcggcagaattgttgttgattacatgatgcaaaaacctgggaaaacaggaaca
attgtctatcaaagaggtgttttgtttcctcaaaaggtgtggtgcgcgagtggcaggagc
aaagtaataaaagggtcattgcctttaattggtgaagcagattgccttcatgaaaaatac
ggtggattaaacaaaagcaagccttattacacaggagaacatgcaaaagccataggaaat
tgcccaatatgggtaaaaacacctttgaagcttgccaatggaaccaaatatag-------
------------------------------------------------------------
------------------------------------------------------------
------------------------------------------------------------
------------------------------------------------------------
------------------------------------------------------------
------------------------------------------------------------
------------------------------------------------------------
------------------------------------------------------------
------------------------------------------------------------
------------------------------------------------------------
------------------------------------------------------------
---------------------------------
>B/Kenya/1413/2008
gatcgaatctgcactgggataacatcgtcaaactcaccacatgttgtcaaaactgctact
caaggggaggtcaatgtgactggtgtaataccactgacaacaacacccaccaaatctcat
tttgcaaatctcaaaggaacagaaaccagagggaaactatgcccaaaatgcttcaactgc
acagatctggacgtggctttgggcagaccaaaatgcacggggaacataccctcggcaaga
gtttcaatactccatgaagtcagacctgttacatctgggtgctttcctataatgcacgac
agaacaaaaattagacagctgcctaatcttctcagaggatacgaacatatcaggttatca
actcataacgttatcaatgcagaaaatgcaccaggaggaccctacaaaattggaacctca
gggtcttgccctaacgttactaatggaaacggatttttcgcaacaatggcttgggccgtc
ccaaaaaacgacaacaacaaaacagcaacaaattcattaacaatagaagtaccatacatt
tgtacagaaggagaagaccaaattaccgtttgggggttccactctgataacgagacccaa
atggcaaagctctatggggactcaaagccccagaagttcacctcatctgccaacggagtg
accacacattacgtttcacagattggtggcttcccaaatcaaacagaagacggaggacta
ccacaaagtggtagaattgttgttgattacatggtgcaaaaatctgggaaaacaggaaca
attacctatcaaagaggtattttattgcctcaaaaggtgtggtgcgcaagtggcaggagc
aaggtaataaaaggatccttgcctttaattggagaagcagattgcctccacgaaaaatac
ggtggattaaacaaaagcaagccttactacacaggggaacatgcaaaggccataggaaat
tgcccaatatgggtgaaaacacccttgaagctggccaatggaaccaaatatagacctcct
gcaaaactattaaaggaaaggggtttcttcggagctattgctggtttcttagaaggagga
tgggaaggaatgattgcaggttggcacggatacacatcccatggggcacatggagtagcg
gtggcagcagaccttaagagcactcaagaggccataaacaagataacaaaaaatctcaac
tctttgagtgagctggaagtaaagaatctacaaagactaagcggtgccatggatgaactc
cacaacgaaatactagaactagacgagaaagtggatgatctcagagctgatacaataagc
tcacaaatagaactcgcagtcctgctttccaatgaaggaataataaacagtgaagatgag
catctcttggcgcttgaaagaaagctgaagaaaatgctgggtccctctgctgtagagata
gggaatggatgctttgaaaccaaacacaagtgcaaccagacctgtctcgacagaatagct
gctggtacctttgatgcaggagaattttctctccccacttttgattcactgaatattact
gctgcatctttaaatgacgatggattggataatcatactatactgctttactactcaact
gctgcctccagtttggctgtaacattgatgatagctatctttgttgtttatatggtctcc
agagacaatgtttcttgctccatctgtctatag
>B/Kenya/1252/2008
gatcgaatctgcactgggataacatcttcaaactcacctcatgtggtcaaaacagctact
caaggggaggtcaatgtgactggtgtgataccactgacaacaacaccaacaaaatcttat
tttgcaaatctcaaaggaacaaggaccagagggaaactatgcccggactgtctcaactgt
acagatctggatgtggccttgggcaggccaatgtgtgtggggaccacaccttctgctaaa
gcttcaatactccacgaagtcagacctgttacatccgggtgctttcctataatgcacgac
agaacaaaaatcaggcaactacccaatcttctcagaggatatgaaaatatcaggttatca
acccaaaacgttatcgatgcagaaaaagcaccaggaggaccctacagacttggaacctca
ggatcttgccctaacgctaccagtaaaatcggatttttcgcaacaatggcttgggctgtc
ccaaag---gacaactacaaaaatgcaacgaacccactaacagtagaagtaccatacatt
tgtacagaaggggaagaccaaattactgtttgggggttccattcagataacaaaacccaa
atgaagaacctctatggagactcaaatcctcaaaagttcacctcatctgctaatggagta
accacacattatgtttctcagattggcgacttcccagatcaaacagaagacggaggacta
ccacaaagcggcagaattgttgttgattacatgattcaaaaacctgggaaaacaggaaca
attgtctatcaaagaggtgttttgttgcctcaaaaggtgtggtgcgcgagtggcaggagc
aaagtaataaaagggtcattgcctttaattggtgaagcagattgccttcatgaaaaatac
ggtggattaaacaaaagcaagccttactacacaggagaacatgcaaaagccataggaaat
tgcccaatatgggtaaaaacacctttgaagcttgccaatggaaccaaatatagacctcct
gcaaaactattaaaggaaaggggtttcttcggagctattgctggtttcctagaaggagga
tgggaaggaatgattgcaggttggcacggatacacatctcacggagcacatggagtggca
gtggcggcagaccttaagagtacacaagaagctataaataagataacaaaaaatctcaat
tctttgagtgagctagaagtaaagaaccttcaaagactaagtggtgccatggatgaactc
cacaacgaaatactcgagctggatgagaaagtggatgatctcagagctgacactataagc
tcacaaatagaacttgcagtcttgctttccaacgaaggaataataaacagtgaagacgag
catctattggcacttgagagaaaactaaagaaaatgctgggtccctctgctgtagacata
ggaaatggatgcttcgaaaccaaacacaaatgcaaccagacctgcttagacaggatagct
gctggcacctttaatgcaggagaattttctctccccacttttgattcattgaacattact
gctgcatctttaaatgatgatggattggataaccatactatactgctctattactcaact
gctgcttctagtttggctgtaacattaatgctagctatttttattgtttatatggtctcc
agagacaacgtttcatgctccatctgtctataa
>B/Cape Town/30/2008*
gatcgaatctgcactgggataacatcctcaaactcacctcatgtggtcaaaacagctact
caaggggaggtcaatgtgactggtgtgataccactaacaacaacaccaacaaaatcttat
tttgcaaatctcaaaggaacaaggaccagagggaaactatgcccagactgtctcaactgt
acagatctggatgtggccttgggcagaccaatgtgtgtggggatcacaccttctgcgaaa
gcttcaatactccacgaagtcagacctgttacatccgggtgctttcctataatgcacgat
agaacaaaaatcaggcaactagccaatcttctcagaggatatgaaaatatcaggttatca
acccaaaacgttatcgatgcagaaaaggcaccaggaggaccctacagacttggaacctca
ggatcttgtcctaatgctaccagtaaaagcggatttttcgcaacaatggcttgggctgtc
ccaaag---gacaacaacaaaaacgcaacgaacccactaacagtagaagtaccatacatt
tgtacagaaggggaagaccaaattactgtttgggggttccattcagataacaaaacccaa
atgaagaacctctatggagactcaaatcctcaaaagttcacctcatctgctaatggagta
accacacattatgtttctcagattggcggtttcccagatcaaacagaagacggaggacta
ccacaaagcggcagaattgttgttgattacatgatgcaaaaacctgggaaaacaggaaca
attgtctatcaaagaggtgttttgttgcctcaaaaggtgtggtgcacgagtggcaggagc
aaagtaataaaagggtccttgcctttaattggtgaagcagattgccttcatgaaaaatac
ggtggattaaacaaaagcaagccttactacacaggagaacatgcaaaagccataggaaat
tgtccaatatgggtgaaaacacctttgaagcttgccaatggaaccaaatatagacctcct
gcaaaactattaaaggaaagg---------------------------------------
------------------------------------------------------------
------------------------------------------------------------
------------------------------------------------------------
------------------------------------------------------------
------------------------------------------------------------
------------------------------------------------------------
------------------------------------------------------------
------------------------------------------------------------
------------------------------------------------------------
------------------------------------------------------------
---------------------------------
>B/Kisumu/5972/2008*
gatcgaatctgcactgggataacatcttcaaactcacctcatgtggtcaaaacagctact
caaggggaggtcaatgtgactggtgtgataccactgacaacaacaccaacaaaatcttat
tttgcaaatctcaaaggaacaaggaccagagggaaactatgcccggactgtctcaactgt
acagatctggatgtggccttgggcaggccaatgtgtgtggggaccacaccttctgctaaa
gcttcaatactccacgaagtcagacctgttacatctgggtgctttcctataatgcacgac
agaacaaaaatcaggcaactacccaatcttctcagaggatatgaaaatatcaggttatca
acccaaaacgttatcgatgcagaaaaagcaccaggaggaccctacagacttggaacctca
ggatcttgccctaacgctaccagtaaaatcggatttttcgcaacaatggcttgggctgtc
ccaaag---gacaactacaaaaatgcaacgaacccactaacagtagaagtaccatacatt
tgtacagaaggggaagaccaaattactgtttgggggttccattcagataacaaaacccaa
atgaagaacctctatggagactcaaatcctcaaaggttcacctcatctgctaatggagta
accacacattatgtttctcagattggcgacttcccagatcaaacagaagacggaggacta
ccacaaagcggcagaattgttgttgattacatgatgcaaaaacctgggaaaacaggaaca
attgtctatcaaagaggtattttgttgcctcaaaaggtatggtgcgcgagtggcaggagc
aaagtaataaaagggtcattgcctttaattggtgaagcagattgccttcatgaaaaatac
ggtggattaaacaaaagcaagccttactacacaggagaacatgcaaaagccataggaaat
tgcccaatatgggtaaaaacacctttgaagcttgccaatggaaccaaata----------
------------------------------------------------------------
------------------------------------------------------------
------------------------------------------------------------
------------------------------------------------------------
------------------------------------------------------------
------------------------------------------------------------
------------------------------------------------------------
------------------------------------------------------------
------------------------------------------------------------
------------------------------------------------------------
------------------------------------------------------------
---------------------------------
>B/Kisumu/5966/2008*
gatcgaatctgcactgggataacatcttcaaactcacctcatgtggtcaaaacagctact
caaggggaggtcaatgtgactggtgtgataccactgacaacaacaccaacaaaatcttat
tttgcaaatctcaaaggaacaaggaccagagggaaactatgcccggactgtctcaactgt
acagatctggatgtggccttgggcaggccaatgtgtgtggggaccacaccttctgctaaa
gcttcagtactccacgaagtcagacctgttacatccgggtgctttcctataatgcacgac
agaacaaaaatcaggcaactacccaatcttctcagaggatatgaaaatatcaggttatca
acccaaaacgttatcgatgcagaaaaagcaccaggaggaccctacagacttggaacctca
ggatcttgccctaacgctaccagtaaaatcggatttttcgcaacaatggcttgggctgtt
ccaaag---gacaactacaaaaatgcaacgaacccactaacagtagaagtaccatacatt
tgtacagaaggggaagaccaaattactgtttgggggttccattcagataacaaaacccaa
atgaagaatctctatggagactcaaatcctcaaaagttcacctcatctgctaatggagta
accacacattatgtttctcagattggcgactttccagatcaaacagaagacggaggacta
ccacaaagcggcagaattgttgttgattacatgatgcaaaaacctgggaaaacaggaaca
attgtctatcaaagaggtgttttgttgcctcaaaaggtgtggtgcgcgagtggcaggagc
aaagtaataaaagggtcattgcctttaattggtgaagcagattgccttcatgaaaaatac
ggtggattaaacaaaagcaagccttactacacaggagaacatgcaaaagccataggaaat
tgcccaatatgggtaaaaacacctttgaagcttgccaatggaaccaaatatagacctcct
gcaaaacta---------------------------------------------------
------------------------------------------------------------
------------------------------------------------------------
------------------------------------------------------------
------------------------------------------------------------
------------------------------------------------------------
------------------------------------------------------------
------------------------------------------------------------
------------------------------------------------------------
------------------------------------------------------------
------------------------------------------------------------
---------------------------------
>B/Kisumu/5943/2008*
gatcgaatctgcactgggataacatcttcaagctcacctcatgtggtcaaaacagctact
caaggggaggtcaatgtgactggtgtgataccactgacaacaacaccaacaaaatcttat
tttgcaaatctcaaaggaacaaggaccagagggaaactatgcccggactgtctcaactgt
acagatctggatgtggccttgggcaggccaatgtgtgtggggaccacaccttctgctaaa
gcttcaatactccacgaagtcagacctgttacatccgggtgctttcctataatgcacgac
agaacaaaaatcaggcaactacccaatcttctcagaggatatgaaaatatcaggttatca
acccaaaacgttatcgatgcagaaaaagcaccaggaggaccctacagacttggaacctca
ggatcttgccctaacgctaccagtaaaatcggatttttcgcaacaatggcttgggctgtc
ccaaag---gacaactacaaaaatgcaacgaacccactaacagtagaagtaccatacatt
tgtacagaaggggaagaccaaattactgtttgggggttccattcagataacaaaacccaa
atgaagaacctctatggagactcaaatcctcaaaggttcacctcatctgctaatggagta
accacacattatgtttctcagattggcgacttcccagatcaaacagaagacggaggacta
ccacaaagcggcagaattgttgttgattacatgatgcaaaaacctgggaaaacaggaaca
attgtctatcaaagaggtgttttgttgcctcaaaaggtgtggtgcgcgagtggcaggagc
aaagtaataaaagggtcattgcctttaattggtgaagcagattgccttcatgaaaaatac
ggtggattaaacaaaagcaagccttactacacaggagaacatgcaaaagccataggaaat
tgcccaatatgggtaaaaacacctttgaagcttgccaatggaaccaaata----------
------------------------------------------------------------
------------------------------------------------------------
------------------------------------------------------------
------------------------------------------------------------
------------------------------------------------------------
------------------------------------------------------------
------------------------------------------------------------
------------------------------------------------------------
------------------------------------------------------------
------------------------------------------------------------
------------------------------------------------------------
---------------------------------
>B/Kisumu/5929/2008*
gatcgaatctgcactgggataacatcttcaaactcacctcatgtggtcaaaacagctact
caaggggaggtcaatgtgactggtgtgataccactgacaacaacaccaacaaaatcttat
tttgcaaatctcaaaggaacaaggaccagagggaaactatgcccggactgtctcaactgt
acagatctggatgtggccttgggcaggccaatgtgtgtggggaccacaccttctgctaaa
gcttcaatactccacgaagtcagacctgttacatccgggtgctttcctataatgcacgac
agaacaaaaatcaggcaactacccaatcttctcagaggatatgaaaatatcaggttatca
acccaaaacgttatcgatgcagaaaaagcaccaggaggaccctacagacttggaacctca
ggatcttgccctaacgctaccagtaaaatcggatttttcgcaacaatggcttgggctgtc
ccaaag---gacaactacaaaaatgcaacgaacccactaacagtagaagtaccatacatt
tgtacagaaggggaagaccaaattactgtttgggggttccattcagataacaaaacccaa
atgaagaacctctatggagactcaaatcctcaaaggttcacctcatctgctaatggagta
accacacattatgtttctcagattggcgacttcccagatcaaacagaagacggaggacta
ccacaaagcggcagaattgttgttgattacatgatgcaaaaacctgggaaaacaggaaca
attgtctatcaaagaggtgttttgttgcctcaaaaggtgtggtgcgcgagtggcaggagc
aaagtaataaaagggtcattgcctttaattggtgaagcagattgccttcatgaaaaatac
ggtggattaaacaaaagcaagccttactacacaggagaacatgcaaaagccataggaaat
tgcccaatatgggtaaaaacacctttgaagcttgccaatggaaccaaata----------
------------------------------------------------------------
------------------------------------------------------------
------------------------------------------------------------
------------------------------------------------------------
------------------------------------------------------------
------------------------------------------------------------
------------------------------------------------------------
------------------------------------------------------------
------------------------------------------------------------
------------------------------------------------------------
------------------------------------------------------------
---------------------------------
>B/Mbagathi/5913/2008*
gatcgaatctgcactgggataacatcttcaaactcacctcatgtggtcaaaacagctact
caaggggaggtcaatgtgactggtgtgataccactgacaacaacaccaacaaaatcttat
tttgcaaatctcaaaggaacaaggaccagagggaaactatgcccggactgtctcaactgt
acagatctggatgtggccttgggcaggccaatgtgtgtggggaccacaccttctgctaaa
gcttcaatactccacgaagtcagacctgttacatccgggtgctttcctataatgcacgac
agaacaaaaatcaggcaactacccaatcttctcagaggatatgaaaatatcaggttatca
acccaaaacgttatcgatgcagaaaaagcaccaggaggaccctacagacttggaacctca
ggatcttgccctaacgctaccagtaaaatcggatttttcgcaacaatggcttgggctgtc
ccaaag---gacaactacaaaaatgcaacgaacccactaacagtagaagtaccatacatt
tgtacagaaggggaagaccaaattactgtttgggggttccattcagataacaaaacccaa
atgaagaacctctatggagacccaaatcctcaaaggttcacctcatctgctaatggagta
accacacattatgtttctcagattggcgacttcccagatcaaacagaagacggaggacta
ccacaaagcggcagaattgttgttgattacatgatgcaaaaacctgggaaaacaggaaca
attgtctatcaaagaggtgttttgttgcctcaaaaggtgtggtgcgcgagtggcaggagc
aaagtaataaaagggtcattgcctttaattggtgaagcagattgccttcatgaaaaatac
ggtggattaaacaaaagcaagccttactacacaggagaacatgcaaaagccataggaaat
tgcccaatatgggtaaaaacacctttgaagcttgccaatggaaccaaata----------
------------------------------------------------------------
------------------------------------------------------------
------------------------------------------------------------
------------------------------------------------------------
------------------------------------------------------------
------------------------------------------------------------
------------------------------------------------------------
------------------------------------------------------------
------------------------------------------------------------
------------------------------------------------------------
------------------------------------------------------------
---------------------------------
>B/Mbagathi/5911/2008*
gatcgaatctgcactgggataacatcttcaaactcacctcatgtggtcaaaacagctact
caaggggaggtcaatgtgactggtgtgataccactgacaacaacaccaacaaaatcttat
tttgcaaatctcaaaggaacaaggaccagagggaaactatgcccggactgtctcaactgt
acagatctggatgtggccttgggcaggccaatgtgtgtggggaccacaccttctgctaaa
gcttcaatactccacgaagtcagacctgttacatccgggtgctttcctataatgcacgac
agaacaaaaatcaggcaactacccaatcttctcagaggatatgaaaatatcaggttatca
acccaaaacgttatcgatgcagaaaaagcaccaggaggaccctacagacttggaacctca
ggatcttgccctaacgctaccagtaaaatcggatttttcgcaacaatggcttggactgtc
ccaaag---gacaactacaaaaatgcaacgaacccactaacagtagaagtaccatacatt
tgtacagaaggggaagaccaaattactgtttgggggttccattcagataacaaaacccaa
atgaagaacctctatggagactcaaatcctcaaaggttcacctcatctgctaatggagta
accacacattatgtttctcagattggcgacttcccagatcaaacagaagacggaggacta
ccacaaagcggcagaattgttgttgattacatgatgcaaaaacctgggaaaacaggaaca
attgtctatcaaagaggtgttttgttgcctcaaaaggtgtggtgcgcgagtggcaggagc
aaagtaataaaagggtcattgcctttaattggtgaagcagattgccttcatgaaaaatac
ggtggattaaacaaaagcaagccttactacacaggagaacatgcaaaagccataggaaat
tgcccaatatgggtaaaaacacctttgaagcttgccaatggaaccaaata----------
------------------------------------------------------------
------------------------------------------------------------
------------------------------------------------------------
------------------------------------------------------------
------------------------------------------------------------
------------------------------------------------------------
------------------------------------------------------------
------------------------------------------------------------
------------------------------------------------------------
------------------------------------------------------------
------------------------------------------------------------
---------------------------------
>B/Mbagathi/5909/2008*
gatcgaatctgcactgggataacatcttcaaactcacctcatgtggtcaaaacagctact
caaggggaggtcaatgtgactggtgtgataccactgacaacaacaccaacaaaatcttat
tttgcaaatctcaaaggaacaaggaccagagggaaactatgcccggactgtctcaactgt
acagatctggatgtggccttgggcaggccaatgtgtgtggggaccacaccttctgctaaa
gcttcaatactccacgaagtcagacctgttacatccgggtgctttcctataatgcacgac
agaacaaaaatcaggcaactacccaatcttctcagaggatatgaaaatatcaggttatca
acccaaaacgttatcgatgcagaaaaagcaccaggaggaccctacagacttggaacctca
ggatcttgccctaacgctatcagtaaaatcggatttttcgcaacaatggcttgggctgtc
ccaaag---gacaactacaaaaatgcaacgaacccactaacagtagaagtaccatacatt
tgtacagaaggggaagaccaaattactgtttgggggttccattcagataacaaaacccaa
atgaagaacctctatggagactcaaatcctcaaaggttcacctcatctgctaatggagta
accacacattatgtttctcagattggcgacttcccagatcaaacagaagacggaggacta
ccacaaagcggcagaattgttgttgattacatgatgcaaaaacctgggaaaacaggaaca
attgtctatcaaagaggtgttttgttgcctcaaaaggtgtggtgcgcgagtggcaggagc
aaagtaataaaagggtcattgcctttaattggtgaagcagattgccttcatgaaaaatac
ggtggattaaacaaaagcaagccttactacacaggagaacatgcaaaagccataggaaat
tgcccaatatgggtaaaaacacctttgaagcttgccaatggaaccaaata----------
------------------------------------------------------------
------------------------------------------------------------
------------------------------------------------------------
------------------------------------------------------------
------------------------------------------------------------
------------------------------------------------------------
------------------------------------------------------------
------------------------------------------------------------
------------------------------------------------------------
------------------------------------------------------------
------------------------------------------------------------
---------------------------------
>B/Mbagathi/5897/2008*
gatcgaatctgcactgggataacatcttcaaactcacctcatgtggtcaaaacagctact
caaggggaggtcaatgtgactggcgtgataccactgacaacaacaccaacaaaatcttat
tttgcaaatctcaaaggaacaaggaccagagggaaactatgcccggactgtctcaactgt
acagatctggatgtggccttgggcaggccaatgtgtgtggggaccacaccttctgctaaa
gcttcaatactccacgaagtcagacctgttacatccgggtgctttcctataatgcacgac
agaacaaaaatcaggcaactacccaatcttctcagaggatatgaaaatatcaggttatca
acccaaaacgttatcgatgcagaaaaagcaccaggaggaccctacagacttggaacctca
ggatcttgccctaacgctaccagtaaaatcggattttttgcaacaatggcttgggctgtc
ccaaag---gacaactacaaaaatgcaacgaacccactaacagtagaagtaccatacatt
tgtacagaaggggaagaccaaattactgtttgggggttccattcagataacaaaacccaa
atgaagaacctctatggagactcaaatcctcaaaagttcacctcatctgctaatggagta
accacacattatgtttctcagattggcgacttcccagatcaaacagaagacggaggacta
ccacaaagcggcagaattgttgttgattacatgatgcaaaaacctgggaaaacaggaaca
attgtctatcaaagaggtgttttgttgcctcaaaaggtgtggtgcgcgagtggcaggagc
aaagtaataaaagggtcattgcctttaattggtgaagcagattgccttcatgaaaaatac
ggtggattaaacaaaagcaagccttactacacaggagaacatgcaaaagccataggaaat
tgcccaatatgggtaaaaacacctttgaagcttgccaatggaaccaaata----------
------------------------------------------------------------
------------------------------------------------------------
------------------------------------------------------------
------------------------------------------------------------
------------------------------------------------------------
------------------------------------------------------------
------------------------------------------------------------
------------------------------------------------------------
------------------------------------------------------------
------------------------------------------------------------
------------------------------------------------------------
---------------------------------
>B/Kisii/5894/2008*
gatcgaatctgcactgggataacatcttcaaactcacctcatgtggtcaaaacagctact
cagggggaggtcaatgtgactggtgtgataccactgacaacaacaccaacaaaatcttat
tttgcaaatctcaaaggaacaaggaccagagggaaactatgcccggactgtctcaactgt
acagatctggatgtggccttgggcaggccaatgtgtgtggggaccacaccttctgctaaa
gcttcaatactccacgaagtcagacctgttacatccgggtgctttcctataatgcacgac
agaacaaaaatcaggcaactacccaatcttctcagaggatatgaaaatatcaggttatca
acccaaaacgttatcgatgcagaaaaagcaccaggaggaccctacagacttggaacctca
ggatcttgccctaacgctaccagtaaaatcggatttttcgcaacaatggcttgggctgtc
ccaaag---gacaactacaaaaatgcaacgaacccactaacagtagaagtaccatacatt
tgttcagaaggggaagaccaaattactgtttgggggttccattcagataacaaaacccaa
atgaagaacctctatggagactcaaatcctcaaaagttcacctcatctgctaatggagta
accacacattatgtttctcagattggcgacttcccagatcaaacagaagacggaggacta
ccacaaagcggcagaattgttgttgattacatgatgcaaaaacctgggaaaacaggaaca
attgtctatcagagaggtgttttgttgcctcaaaaggtgtggtgcgcgagtggcaggagc
aaagtaataaaagggtcattgcctttaattggtgaagcagattgccttcatgaaaaatac
ggtggattaaacaaaagcaagccttactacacaggagaacatgcaaaagccataggaaat
tgcccaatatgggtaaaaacacctttgaagcttgccaatggaaccaaata----------
------------------------------------------------------------
------------------------------------------------------------
------------------------------------------------------------
------------------------------------------------------------
------------------------------------------------------------
------------------------------------------------------------
------------------------------------------------------------
------------------------------------------------------------
------------------------------------------------------------
------------------------------------------------------------
------------------------------------------------------------
---------------------------------
>B/Kisii/5892/2008*
gatcgaatctgcactgggataacatcttcaaactcacctcatgtggtcaaaacagctact
caaggggaggtcaatgtgactggtgtgataccactgacaacaacaccaacaaaatcttat
tttgcaaatctcaaaggaacaaggaccagagggaaactatgcccggactgtctcaactgt
acagatctggatgtggccttgggcaggccaatgtgtgtggggaccacaccttctgctaaa
gcttcaatactccacgaagtcagacctgttacatccgggtgctttcctataatgcacgac
agaacaaaaatcaggcaactacccaatcttctcagaggatatgaaaatatcaggttatca
acccaaaacgttatcgatgcagaaaaagcaccaggaggaccctacagacttggaacctca
ggatcttgccctaacgctaccagtaaaatcggatttttcgcaacaatggcttgggctgtc
ccaaag---gacaactacaaaaatgcaacgaacccactaacaatagaagtaccatacatt
tgtacagaaggggaagaccaaattactgtttgggggttccattcagataacaaaacccaa
atgaagaacctctatggagactcaaatcctcaaaagttcacctcatctgctaatggagta
accacacattatgtttctcagattggcgacttcccagatcaaacagaagacggaggacta
ccacaaagcggcagaattgttgttgattacatgatgcaaaaacctgggaaaacaggaaca
attgtctatcaaagaggtgttttgttgcctcaaaaggtgtggtgcgcgagtggcaggagc
aaagtaataaaagggtcattgcctttaattggtgaagcagattgccttcatgaaaaatac
ggtggattaaacaaaagcaagccttactacacaggagaacatgcaaaagccataggaaat
tgcccaatatgggtaaaaacacctttgaagcttgccaatggaaccaaata----------
------------------------------------------------------------
------------------------------------------------------------
------------------------------------------------------------
------------------------------------------------------------
------------------------------------------------------------
------------------------------------------------------------
------------------------------------------------------------
------------------------------------------------------------
------------------------------------------------------------
------------------------------------------------------------
------------------------------------------------------------
---------------------------------
>B/Isiolo/5878/2008*
gatcgaatctgcactgggataacatcttcaaactcacctcatgtggtcaaaacagctact
caaggggaggtcaatgtgactggtgtgataccactgacaacaacaccaacaaaatcttat
tttgcaaatctcaaaggaacaaggaccagagggaaactatgcccggactgtctcaactgt
acagatctggatgtggccttgggcaggccaatgtgtgtggggaccacaccttctgctaaa
gcttcaatactccacgaagtcagacctgttacatccgggtgctttcctataatgcacgac
agaacaaaaatcaggcaactacccaatcttctcagaggatatgaaaatatcaggttatca
acccaaaacgttatcgatgcagaaaaagcaccaggaggaccctacagacttggaacctca
ggatcttgccctaacgctaccagtaaaatcggatttttcgcaacaatggcttgggctgtc
ccaaag---gacaactacaaaaatgcaacgaacccactaacagtagaagtaccatacatt
tgtacagaaggggaagaccaaattactgtttgggggttccattcagataacaaaacccaa
atgaagaacctctatggagactcaaatcctcaaaagttcacctcatctgctaatggagta
accacacattatgtttctcagattggcgacttcccagatcaaacagaagacggaggacta
ccacaaagcggcagaattgttgttgattacatgatgcaaaaacctgggaaaacaggaaca
attgtctatcaaagaggtgttttgttgcctcaaaaggtgtggtgcgcgagtggcaggagc
aaagtaataaaagggtcattgcctttaattggtgaagcagattgccttcatgaaaaatac
ggtggattaaacaaaagcaagccttactacacaggagaacatgcaaaagccataggaaat
tgcccaatatgggtaaaaacacctttgaagcttgccaatggaaccaaata----------
------------------------------------------------------------
------------------------------------------------------------
------------------------------------------------------------
------------------------------------------------------------
------------------------------------------------------------
------------------------------------------------------------
------------------------------------------------------------
------------------------------------------------------------
------------------------------------------------------------
------------------------------------------------------------
------------------------------------------------------------
---------------------------------
>B/Cote d'Ivoire/103/2008
gatcgaatctgcactgggataacatcttcaaactcacctcatgtggtcaaaacagctact
caaggggaggtcaatgtgactggtgtgataccactgacaacaacaccaacaaaatcttat
tttgcaaatctcaaaggaacaaggaccagagggaaactatgcccggactgtctcaactgt
acagatctggatgtggccttgggcaggccaatgtgtgtggggaccacaccttctgctaaa
gcttcaatactccacgaagtcagacctgttacatccgggtgctttcctataatgcacgac
agaacaaaaatcaggcaactacccaatcttctcagaggatatgaaaatatcaggttatca
acccaaaacgttatcgatgcagaaaaagcaccaggaggaccctacagacttggaacctca
ggatcttgccctaacgctaccagtaaaatcggatttttcgcaacaatggcttgggctgtc
ccaaag---gacaactacaaaaatgcaacgaacccactaacagtagaagtaccatacatt
tgtacagaaggggaagaccaaattactgtttgggggttccattcagataacaaaacccaa
atgaagaacctctatggagactcaaatcctcaaaagttcacctcatctgctaatggagta
accacacattatgtttctcagattggcgacttcccagatcaaacagaagacggaggacta
ccacaaagcggcagaattgttgttgattacatgatgcaaaaacctgggaaaacaggaaca
attgtctatcaaagaggtgttttgttgcctcaaaaggtgtggtgcgcgagtggcaggagc
aaagtaataaaagggtcattgcctttaattggtgaagcagattgccttcatgaaaaatac
ggtggattaaacaaaagcaagccttactacacaggagaacatgcaaaagccataggaaat
tgcccaatatgggtaaaaacacctttgaagcttgccaatggaaccaaatatagacctcct
gcaaaactattaaaggaaaggggtttcttcggagctattgctggtttcctagaaggagga
tgggaaggaatgattgcaggttggcacggatacacatctcacggagcacatggagtggca
gtggcggcagaccttaagagtacacaagaagctataaataagataacaaaaaatctcaat
tctttgagtgagctagaagtaaagaaccttcaaagactaagtggtgccatggatgaactc
cacaacgaaatactcgagctggatgagaaagtggatgatctcagagctgacactataagc
tcacaaatagaacttgcagtcttgctttccaacgaaggaataataaacagtgaagacgag
catctattggcacttgagagaaaactaaagaaaatgctgggtccctctgctgtagacata
ggaaatggatgcttcgaaaccaaacacaaatgcaaccagacctgcttagacaggatagct
gctggcacctttaatgcaggagaattttctctccccacctttgattcattgaacattact
gctgcatctttaaatgatgatggattggataaccatactatactgctctattactcaact
gctgcttctagtttggctgtaacattaatgctagctatttttattgtttatatggtctcc
agagacaacgtttcatgctccatctgtctataa
>B/Nairobi/15/2008
gatcgaatctgcactgggataacatcttcaaactcacctcatgtggtcaaaacagctact
caaggggaggtcaatgtgactggtgtgataccactgacaacaacaccaacaaaatcttat
tttgcaaatctcaaaggaacaaggaccagagggaaactatgcccggactgtctcaactgt
acagatctggatgtggccttgggcaggccaatgtgtgtggggaccacaccttctgctaaa
gcttcaatactccacgaagtcagacctgttacatccgggtgctttcctataatgcacgac
agaacaaaaatcaggcaactacccaatcttctcagaggatatgaaaatatcaggttatca
acccaaaacgttatcgatgcagaaaaagcaccaggaggaccctacagacttggaacctca
ggatcttgccctaacgctaccagtaaaatcggatttttcgcaacaatggcttgggctgtc
ccaaag---gacaactacaaaaatgcaacgaacccactaacagtagaagtaccatacatt
tgtacagaaggggaagaccaaattactgtttgggggttccattcagataacaaaacccaa
atgaagaacctctatggagacccaaatcctcaaaggttcacctcatctgctaatggagta
accacacattatgtttctcagattggcgacttcccagatcaaacagaagacggaggacta
ccacaaagcggcagaattgttgttgattacatgatgcaaaaacctgggaaaacaggaaca
attgtctatcaaagaggtgttttgttgcctcaaaaggtgtggtgcgcgagtggtaggagc
aaagtaataaaagggtcattgcctttaattggtgaagcagattgccttcatgaaaaatac
ggtggattaaacaaaagcaagccttactacacaggagaacatgcaaaagccataggaaat
tgcccaatatgggtaaaaacacctttgaagcttgccaatggaaccaaatatagacctcct
gcaaaactattaaaggaaaggggtttcttcggagctattgctggtttcctagaaggagga
tgggaaggaatgattgcaggttggcacggatacacatctcacggagcacatggagtggca
gtggcggcagaccttaagagtacacaagaagctataaataagataacaaaaaatctcaat
tctttgagtgagctagaagtaaagaaccttcaaagactaagtggtgccatggatgaactc
cacaacgaaatactcgagctggatgagaaagtggatgatctcagagctgacactataagc
tcacaaatagaacttgcagtcttgctttccaacgaaggaataataaacagtgaagacgag
catctattggcacttgagagaaaactaaagaaaatgctgggtccctctgctgtagacata
ggaaatggatgcttcgaaaccaaacacaaatgcaaccagacctgcttagacaggatagct
gctggcacctttaatgcaggagaattttctctccccacttttgattcattgaacattact
gctgcatctttaaatgatgatggattggataaccataccatactgctctattactcaact
gctgcttctagtttggctgtaacattaatgctagctatttttattgtttatatggtctcc
agagacaacgtttcatgctccatctgtctataa
>B/Johannesburg/20/2008
gatcgaatctgcactggaataacatcgtcaaactcaccccatgtggtcaaaactgctact
caaggggaagtcaatgtgactggtgtgataccactgacaacaacacccaccaaatctcat
tttgcaaatctcaaaggaacagaaaccagagggaaactatgcccaaaatgcctcaactgc
acagatctggacgtggccttgggcagaccaaaatgcactgggaacataccttcggcaaga
gtttcaatactccatgaagtcagacctgttacatctgggtgctttcctataatgcacgac
agaacaaaaattagacagctgcctaaccttctcagaggatacgaacatatcaggttatca
actcataacgttatcaatgcagaaaatgcaccaggaggaccctacaaaattggaacctca
gggtcttgccctaacgttaccaatggaaacggatttttcgcaacaatggcttgggccgtc
ccaaaaaacgacaacaacaagacagcaacaaattcattaacaatagaagtaccatacatt
tgtacagaaggagaagaccaaattaccgtttgggggttccactctgataacgagacccaa
atggcaaagctctatggggactcaaagccccagaagttcacctcatctgccaacggagtg
accacgcattacgtttcacagattggtggcttcccaaatcaaacagaagacggaggacta
ccacaaagtggtagaattgttgttgactacatggtgcaaaaatctgggaaaacaggaaca
attacctatcaaagaggtattttattgcctcaaaaagtgtggtgcgcaagtggcaggagc
aaggtaataaaaggatccttgcctttaattggagaagcagattgcctccacgaaaaatac
ggtggattaaacaaaagcaagccttactacacaggggaacatgcaaaggccataggaaat
tgcccaatatgggtgaaaacacccttgaagctggccaatggaaccaaatatagacctcct
gcgaaactattaaaggaaaggggtttctttggagctattgctggcttcttagaaggagga
tgggaaggaatgattgcaggttggcacggatacacatcccatggggcacatggagtagcg
gtggcagcagaccttaagagcactcaagaggccataaacaagataacaaaaaatctcaac
tctttgagtgagctggaagtaaagaatcttcaaagactaagcggtgccatggatgaactc
cacaacgaaatactagaactagacgagaaagtggatgatctcagagctgatacaataagc
tcacaaatagaactcgcagtcctgctttccaatgaaggaataataaacagtgaagatgag
catctcttggcgcttgaaagaaagctgaagaaaatgctgggcccctctgctgtagagata
gggaatggatgctttgaaaccaaacacaagtgcaaccagacctgtctcgacagaatagct
gctggtacctttgatgcaggagacttttctctccccacttttgactcactgaatattact
gctgcatctctaaatgacgatggattggataatcatactatactgctttactactcaact
gctgcctccagtttggctgtaacattgatgatagctatctttgttgtttatatggtctcc
agagacaatgtttcttgctccatctgtctgtag
