# Supplementary material for: Genetic analysis of influenza B viruses isolated in Uganda during the 2009–2010 seasons
Source: Virol J. 2013 Jan 5;10:11. doi: 10.1186/1743-422X-10-11 (PMC3547786; doi:10.1186/1743-422X-10-11)
Supplement: Additional file 9 — Byarugaba_SFile 2. Sequences of representative isolates used for drawing the phylogenetic tree of the neuraminidase protein (NA) gene segment in Figure 2. [file 1743-422X-10-11-S9.fas]

>CY033878 B/Florida/4/2006_YAM-G1
ATGCTACCTTCAACTATACAAACGTTAACCCTATTTCTCACATCAGGGGGAGTGTTATTA
TCACTATATGTGTCAGCTTCATTGTCATACTTACTATATTCGGATATATTGCTAAAATTT
TCACAAACAGAAATAACTGCACCAATAATGCCATTGGATTGTGCAAACGCATCAAATGTT
CAGGCTGTGAACCGTTCTGCAGCAAAAGGGGTGACACTTCTTCTCCCAGAACCGGAGTGG
ACATACCCTCGTTTATCTTGCCCGGGCTCAACCTTTCAGAAAGCACTCCTAATTAGCCCC
CATAGATTCGGAGAAACCAAAGGAAACTCAGCTCCCTTGATAATAAGGGAACCTTTTATT
GCTTGTGGACCAACGGAATGCAAACACTTTGCTCTAACCCATTATGCAGCTCAACCAGGG
GGATACTACAATGGAACAAGAGAAGACAGAAACAAGCTGAGGCATCTAATTTCAGTCAAA
TTGGGCAAAATCCCAACAGTAGAAAACTCCATTTTCCATATGGCAGCTTGGAGCGGGTCC
GCATGCCATGATGGTAAAGAATGGACATATATCGGAGTTGATGGCCCCGACAGTAATGCA
TTACTCAAAATAAAATATGGAGAAGCATATACTGACACATACCATTCCTATGCAAAAAAC
ATCCTAAGGACACAAGAAAGTGCCTGCAATTGCATCGGGGGAGATTGTTATCTTATGATA
ACTGATGGCCCAGCTTCAGGGATTAGTGAATGCAGATTCCTTAAGATTCGAGAGGGCCGA
ATAATAAAAGAAATATTTCCAACAGGAAGAGTAAAACATACTGAGGAATGCACATGCGGA
TTTGCCAGCAACAAAACCATAGAATGTGCTTGTAGAGATAACAGTTACACAGCAAAAAGA
CCCTTTGTCAAATTAAATGTGGAGACTGATACAGCGGAAATAAGATTGATGTGCACAGAG
ACTTATTTGGACACCCCCAGACCAAATGATGGAAGCATAACAGGGCCTTGCGAATCTGAT
GGGGACAAAGGGAGTGGAGGCATCAAGGGAGGATTTGTTCATCAAAGAATGGCATCCAAG
ATTGGAAGGTGGTACTCTCGAACGATGTCTAAAACTAAAAGAATGGGGATGGGACTGTAT
GTAAAGTATGATGGAGACCCATGGACTGACAGTGAAGCCCTTGCTCTTAGTGGAGTAATG
GTTTCGATGGAAGAACCTGGTTGGTATTCCTTTGGCTTCGAAATAAAAGATAAGAAATGT
GATGTCCCCTGTATTGGGATAGAAATGGTACATGATGGTGGGAAAACGACTTGGCACTCA
GCAGCAACAGCCATTTACTGTTTAATGGGCTCAGGACAACTGCTGTGGGACACTGTCACA
GGTGTTGATATGGCTCTGTAA
>B/Brisbane/03/2007_YAM-G2
atgctaccttcaactatacaaacgttaaccctatttctcacatcagggggagtgttatta
tcactatatgtgtcagcttcattgtcatacttactatattcggatatattgctaaaattt
tcacaaacagaaataactgcaccaataatgccattggattgtgcaaacgcatcaaatgtt
caggctgtgaaccgttctgcagcaaaaggggtgacacttcttctcccagaaccggagtgg
acataccctcgtttatcttgcccgggctcaacctttcagaaagcactcctaattagcccc
catagattcggagaaaccaaaggaaactcagctcccttgataataagggaaccttttatt
gcttgtggaccaacggaatgcaaacactttgctctaacccattatgcagctcaaccaggg
ggatactacaatggaacaagagaagacagaaacaagctgaggcatctaatttcagtcaaa
ttgggcaaaatcccaacagtagaaaactccattttccacatggcagcttggagcgggtcc
gcatgccatgatggtaaagaatggacatatatcggagttgatggccccgacagtaatgca
ttgctcaaaataaaatatggagaagcatatactgacacataccattcctatgcaaaaaac
atcctaaggacacaagaaagtgcctgcaattgcatcgggggagattgttatcttatgata
actgatggcccagcttcaggggttagtgaatgcagattccttaagattcgagagggcaga
ataataaaagaaatatttccaacaggaagagtaaaacatactgaggaatgcacatgcgga
tttgccagcaacaaaaccatagaatgtgcttgtagagataacagttacacagcaaaaaga
ccctttgtcaaattaaatgtggagactgatacagcggaaataagattgatgtgcacagag
acttatttggacacccccagaccaaatgatggaagcataacagggccttgcgaatctgat
ggggacaaagggagtggaggcatcaagggaggatttgttcatcaaagaatggcatccaag
attggaaggtggtactctcgaacgatgtctaaaactaaaagaatggggatgggactgtat
gtaaagtatgatggagacccatggactgacagtgaagcccttgctcttagtggagtaatg
gtttcaatggaagaacctggttggtattcctttggcttcgaaataaaagataagaaatgt
gatgtcccctgtattgggatagaaatggtacatgatggtgggaaaacgacttggcactca
gcagcaacagccatttattgtttaatgggctcaggacaactgctgtgggacactgtcaca
ggtgttgatatggctctgtaa
>B/Bangladesh/3333/2007_YAM-G3
atgctaccctcaactatacaaacgttaaccttatttctcacatcagggggagtgttatta
tcactatatgtgtcagcttcattgtcatacttactatattcggatatattgctaaaattt
tcacgaacagaaacaaccgcaccaataatgccattggattgtgcaaacgcatcaaatgtt
caggctgtgaaccgttctgcaacaaaaggggtgacacttcttctcccagaaccggagtgg
acgtaccctcgtttatcttgcccgggctcaacctttcagaaagcactcctaattagcccc
catagattcggagaaaccaaaggaaactcagctcccttgataataagggaaccttttatt
gcttgtggaccaaaggaatgcaaacattttgctctaacccattatgcagctcaaccaggg
ggatactacaatggaacaagagaagacagaaacaagctgaggcatctaatttcagtcaaa
ttgggcaaaatcccaacagtagaaaactctattttccacatggcagcttggagcgggtcc
gcatgccatgatggtagagaatggacatatatcggagttgatggccccgacagtaatgca
ttgctcaaaataaaatatggagaagcatatactgacacataccattcctatgcaaaaaac
atcctaaggacacaagaaagtgcctgcaattgcatcgggggagattgttatcttatgata
actgatggcccagcttcagggattagtgaatgcagattccttaagattcgagagggccga
ataataaaagaaatatttccaacaggaagagtaaaacatactgaggaatgcacatgcgga
tttgccagcaacaaaaccatagaatgtgcctgtagagataacagttacacagcaaaaaga
ccctttgtcaaattaaatgtggagactgatacagcggaaataagattgatgtgcacagag
acttatttggacacccccagaccaaatgatggaagcataacagggccttgcgaatctaat
ggggacaaagggagtggaggcatcaagggaggatttgttcaccaaagaatggcatccaag
attggaaggtggtactctcgaacgatgtctaaaactaaaagaatggggatgggactgtat
gtaaagtatgatggagacccatggactgacagtgaagcccttgctcttagtggagtaatg
gtttcaatggaagaacctggttggtattcctttggcttcgaaataaaagataagaaatgt
gatgtcccctgtattgggatagaaatggtacatgatggtgggaaaacgacttggcactca
gcagcaacagccatttactgtttaatgggctcaggacaactgctgtgggacactgtcaca
ggtgttgatatggctctgtaa
>B/Uganda/MUWRP-053/2009 partial YAM
ATGCTaCCNTcAACTATACAAACGTTAACccTATTTCTCACATCAGGGGGAGTGTTATTA
TCACTATATGTGTCAGCTTCATTGTCATACTTACTATATTCGGATATATTGCTAAAATTT
TCACGAACAGAAATAACTGCACCAATAATGCCATTGGATTGTGCAAACGCATCAAATGTT
CAGGCTGTGAACCGTTCTGCAACAAAAGGGGTGACACTTCTTCTCCCAGAACCGGAGTGG
ACGTACCCTCGTTTATCTTGCCCGGGCTCAACCTTTCAGAAAGCACTCCTAATTAGCCCC
CATAGATTCGGAGAAACCAAAGGAAACTCAGCTCCCTTGATAATAAGGGAACCTTTTATT
GCTTGTGGACCAAAGGAATGCAAACATTTTGCTCTAACCCATTATGCAGCTCAACCAGGG
GGATACTACAATGGAACAAGAGAAGACAGAAACAAGCTGAGGCATCTAATTTCAGTCAAA
TTGGGCAAAATCCCAACAGTAGAAAACTCTATTTTCCACATGGCAGCTTGGAGCGGGTCC
GCATGCCATGATGGTAGAGAATGGACTTATATCGGAGTTGATGGCCCCGACAGTAATGCA
TTGCTCAAAATAAAATATGGAGAAGCATATACTGACACATACCATTCCTATGCAAAAAAC
ATCCTAAGGACACAAGAAAGTGCCTGCAATTGCATCGGGGGAGATTGTTATCTTATGATA
AC----------------------------------------------------------
------------------------------------------------------------
------------------------------------------------------------
------------------------------------------------------------
------------------------------------------------------------
------------------------------------------------------------
------------------------------------------------------------
------------------------------------------------------------
------------------------------------------------------------
------------------------------------------------------------
------------------------------------------------------------
---------------------
>B/Cote dIvoire/103/2008_YAM
atgctaccttcaactatacaaacgttaaccttatttctcacatcagggggagtgttatta
tcactatatgtgtcagcttcattgtcatacttactatattcggatatattgctaaaattt
tcacgaacagaaataaatgcaccaataatgccattggattgtgcaaacgcatcaaatgtt
caggctgtgaaccgttctgcaacaaaagggttgacacttcttctcccagaaccggagtgg
acgtaccctcgtttatcttgcccgggctcaacctttcagaaagcactcctaattagcccc
catagattcggagaaaccaaaggaaactcagctcccttgataataagggaaccttttatt
gcttgtggaccaaaggaatgcaaacattttgctctaacccattatgcagctcaaccaggg
ggatactacaatggaacaagagaagacagaaacaagctgaggcatctaatttcagtcaaa
ttgggcaaaatcccaacagtagaaaactctattttccacatggcagcttggagcgggtcc
gcatgccatgatggtagagaatggacttatatcggagttgatggccccgacagtaatgca
ttgctcaaaataaaatatggagaagcatatactgacacataccattcctatgcaaaaaac
atcctaaggacacaagaaagtgcctgcaattgcatcgggggagattgttatcttatgata
actgatggcccagcttcagggattagtgaatgcagattccttaagattcgagagggccga
ataataaaagaaatatttccaacaggaagagtaaaacatactgaggaatgcacatgcgga
tttgccagcaacaaaaccatagaatgtgcctgtagagataacagttacacagcaaaaaga
ccctttgtcaaattaaatgtggagactgatacagcggaaataagattgatgtgcacagag
acttatttggacacccccagaccaaatgatggaagcataacagggccttgcgaatctaat
ggggacaaagggagtggaggcatcaagggaggatttgttcaccaaagaatggcatccaaa
attggaaggtggtactctcgaacgatgtctaaaactaaaagaatggggatgggactgtat
gtaaagtatgatggagacccatggactgacagtgaagcccttgctcttagtggagtaatg
gtttcaatggaagaacctggttggtattcctttggcttcgaaataaaagataagaaatgt
gatgtcccctgtattgggatagaaatggtacatgatggtgggaaaacaacttggcactca
gcagcaacagccatttactgtttaatgggctcaggacaactgctgtgggacactgtcaca
ggtgttaatatgactctgtaa
>B/Ethiopia/54/2010_YAM-G3
atgctaccttcaactatacaaacgttaaccttatttctcacatcagggggagtgttatta
tcactatatgtgtcagcttcattgtcatacttactatattcggatatattgctaaaattt
tcacgaacagaaataactgcaccaataatgccattggattgtgcaaacgcatcaaatgtt
caggctgtgaaccgttctgcaacaaaaggggtgacatttcttctcccagaaccggagtgg
acgtaccctcgtttatcttgcccgggctcaacctttcagaaagcactcctaattagcccc
catagattcggagaaaccaaaggaaactcagctcccttgataataagggaaccgtttgtt
gcttgtggaccaaaggaatgcaaacattttgctctaacccattacgcagctcaaccaggg
ggatactacaatggaacaagagaagacagaaacaagctgaggcatctaatttcagtcaaa
ttgggcaaaatcccaacagtagaaaactctattttccacatggcagcttggagcgggtcc
gcatgccatgatggtagagaatggacttatatcggagttgatggccccgacagtaatgca
ttgctcaaaataaaatatggagaagcatatactgacacataccattcctatgcaaaaaac
atcctaaggacacaagaaagtgcctgcaattgcatcgggggagattgttatcttatgata
actgatggcccagcttcagggattagtgaatgcagattccttaagattcgagagggccga
ataataaaagaaatatttccaacaggaagagtaaaacatactgaggaatgcacatgcgga
tttgccagcaacaaaaccatagaatgtgcctgtagagataacagttacacagcaaaaagg
ccctttgtcaaattaaatgtggagactgatacagcggaaataagattgatgtgcacagag
acttatttggacacccccagaccaaatgatggaagcataacagggccttgcgaatctaat
ggggacaaagggagtggaggcatcaagggaggatttgttcaccaaagaatggcatccaag
attggaaggtggtactctcgaacgatgtctaaaactaaaagaatggggatgggactgtat
gtaaagtatgatggagacccatggactgacagtgaagcccttgctcttagtggagtaatg
gtttcaatggaagaacctggttggtattcctttggcttcgaaataaaagataagaaatgt
gatgtcccctgtattgggatagaaatggtacatgatggtgggaaaacgacttggcactca
gcagcaacagccatttactgtttaatgggctcaggacaactgctgtgggacactgtcaca
ggtgttaatatgaatctgtaa
>GQ896381 B/Nairobi/15/2008_YAM-G3
ATGCTACCTTCAACTATACAAACGTTAACCCTATTCCTCACATCAGGGGGAGTGTTATTA
TCACTATATGTGTCAGCTTCATTGTCATACTTACTATATTCGGATATATTGCTAAAATTT
TCACGAACAGAAATAACTGCACCAATAATGCCATTGGATTGTGCAAACGCATCAAATGTT
CAGGCTGTGAACCGTTCTGCAACAAAAGGGGTGACACTTCTTCTCCCAGAACCGGAGTGG
ACGTACCCTCGTTTATCTTGCCCGGGCTCAACCTTTCAGAAAGCACTCCTAATTAGCCCC
CATAGATTCGGAGAAACCAAAGGAAACTCAGCTCCCTTGATAATAAGGGAACCTTTTATT
GCTTGTGGACCAAAGGAATGCAAACATTTTGCTCTAACCCATTATGCAGCTCAACCAGGG
GGATACTACAATGGGACAAGAGAAGACAGAAACAAGCTGAGGCATCTAATTTCAGTCAAA
TTGGGCAAAATCCCAACAGTAGAAAACTCTATTTTCCACATGGCAGCTTGGAGCGGGTCC
GCATGCCATGATGGTAGAGAATGGACTTATATCGGAGTTGATGGCCCCGACAGTAATGCA
TTGCTCAAAATAAAATATGGAGAAGCATATACTGACACATACCATTCCTATGCAAAAAAC
ATCCTAAGGACACAAGAAAGTGCCTGCAATTGCATCGGGGGAGATTGTTATCTTATGATA
ACTGATGGCCCAGCTTCAGGGATTAGTGAATGCAGATTCCTTAAGATTCGAGAGGGCCGA
ATAATAAAAGAAATATTTCCAACAGGAAGAGTAAAACATACTGAGGAATGCACATGCGGA
TTTGCCAGCAACAAAACCATAGAATGTGCCTGTAGAGATAACAGTTACACAGCAAAAAGA
CCCTTTGTCAAATTAAATGTGGAGACTGATACAGCGGAAATAAGATTGATGTGCACAGAG
ACTTATTTGGACACCCCCAGACCAAATGATGGAAGCATAACAGGGCCTTGCGAATCTAAT
GGGGACAAAGGGAGTGGAGGCATCAAGGGAGGATTTGTTCACCAAAGAATGGCATCCAAG
ATTGGAAGGTGGTACTCTCGAACGATGTCTAAAACTAAAAGAATGGGGATGGGACTGTAT
GTAAAGTATGATGGAGACCCATGGACTGACAGTGAAGCCCTTGCTCTTAGTGGAGTAATG
GTTTCAATGGAAGAACCTGGTTGGTATTCCTTTGGCTTCGAAATAAAAGATAAGAAATGT
GATGTCCCCTGTATTGGGATAGAAATGGTACATGATGGTGGGAAAACGACTTGGCACTCA
GCAGCAACAGCCATTTACTGTTTAATGGGCTCAGGACAACTGCTGTGGGACACTGTCACA
GGTGTTAATATGACTCTGTAA
>B/Ghana/FS-2112/2010_YAM-G3
atgctaccttcaactatacaaacgttaaccttatttctcacatcagggggagtgttatta
tcactatatgtgtcagcttcattgtcatacttactatattcggatatattgctaaaattt
tcacgaacagaaataaatacaccaataatgccattggattgtgcaaacgcatcaaacgtt
caggctgtgaaccgttctgcaacaaaaggggtgacacttcttctcccagaaccggagtgg
acgtaccctcgtttatcttgcccgggctcaacctttcagaaagcactcctaattagtccc
catagattcggagaaaccaaaggaaactcagctcccttgataataagggaaccttttatt
gcttgtggaccaaaggaatgcaaacattttgctctaacccattatgcagctcaaccaggg
ggatactacaatggaacaagagaagacagaaacaagctgaggcatctaatttcagtcaaa
ttgggcaaaatcccaacagtagaaaactctattttccacatggcagcttggagcgggtcc
gcatgccatgatggtagagaatggacttatatcggagttgatggccccgacaataatgca
ttgctcaaaataaaatatggagaagcatatactgacacataccattcctatgcaaaaaac
atcctaaggacacaagaaagtgcctgcaattgcatcgggggagattgttatcttatgata
actgatggcccagcttcagggattagtgaatgcagattccttaagattcgagagggccga
ataataaaagaaatatttccaacaggaagagtaaaacatactgaggaatgcacatgcgga
tttgccagcaacaaaactatagaatgtgcctgtagagataacagttacacagcaaaaaga
ccctttgtcaaattaaatgtggagactgatacagcggaaataagattgatgtgcacagag
acttatttggacacccccagaccaaatgatggaagcataactgggccttgcgaatctaat
ggggacaaagggagtggaggcatcaagggaggatttgttcaccaaagaatggcatccaag
attggaaggtggtactctcgaacgatgtctaaaactaaaagaatggggatgggactgtat
gtaaagtatgatggagacccatggactgacagtgaagcccttgctcttagtggagtaatg
gtttcaatggaagaacctggttggtattcctttggcttcgaaataaaagataagaaatgt
gatgtcccctgtattgggatagaaatggtacatgatggtgggaaaacgacttggcactca
gcagcaacagccatttactgtttaatgggctcaggacaactgctgtgggacactgtcaca
ggtgttaatatgactctgtaa
>FJ766839 B/Brisbane/60/2008_VIC-G1
ATGCTACCTTCAACTATACAAACGTTAACCCTATTTCTCACATCAGGGGGAGTATTATTA
TCACTATATGTGTCAGCTTCATTATCATACTTACTATATTCGGATATATTGCTAAAATTC
TCACCAACAGAAATAACTGCACCAACAATGCCATTGGATTGTGCAAACGCATCAAATGTT
CAGGCTGTGAACCGTTCTGCAACAAAAGGGGTGACACTTCTTCTCCCAGAACCGGAGTGG
ACATACCCGCGTTTATCTTGCCCGGGCTCAACCTTTCAGAAAGCACTCCTAATTAGCCCT
CATAGATTCGGAGAAACCAAAGGAAACTCAGCTCCCTTGATAATAAGGGAACCTTTTATT
GCTTGTGGACCAAATGAATGCAAACACTTTGCTCTAACCCATTATGCAGCCCAACCAGGG
GGATACTACAATGGAACAAGAGGAGACAGAAACAAGCTGAGGCATCTAATTTCAGTCAAA
TTGGGCAAAATCCCAACAGTAGAAAACTCCATTTTCCACATGGCAGCATGGAGCGGGTCC
GCGTGCCATGATGGTAAGGAATGGACATATATCGGAGTTGATGGCCCTGACAATAATGCA
TTGCTCAAAGTAAAATATGGAGAAGCATATACTGACACATACCATTCCTATGCAAACAAA
ATCCTAAGAACACAAGAAAGTGCCTGCAATTGCATCGGGGGAAATTGTTATCTTATGATA
ACTGATGGCTCAGCTTCAGGTGTTAGTGAATGCAGATTTCTTAAGATTCGAGAGGGCCGA
ATAATAAAAGAAATATTTCCAACAGGAAGAGTAAAACACACTGAGGAATGCACATGCGGA
TTTGCCAGCAATAAAACCATAGAATGTGCCTGTAGAGATAACAGTTACACAGCAAAAAGA
CCTTTTGTCAAATTAAACGTGGAGACTGATACAGCAGAAATAAGATTGATGTGCACAGAT
ACTTATTTGGACACCCCCAGACCAAACGATGGAAGCATAACAGGCCCTTGTGAATCTAAT
GGGGACAAAGGGAGTGGAGGCATCAAGGGAGGATTTGTTCATCAAAGAATGGAATCCAAG
ATTGGAAGGTGGTACTCTCGAACGATGTCTAAAACTGAAAGGATGGGGATGGGACTGTAT
GTCAAGTATGATGGAGACCCATGGGCTGACAGTGATGCCCTAGCTTTTAGTGGAGTAATG
GTTTCAATGAAAGAACCTGGTTGGTACTCCTTTGGCTTCGAAATAAAAGATAAGAAATGC
GATGTCCCCTGTATTGGGATAGAGATGGTACATGATGGTGGAAAAGAGACTTGGCACTCA
GCAGCAACAGCCATTTACTGTTTAATGGGCTCAGGACAGCTGCTGTGGGACACTGTCACA
GGTGTTGACATGGCTCTGTAA
>B/Victoria/304/2006_VIC-G2
ATGCTACCTTCAACTATACAAACGTTAACCCTATTTCTCACATCAGGGGGAGTATTATTA
TCACTATATGTGTCAGCTTCATTATCATACTTACTATATTCGGATATATTGCTAAAATTC
TCACCAACAGAAATAACTGCACCAACAATGCCATTGGATTGTGCAAACGCATCAAATGTT
CAGGCTGTGAACCGTTCTGCAACAAAAGGGGTGACACTTCTTCTCCCAGAACCGGAGTGG
ACATACCCGCGTTTATCTTGCCCGGGCTCAACCTTTCAGAAAGCACTCCTAATTAGCCCT
CATAGATTCGGAGAAACCAAAGGAAACTCAGCTCCCTTGATAATAAGGGAACCTTTTATT
GCTTGTGGACCAAATGAATGCAAACACTTTGCTCTAACCCATTATGCAGCCCAACCAGGG
GGATACTACAATGGAACAAGAGGAGACAGAAACAAGCTGAGGCATCTAATTTCAGTCAAA
TTGGGCAAAATCCCAACAGTAGAAAACTCCATTTTCCACATGGCAGCATGGAGCGGGTCC
GCATGCCATGATGGTAAGGAATGGACATATATCGGAGTTGATGGCCCTGACAATAATGCA
TTGCTCAAAATAAAATATGGAGAAGCATATACTGACACATACCATTCCTATGCAAACAAA
ATCCTAAGAACACAAGAAAGTGCCTGCAATTGCATCGGGGGAAATTGTTATCTTATGATA
ACTGATGGCTCAGCTTCAGGTGTTAGTGAATGCAGATTTCTTAAGATTCGAGAGGGCCGA
ATAATAAAAGAAATATTTCCAACAGGAAGAGTAAAACACACTGAGGAATGCACATGCGGA
TTTGCCAGCAATAAAACCATAGAATGTGCCTGTAGAGATAACAGTTACACAGCAAAAAGA
CCCTTTGTCAAATTAAACGTGGAGACTGATACAGCAGAAATAAGATTGATGTGCACAGAT
ACTTATTTGGACACCCCCAGACCAGATGATGGAAGCATAACAGGCCCTTGTGAATCTAAT
GGGGACAAAGGGAGTGGAGGCATCAAGGGAGGATTTGTTCATCAAAGAATGGCATCCAAG
ATTGGAAGGTGGTACTCTCGAACGATGTCTAAAACTGAAAGGATGGGGATGGGACTGTAT
GTCAAGTATGATGGAGACCCATGGGCTGACAGTGATGCCCTAGCTTTTAGTGGAGTAATG
GTTTCAATGAAAGAACCTGGTTGGTACTCCTTTGGCTTCGAAATAAAAGATAAGAAATGC
GATGTCCCCTGTATTGGGATAGAGATGGTACATGATGGTGGAAAAGAGACTTGGCACTCA
GCAGCAACAGCCATTTACTGTTTAATGGGCTCAGGACAGCTGCTGTGGGACACTGTCACA
GGTGTTGACATGGCTCTGTAA
>B/Argentina/R158/2010_VIC-G6
atgctaccttcaactatacaaacgttaaccctatttctcacatcagggggagtattgtta
tcactatatgtgtcagtttcattatcatacttactatattcggatatattgctaaaattc
ttaccaacagaaataactgcaccaacaatgccattggattgtgtaaacgcatcaaatgtt
catgctgtgaatcgttctacaacaaaaggggtgacacttcttctcccagaaccggagtgg
acatacccgcgtttatcttgcccaggctcaacctttcagaaagcactcctaattagccct
catagattcggagaaatcaaaggaaactcagctcccttgataataagggaaccttttatt
gcttgtggaccaaatgaatgcaaacactttgctctaacccattatgcagcccaaccaggg
ggatactacaatggaacaagaggagacagaaacaagctgaggcatctaatttcagtcaaa
ttgggcaaaatcccaacagtagaaaactccattttccacatggcagcatggagcgggtcc
gcatgccatgatggtaaggaatggacatatatcggagttgatggccctgacaataatgca
ttactcaaaataaaatatggagaagcatatactgacacataccattcctatgcaaacaac
atcctaagaacacaagaaagtgcctgcaattgcatcgggggaaattgttatcttatgata
actgatggctcagcttcaggtgttagtgaatgcagatttcttaagattcgagagggccga
ataataaaagaaatatttccaacaggaagagtaaaacatactgaggagtgcacatgcgga
tttgccagcaataaaaccatagaatgtgcctgtagagataacagttacacagcaaaaaga
ccctttgtcaaattaaacgtggaaactgatacagcagaaataagattgatgtgcacagat
acttatttggacacccccagaccagatgatggaagcataacaggcccttgtgaatctaat
gggaacaaagggagtggaggcatcaagggaggatttgttcatcaaagaatggcatccaag
attggaaggtggtactctcgaacgatgtctaaaactgaaaggatggggatgggactgtat
gtcaagtatgatggagacccatgggctgacagtgatgcccttgtttttagtggagtaatg
gtttcaatgaaagaacctggttggtactcctttggcttcgaaataaaagataagaaatgc
gatgtcccctgtattgggatagagatggtacatgatggtggaaaagagacttggcactca
gcagcaacagccatttattgtttaatgggctcaggacagctgctgtgggacactgtcaca
ggtgtcgacatggctctgtaa
>B/Singapore/19/2009_VIC-G5
atgctaccttcaactatacaaatgttaaccctatttctcacattagggggagtattatta
tcactatatgtgtcagcttcattgtcatacttactatattcggatatattgctaaaattc
ccaccaacagaaattactgcatcaacagtgccattggattgtgcaaacgcatcaaatgtt
caggctgtgaatcgttctgcaacaaaaggggggrcacttcttctcccagaaccggagtgg
acatacccgcgtttatcttgcccgggatcaacctttcagaaagcactcctaattagccct
catagattcggagaaaccaaaggaaactcagctcccttgataataagggaaccttttatt
gcttgtggaccaaaggaatgcaaacactttgctctaacccattatgcagcccaaccaggg
ggatactacaatggaacaagaggagacagaaacaagctgaggcatctaatttcagtcaaa
ttgggcaaaatcccaacagtagaaaactccattttccacatggcagcatggagcgggtcc
gcatgccatgatggtaaggaatggacatatatcggggttgatggccctgacaataatgca
ttgctcaaaataaaatatggagaagcatatactgacacataccattcctatgcaaacaac
atcctaagaacacaagaaagtgcctgcaattgcatcgggggaaattgttatcttatgata
actgatggctcagcttcaggtgttaatgaatgcagatttcttaagattcgagaaggccga
ataataaaagaaatatttccaacaggaagagtaaaacatactgaagaatgcacatgcgga
tttgctagcaataaaaccatagaatgtgtctgcagagataacagttacacagcaaaaagg
ccctttgtcaaattaaacgtggagactgatacagcagaaataagattgatgtgcacagag
acttatttggacacccccagaccagatgatggaagcataacagggccttgtgaatctaat
ggggacaaagggagtggaggcatcaagggaggatttgtccatcaaagaatggcatccaag
attggaaggtggtactctcgaacaatgtccaaaactgaaaggatggggatgggactgtat
gtcaagtatgatggagacccatgggctgacagtgatgcccttgcttttagtggagtaatg
gtttcaatgaaagaacctggttggtactcctttggcttcgaaataaaagataagaaatgt
gatgtcccctgtattgggatagagatggtacatgatggtggaaaagagacttggcactca
gcagctacagccatttactgtttaatgggctcaggacagctgctgtgggacactgtcaca
ggtgttaatatggctctgtaa
>B/Fujian/Gulou1272/2008_VIC-G4
atgctaccttcaactatacaaacgttaaccctatttctcacatcagggggagtattatta
tcactatatgtgtcagcttcattgtcatacttactatattcggatatattgctaaaattc
ccatcaacagaaattactgcaccaacaatgccattggattgtgcaaacgcatcaaatgtt
caggctgtgaaccgttctgcaacaaaaggggtgacatttcttctcccagaaccggagtgg
acatacccgcgtttatcttgcccgggctcaacctttcagaaagcactcctaattagccct
catagattcggagaaaccaaaggaaactcagctcccttgataataagggaaccttttatt
gcttgtggaccaaaggaatgcaaacactttgctctaacccactatgcagcccaaccaggg
ggatactacaatggaacaagaggagacagaaacaagctgaggcatctaatttcagtcaaa
ttgggcaaaatcccaacagtagaaaactccattttccacatggcagcatggagcgggtcc
gcatgccatgatggtaaggaatggacatatatcggagttgatggccctgacaataatgca
ttgctcaaaataaaatatggagaagcatatactgacacataccattcctatgcaaacaac
atcctaagaacacaagaaagtgcctgcaattgcatcgggggaaattgttatcttatgata
actgatggctcagcttcaggtgttagtgaatgcagatttcttaagattagagagggccga
ataataaaagaaatatttccaacaggaagaataaaacatactgaagaatgcacatgcgga
tttgctagcaataaaaccatagaatgtgcctgtagagataacagttacacagcaaaaaga
ccctttgtcaaattaaacgtggagactgatacagcagaaataagattgatgtgcacagag
acttatttggacacccccagaccagatgatggaagcataacagggccttgtgaatctaat
gggggcaaagggagtggaggcatcaagggaggatttgtccatcaaagaatggcatccaag
attggaaggtggtactctcgaactatgtctaaaactgaaagaaaggggatggggctgtat
gtcaagtatgatggagatccatgggctgacagtgatgcccttgcttttagtggagtaatg
gtctcaatggaagaacctggttggtactcctttggcttcgaaataaaagacaagaaatgt
gatgtcccctgtattgggatagagatggtacatgatggtggaaaagagacttggcactca
gcagctacagccatttattgtttaatgggctcaggacagctgctgtgggacactgtcaca
ggtgttaatatggctctgtaa
>B/Uruguay/12/2008_VIC-G3
atgctaccttcaactatacaaatgttaaccctatttctcacatcagggggagtattatta
tcactatatgtgtcagcttcattatcatacttactatattcggatatattgctaaaattc
tcaccaacagaaataactgcaccaacaatgccattggattgtgcaaacgcatcaaatgtt
catgctgtgaaccgttctgcaacaaaaggggtgacacttcttctcccagaaccggagtgg
acatatccgcgtttatcttgcccgggctcaacctttcagaaagcactcctaattagccct
catagattcggagaaaccaaaggaaactcagctcccttgataataagggaaccttttatt
gcttgtggaccaaatgaatgcaaacactttgctctaacccattatgcagcccaaccaggg
ggatactacaatggaacaagaggagacagaaacaagctgaggcatctaatttcagtcaaa
ttgggcaaaatcccaacagtagaaaactccattttccacatggcagcatggagcgggtcc
gcatgccatgatggtaaggaatggacatatatcggagttgacggccctgacaataatgca
ttgctcaaaataaaatatggagaagcatatactgacacataccattcctatgcaaacaac
atcctaagaacacaagaaagtgcctgcaattgcatcgggggaaattgttatcttatgata
actgatggctcagcttcaggtgttagtgaatgcagatttcttaagattcgagagggccga
ataataagagaaatatttccaacaggaagagtaaaacatactgaggagtgcacatgcgga
tttgccagcaataaaaccatagaatgtgcctgtagagataacagttacacagcaaaaaga
ccctttgtcaaattaaacgtggaaactgatacagcagaaataagattgatgtgcacagat
acttatttggacactcccagaccagatgatggaagcataacaggcccttgtgaatctaat
ggggacaaagggagtggaggcatcaagggaggatttgttcatcaaagaatggcatccaag
attggaaggtggtactctcgaacgatgtctaaaactgaaaggatgggaatgggactgtat
gtcaagtatgatggagacccatggactgacagtgatgcccttgcttttagtggagtaatg
gtttcaatgaaagaacctggttggtactcctttggcttcgaaataaaagataagaaatgc
gatgtcccctgtattgggatagagatggtacatgatggtggaaaagagacttggcactca
gcagcaacagccatttactgtttaatgggctcaggacagctgctgtgggacactgtcaca
ggtgtcgacatggctctgtaa
>B/Uganda/MUWRP-054/2009
ATGCTACcTTCAACTATACAAACGTTAACCcTATTTCTCACATCAGGGGGAGTATTATTA
TCACTATATGTGTCAGCTTCATTATCATACTTACTATATTCGGATATATTGCTAAAATTC
TCACCAACAGAAACAACTGCACCAACAATGCCATTGGATTGTGCAAACGCATCAAATGTT
CAGGCTGTGAACCGTTCTGCAACAAAAGGGGTGACACTTCTTCTCCCAGAACCGGAGTGG
ACATACCCGCGTTTATCTTGCCCGGGCTCAACCTTTCAGAAAGCACTCCTAATTAGCCCT
CATAGATTCGGAGAAACCAAAGGAAACTCAGCTCCCTTGATAATAAGGGAACCTTTTATT
GCTTGTGGACCAAATGAATGCAAACACTTTGCTCTAACCCATTATGCAGCCCAACCAGGG
GGATACTACAATGGAACAAGAGGAGACAGAAACAAGCTGAGGCATCTAATTTCAGTCAAA
TTGGGAAAAATCCCAACAGTAGAAAACTCCATTTTCCACATGGCAGCATGGAGCGGGTCC
GCGTGCCATGATGGTAAAGAATGGACATATATCGGAGTTGATGGCCCTGACAATAATGCA
TTGCTCAAAGTAAAATATGGAGAAGCATATACTGACACATACCATTCCTATGCAAACAAA
ATCCTAAGAACACAAGAAAGTGCCTGCAATTGCATCGGGGGAAATTGTTATCTTATGATA
ACtGATGGCTCAGCTTCAGGTGTTAGTGAATGCAGATTTCTTAAGATTCGAGAGGGCCGA
ATAATAAAAGAAATATTTCCAACAGGAAGAGTAAAACACAcTGAGGAATGCACATGCGGA
TTTGCCAGCAATAAAACCATAGAATGTGCCTGTAGAGATAACAGTTACACAGCAAAAAGA
CCTTTTGTCAAATTGAACGTGGAGACTGATACAGCAGAAATAAGATTGATGTGCACAGAT
ACCTATTTGGACACCCCCAGACCAGATGATGGAAGCATAACAGGCCCTTGTGAATCTAAT
GGGGACAAAGGGAGTGGAGGCATCAAGGGAGGATTTGTTCATCAAAGAATGGAATCCAAG
ATTGGAAGGTGGTACTCTCGAACGATGTCTAAAACTGAAAGGATGGGAATGGGACTGTAT
GTCAAGTATGATGGAGACCCATGGGCTGACAGTGATGCCCTAGCTTTTAGTGGAGTAATG
GTTTCAATGAAAGAACCTGGTTGGTACTCCTTTGGCTTCGAAATAAAAGATAAGAAATGC
GATGTCCCCTGTATTGGGATAGAGATGGTACATGATGGTGGAAAAGAGACTTGGCACTCA
GCAGCAACAGCCATTTACTGTTTAATGGGCTCAGGACAGCTGCTGTGGGACACTGTCACA
GGTGTTGACATGGCTCTGTAA
>B/Uganda/MUWRP-060/2009
aTGCTACCTTCAACTATACAAACGTTAACCCTATTTCTCACATCAGGGGGAGTATTATTA
TCACTATATGTGTCAGCTTCATTATCATACTTACTATATTCGGATATATTGCTAAAATTC
TCACCAACAGAAACAACTGCACCAACAATGCCATTGGATTGTGCAAACGCATCAAATGTT
CAGGCTGTGAACCGTTCTGCAACAAAAGGGGTGACACTTCTTCTCCCAGAACCGGAGTGG
ACATACCCGCGTTTATCTTGCCCGGGCTCAACCTTTCAGAAAGCACTCCTAATTAGCCCT
CATAGATTCGGAGAAACCAAAGGAAACTCAGCTCCCTTGATAATAAGGGAACCTTTTATT
GCTTGTGGACCAAATGAATGCAAACACTTTGCTCTAACCCATTATGCAGCCCAACCAGGG
GGATACTACAATGGAACAAGAGGAGACAGAAACAAGCTGAGGCATCTAATTTCAGTCAAA
TTGGGAAAAATCCCAACAGTAGAAAACTCCATTTTCCACATGGCAGCATGGAGCGGGTCC
GCGTGCCATGATGGTAAAGAATGGACATATATCGGAGTTGATGGCCCTGACAATAATGCA
TTGCTCAAAGTAAAATATGGAGAAGCATATACTGACACATACCATTCCTATGCAAACAAA
ATCCTAAGAACACAAGAAAGTGCCTGCAATTGCATCGGGGGAAATTGTTATCTTATGATA
ACTGATGGTTCAGCTTCAGGTGTTAGTGAATGCAGATTTCTTAAGATTCGAGAGGGCCGA
ATAATAAAAGAAATATTTCCAACAGGAAGAGTAAAACACACTGAGGAATGCACATGCGGA
TTTGCCAGCAATAAAACCATAGAATGTGCCTGTAGAGATAACAGTTACACAGCAAAAAGA
CCTTTTGTCAAATTGAACGTGGAGACTGATACAGCAGAAATAAGATTGATGTGCACAGAT
ACCTATTTGGACACCCCCAGACCAGATGATGGAAGCATAACAGGCCCTTGTGAATCTAAT
GGGGACAAAGGGAGTGGAGGCATCAAGGGAGGATTTGTTCATCAAAGAATGGAATCCAAG
ATTGGAAGGTGGTACTCTCGAACGATGTCTAAAACTGAAAGGATGGGAATGGGACTGTAT
GTCAAGTATGATGGAGACCCATGGGCTGACAGTGATGCCCTAGTTTTTAGTGGAGTAATG
GTTTCAATGAAAGAACCTGGTTGGTACTCCTTTGGCTTCGAAATAAAAGATAAGAAATGC
GATGTCCCCTGTATTGGGATAGAGATGGTACATGATGGTGGAAAAGAGACTTGGCACTCA
GCAGCAACAGCCATTTACTGTTTAATGGGCTCAGGACAGCTGCTGTGGGACACTGTCACA
GGTGTTGACATGGCTCTGTAA
>B/Uganda/MUWRP-064/2009
aTGCTAcctTCAACTATACAAACGTTAACCcTATTTCTCACATCAGGGGGAGTATTATTA
TCACTATATGTGTCAGCTTCATTATCATACTTACTATATTCGGATATATTGCTAAAATTC
TCACCAACAGAAACAACTGCACCAACAATGCCATTGGATTGTGCAAACGCATCAAATGTT
CAGGCTGTGAACCGTTCTGCAACAAAAGGGGTGACACTTCTTCTCCCAGAACCGGAGTGG
ACATACCCGCGTTTATCTTGCCCGGGCTCAACCTTTCAGAAAGCACTCCTAATTAGCCCT
CATAGATTCGGAGAAACCAAAGGAAACTCAGCTCCCTTGATAATAAGGGAACCTTTTATT
GCTTGTGGACCAAATGAATGCAAACACTTTGCTCTAACCCATTATGCAGCCCAACCAGGG
GGATACTACAATGGAACAAGAGGAGACAGAAACAAGCTGAGGCATCTAATTTCAGTCAAA
TTGGGAAAAATCCCAACAGTAGAAAACTCCATTTTCCACATGGCAGCATGGAGCGGGTCC
GCGTGCCATGATGGTAAAGAATGGACATATATCGGAGTTGATGGCCCTGACAATAATGCA
TTGCTCAAAGTAAAATATGGAGAAGCATATACTGACACATACCATTCCTATGCAAACAAA
ATCCTAAGAACACAAGAAAGTGCCTGCAATTGCATCGGGGGAAATTGTTATCTTATGATA
ACTGATGGCTCAGCTTCAGGTGTTAGTGAATGCAGATTTCTTAAGATTCGAGAGGGCCGA
ATAATAAAAGAAATATCTCCAACAGGAAGAGTCAAACACACTGAGGAATGCACATGCGGA
TTTGCCAGCAATAAAACCATAGAATGTGCCTGTAGAGATAACAGTTACACAGCAAAAAGA
CCTTTTGTCAAATTGAACGTGGAGACTGATACAGCAGAAATAAGATTGATGTGCACAGAT
ACCTATTTGGACACCCCCAGACCAGATGATGGAAGCATAACAGGCCCTTGTGAATCTAAT
GGGGACAAAGGGAGTGGAGGCATCAAGGGAGGATTTGTTCATCAAAGAATGGAATCCAAG
ATTGGAAGGTGGTACTCTCGAACGATGTCTAAaaCTGAAAGGATGGGAATGGGACTGTAT
GTCAAGTATGATGGAGACCCATGGGCTGACAGTGATGCCCTAGCTTTTAGTGGAGTAATG
GTTTCAATGAAAGAACCTGGTTGGTACTCCTTTGGCTTCGAAATAAAAGATAAGAAATGC
GATGTCCCCTGTATTGGGATAGAGATGGTACATGATGGTGGAAAAGAGACTTGGCACTCA
GCAGCAACAGCCATTTACTGTTTAATGGGCTCAGGACAGCTGCTGTGGGACACTGTCACA
gGTGTTGACATGGCTCTGTA-
>B/Uganda/MUWRP-077/2009
ATGCTACCTTCAaCTATACAAACGTTAACCCTATTTCTCACATCAGGGGGAGTATTATTA
TCACTATATGTGTCAGCTTCATTATCATACTTACTATATTCGGATATATTGCTAAAATTC
TCACCAACAGAAACAACTGCACCAACAATGCCATTGGATTGTGCAAACGCATCAAATGTT
CAGGCTGTGAACCGTTCTGCAACAAAAGGGGTGACACTTCTTCTCCCAGAACCGGAGTGG
ACATACCCGCGTTTATCTTGCCCGGGCTCAACCTTTCAGAAAGCACTCCTAATTAGCCCT
CATAGATTCGGAGAAACCAAAGGAAACTCAGCTCCCTTGATAATAAGGGAACCTTTTATT
GCTTGTGGACCAAATGAATGCAAACACTTTGCTCTAACCCATTATGCAGCCCAACCAGGG
GGATACTACAATGGAACAAGAGGAGACAGAAACAAGCTGAGGCATCTAATTTCAGTCAAA
TTGGGAAAAATCCCAACAGTAGAAAACTCCATTTTCCACATGGCAGCATGGAGCGGGTCC
GCGTGCCATGATGGTAAAGAATGGACATATATCGGAGTTGATGGCCCTGACAATAATGCA
TTGCTCAAAGTAAAATATGGAGAAGCATATACTGACACATACCATTCCTATGCAAACAAA
ATCCTAAGAACACAAGAAAGTGCCTGCAATTGCATCGGGGGAAATTGTTATCTTATGATA
ACTGATGGCTCAGCTTCAGGTGTTAGTGAATGCAGATTTCTTAAGATTCGAGAGGGCCGA
ATAATAAAAGAAATATTTCCAACAGGAAGAGTAAAACACACTGAGGAATGCACATGCGGA
TTTGCCAGCAATAAAACCATAGAATGTGCCTGTAGAGATAACAGTTACACAGCAAAAAGA
CCTTTTGTCAAATTGAACGTGGAGACTGATACAGCAGAAATAAGATTGATGTGCACAGAT
ACCTATTTGGACACCCCCAGACCAGATGATGGAAGCATAACAGGCCCTTGTGAATCTAAT
GGGGACAAAGGGAGTGGAGGCATCAAGGGAGGATTTGTTCATCAAAGAATGAAATCCAAG
ATTGGAAGGTGGTACTCTCGAACGATGTCTAAAACTGAAAGGATGGGAATGGGACTGTAT
GTCAAGTATGATGGAGACCCATGGGCTGACAGTGATGCCCTAGCTTTTAGTGGAGTAATG
GTTTCAATGAAAGAACCTGGTTGGTACTCCTTTGGCTTCGAAATAAAAGATAAGAAATGC
GATGTCCCCTGTATTGGGATAGAGATGGTACATGATGGTGGAAAAGAGACTTGGCACTCA
GCAGCAACAGCCATTTACTGTTTAATGGGCTCAGGACAGCTGCTGTGGGACACTGTCACA
GGTGTTGACATGGCTCTGTA-
>B/Uganda/MUWRP-081/2009
atGCTACcTTCAACTATACAAACGTTAACCcTATTTCTCACATCAGGGGGAGTATTATTA
TCACTATATGTGTCAGCTTCATTATCATACTTACTATATTCGGATATATTGCTAAAATTC
TCACCAACAGAAACAACTGCACCAACAATGCCATTGGATTGTGCAAACGCATCAAATGTT
CAGGCTGTGAACCGTTCTGCAACAAAAGGGGTGACACTTCTTCTCCCAGAACCGGAGTGG
ACATACCCGCGTTTATCTTGCCCGGGCTCAGCCTTTCAGAAAGCACTCCTAATTAGCCCT
CATAGATTCGGAGAAACCAAAGGAAACTCAGCTCCCTTGATAATAAGGGAACCTTTTATT
GCTTGTGGACCAAATGAATGCAAACACTTTGCTCTAACCCATTATGCAGCCCAACCAGGG
GGATACTACAATGGAACAAGAGGAGACAGAAACAAGCTGAGGCATCTAATTTCAGTCAAA
TTGGGAAAAATCCCAACAGTAGAAAACTCCATTTTCCACATGGCAGCATGGAGCGGGTCC
GCGTGCCATGATGGTAAAGAATGGACATATATCGGAGTTGATGGCCCTGACAATAATGCA
TTGCTCAAAGTAAAATATGGAGAAGCATATACTGACACATACCATTCCTATGCAAACAAA
ATCCTAAGAACACAAGAAAGTGCCTGCAATTGCATCGGGGGAAATTGTTATCTTATGATA
ACTGATGGTTCAGCTTCAGGTGTTAGTGAATGCAGATTTCTTAAGATTCGAGAGGGCCGA
ATAATAAAAGAAATATTTCCAACAGGAAGAGTAAAACACACTGAGGAATGCACATGCGGA
TTTGCCAGCAATAAAACCATAGAATGTGCCTGTAGAGATAACAGTTACACAGCAAAAAGA
CCTTTTGTCAAATTGAACGTGGAGACTGATACAGCAGAAATAAGATTGATGTGCACAGAT
ACCTATTTGGACACCCCCAGACCAGATGATGGAAGCATAACAGGCCCTTGTGAATCTAAT
GGGGACAAAGGGAGTGGAGGCATCAAGGGAGGATTTGTTCATCAAAGAATGGAATCCAAG
ATTGGAAGGTGGTACTCTCGAACGATGTCTAAAACTGAAAGGATGGGAATGGGACTGTAT
GTCAAGTATGATGGAGACCCATGGGCTGACAGTGATGCCCTAGCTTTTAGTGGAGTAATG
GTTTCAATGAAAGAACCTGGTTGGTACTCCTTTGGCTTCGAAATAAAAGATAAGAAATGC
GATGTCCCCTGTATTGGGATAGAGATGGTACATGATGGTGGAAAAGAGACTTGGCACTCA
GCAGCAACAGCCATTTACTGTTTAATGGGCTCAGGACAGCTGCTGTGGGACACTGTCACA
GGTGTTGACATGGCTCT----
>B/Uganda/MUWRP-084/2009
ATGcTACCTTCAACTATACAAACGTTAACCCTATTTCTCACATCAGGGGGAGTATTATTA
TCACTATATGTGTCAGCTTCATTATCATACTTACTATATTCGGATATATTGCTAAAATTC
TCACCAACAGAAACAACTGCACCAACAATGCCATTGGATTGTGCAAACGCATCAAATGTT
CAGGCTGTGAACCGTTCTGCAGCAAAAGGGGTGACACTTCTTCTCCCAGAACCGGAGTGG
ACATACCCGCGTTTATCTTGCCCGGGCTCAACCTTTCAGAAAGCACTCCTAATTAGCCCT
CATAGATTCGGAGAAACCAAAGGAAACTCAGCTCCCTTGATAATAAGGGAACCTTTTATT
GCTTGTGGACCAAATGAATGCAAACACTTTGCTCTAACCCATTATGCAGCCCAACCAGGG
GGATACTACAATGGAACAAGAGGAGACAGAAACAAGCTGAGGCATCTAATTTCAGTCAAA
TTGGGAAAAATCCCAACAGTAGAAAACTCCATTTTCCACATGGCAGCATGGAGCGGGTCC
GCGTGCCATGATGGTAAAGAATGGACATATATCGGAGTTGATGGCCCTGACAATAATGCA
TTGCTCAAAGTAAAATATGGAGAAGCATATACTGACACATACCATTCCTATGCAAACAAA
ATCCTAAGAACACAAGAAAGTGCCtGCAATTGCATCGGGGGAAATTGTTATCTTATGATA
ACTGATGGTTCAGCTTCAgGTGTTAGTGAATGCAGATTTCTTAAGAtTCGAGAGGGCCGA
ATAATAAAAGAAATATTTCCAACAGGAAGAGTAAAACACACTGAGGAGTGCACATGCGGA
TTTGCCAGCAATAAAACCATAGAATGTGCCTGTAGAGATAACAGTTACACAGCAAAAAGA
CCTTTTGTCAAATTGAACGTGGAGACTGATACAGCAGAAATAAGATTGATGTGCACAGAT
ACCTATTTGGACACCCCCAGACCAGATGATGGAAGCATAACAGGCCCTTGTGAATCTAAT
GGGGACAAAGGGAGTGGAGGCATCAAGGGAGGATTTGTTCATCAAAGAATGGAATCCAAG
ATTGGAAGGTGGTACTCTCGAACGATGTCTAAAACTGAAAGGATGGGAATGGGACTGTAT
GTCAAGTATGATGGAGACCCATGGGCTGACAGTGATGCCCTAGCTTTTAGTGGAGTAATG
GTTTCAATGAAAGAACCTGGTTGGTACTCCTTTGGCTTCGAAATAAAAGATAAGAAATGC
GATGTCCCCTGTATTGGGATAGAGATGGTACATGATGGTGGAAAAGAGACTTGGCACTCA
GCAGCAACAGCCATTTACTGTTTAATGGGCTCAGGACAGCTGCTGTGGGACACTGTCACA
GGTGTTGACATGGCTCTGTAT
>B/Uganda/MUWRP-122/2009
ATGCTACcTTCAACTATACAAACGTTAACCCTATTTCTCACATCAGGGGGAGTATTATTa
TCACTATATGtGTCAGCTTCATTATCATACTTACTATATTCGGATATAtTGcTAAAATTC
TCACCAACAGAAACAACTGCACCAACAATGCCATTGGATTgtGCAAACGCATCAAATGTT
CAGGCTGTGAACCGTTCTGCAACAAAAGGGGTGACACTTCTTCTCCCAGAACCGGAGTGG
ACATACCCGCGTTTATCTTGCCCGGGCTCAACCTTTCAGAAAGCACTCCTAATTAGTCCT
CATAGATTCGGAGAAACCAAAGGAAACTCAGCTCCCTTGATAATAAGGGAACCTTTTATT
GCTTGTGGACCAAATGAATGCAAACACTTTGCTCTAACCCATTATGCAGCCCAACCAGGG
GGATACTACAATGGAACAAGAGGAGACAGAAACAAGCTGAGGCATCTAATTTCAGTCAAA
TTGGGAAAAATCCCAACAGTAGAAAACTCCATTTTCCACATGGCAGCATGGAGCGGGTCC
GCGTGCCATGATGGTAAAGAATGGACATATATCGGAGTTGATGGCCCTGACAATAATGCA
TTGCTCAAAGTAAAATATGGAGAAGCATATACTGACACATACCATTCCTATGCAAACAAA
ATCCTAAGAACACAAGAAAGTGCCTGCAaTTGCATCGGGGGAAATtGTTATCTTATGATA
ACTGATGGCCCAGCTTCAGGTGTTAGTGAATGCAGATTTCTTAAGATTCGAGAGGGCCGA
ATAATAAAAGAAATATTTCCAACAGGAAGAGTAAAACACAcTGAgGAATGCACATGCGGA
TTTGCCAGCAATAAAACCATAGAATGTGCCTGTAGAGATAACAGTTACACAGCAAAAAGA
CCTTTTGTCAAATTGAACGTGGAGACTGATACAGCAGAAATAAGATTGATGTGCACAGAT
ACCTATTTGGACACCCCCAGACCAGATGATGGAAGCATAACAGGCCCTTGTGAATcTAAT
GGGGACAAAGGGAGTGGAGGCATCAAGGGAGGATTTGTTCATCAAAGAATGGAATCCAAG
ATTGGAAGGTGGTACTCTCGAACGATGTcTAAAACTGAAAGGATGGGAATGGGACTGTAT
GTCAAGTATGATGGAGACCCATGGGCTGACAGTGATGCCCTAGCTTTTAGTGGAGTAATG
GTTTCAATGAAAGAACCTGGTTGGTACTCCTTTGGCTTCGAAATAAAAGATAAGAAATGC
GATGTCCCCTGTATTGGGATAGAGATGGTACATGATGGTGGAAAAGAGACTTGGCACTCA
gCAGCAACAGCCATTTACTGTTTAATGGGcTCAGGACAGCTGCTGTGGGACACTGTCACA
GGTGTTGACATGGCTCTGTAA
>B/Uganda/MUWRP-158/2010
ATGCTACCTTCAACTATACaAaCGTTAACCCTATTTcTCACATCaggGGGAGTATTATTA
TCACTATATGTGTCAGCTTCatTTTCATACTTacTaTaTTCGGGTATATTGCtCAAATTc
TCACCAACAGaAACAACTGCACCAACAATGCCATTGGATTGTGCAAACGCATCAAATGTT
CAGGCTGTGAACCGTTCTGCAACAAAAgGGGTGACACTTCTTCTCCCAGAACCGGAGTGG
ACATACCCGCGTTTATCTTGCCCGGGCTCAACCTTTCAGAAAGCACTCCTAATTAGCCCT
CATAGATTCGGAGAAACCAAAGGAAACTCAGCTCCCTTGATAATAAGGGAACCTTTTATT
GCTTGTGGACCAAATGAATGCAAACACTTTGCTCTAACCCATTATGCAGCCCAACCAGGG
GGATAcTACAATGGAACAAGAGGAGACAGAAACAAGCTGAGGCATCTAATTTCAGTCAAA
ttGGGAAAAATCCCAACAGTAGAAAACTCCATTTTCCACATGGCAGCATGGAGCGGGTCC
GCGTGCCATGATGGTAAAGAATGGacATATATCGGAGTTGATGGCCCtGAcAATAATGCA
TTGCTCAAAGTAAAATATGGAGAAGCATATACTGACACATACCATTCCTATGCAAACAAA
ATCCTAAGAaCacAAGAAAGTGCCTGCAATTGCATCGGGGGAAATTGTTATCTTATGATA
ACTGATGGTTCAGCTTCaGGTGTTAGTGAATGCAGATTTCTTAAGATTCGAGAGGGCCGA
ATAATAAAAGAAATATTTCCAACAGGAAGAGTAAAACACACTGAGGAATGCACATGCGGA
TTTGCCAGCAATAAAACCATAGAATGTGCCTGTAGAGATAACAGTTACACAGCAAAAAGA
CCTTTTGTCAAATTGAACGTGGAGACTGATACAGCAGAAATAAGATTGATGTGCACAGAT
ACCTATTTGGACACCCCCAGACCAGATGATGGAAGCATAACAGGCCCTTGTGAATCTAAT
GGGGACAAAGGGAGTGGAGGCATCAAGGGAGGATTTGTTCATCAAAGAATGGAATCCAAG
ATTGGAAGGTGGTACTCTCGAACGATGTCTAAgACTGAAAGGATGGGAATGGGACTGTAT
GTCAAGTATGATGGAGACCCATGGGCTGACAGTGATGCCCTAGCTTTTAGTGGAGTAATG
GTTTCAATGAAAGAACCTGGTTGGTACTCCTTTGGCTTCgAAATAAAAGATAAgAAATGC
GATGTCCCCTGTATTGGGATAGAGATGGTACATGATGGTGGAAAAGAGACTTGGCACTCA
gCAGCAACAGCCATTTACTGTTTAATGGGCTCAGGACAGCTGCTGTGGGACACTGTCACA
gGTGTTGACATGGCTCTGTAA
>B/Uganda/MUWRP-237/2010
----------------------------------------------GGGGAGTATTATTA
TCACTATATGTGTCAGCTTCATTATCATACTTACTATATTCGGGTATATTGCTAAAATTC
TCACCAACAGAAACAACTGCACCAACAATGCCATTGGGTTGTGCAAACGCATCAAATGTT
CAGGCTGTGAACCGTTCTGCAACAAAAGGGGTGACACTTCTTCTCCCAGAACCGGAGTGG
ACATACCCGCGTTTATCTTGCCCGGGCTCAACCTTTCAGAAAGCACTCCTAATTAGCCCT
CATAGATTCGGAGAAACCAAAGGAAACTCAGCTCCCTTGATAATAAGGGAACCTTTTATT
GCTTGTGGACCAAATGAATGCAAACACTTTGCTCTAACCCATTATGCAGCCCAACCAGGG
GGATACTACAATGGAACAAGAGGAGACAGAAACAAGCTGAGGCATCTAATTTCAGTCAAA
TTGGGAAAAATCCCAACAGTAGAAAACTCCATTTTCCACATGGCAGCATGGAGCGGGTCC
GCGTGCCATGATGGTAAAGAATGGACATATATCGGAGTTGATGGCCCTGACAATAATGCA
TTGCTCAAAGTAAAATATGGAGAAGCATATACTGACACATACCATTCCTATGCAAACaAA
ATCCTAAGAACACAAGAAAGTGCCTGCAATTGCATCGGGGGAAATTGTTATCTTATGATA
ACTGATGGTTCAGCTTCAGGTGTTAGTGAATGCAGATTTCTTAAGATTcGAGAGGGCCGa
ATAATAAAAGAAATATTTCCAACagGAAGAGTAAAACACACTGAGGAATGCACATGCGGA
TTTGCCAGCAATAAAACCATAGAATGTGCCTGTAGAGATAACAGTTACACAGCAAAAAGA
CCTTTTGTCAAATTGAACGTGGAGACTGATACAGCAgAAATAAGATTGATGTGCACAGAT
ACCTATTTGGACACCCCCAGACCAGATGATGGAAGCATAACAGGCCCTTGTGAATCTAAT
GGGGACAAAGGGAGTGGAGGCATCAAGGGAGGATTTGTTCATCAAAGAATGGAATCCAAG
ATTGGAAGGTGGTACTCTCGAACGATGTCTAAAACTGAAAGGATGGGAATGGGACTGTAT
GTCAAGTATGATGGAGACCCATGGGCTGACAGTGATGCCCTAGCTTTTAGTGGAGTAATG
GTTTCAATGAAAGAACCTGGTTGGTACTCCTTTGGCTTCgAAATAAAAGATAAGAAATGC
gATGTCCCCTGTATTGGGATAGAGATGGTACATGATGGTGGAAAAGAGACTTGGCACTCA
GCAGCAACAGCCATTTACTGTTTAATGGGCTCAGGACAGCTGCTGTGGgAcactGTCACA
GGTGTTGACATGGCTCTGTAA
>B/Kenya/1413/2008_VIC-G2
atgctaccttcaactatacaaacgttaaccctatttctcacatcagggggagtattatta
tcactatatgtgtcagcttcattatcatacttactatattcggatatattgctaaaattc
tcaccaacagaaataactgcaccaacaatgccattggattgtgcaaatgcatcaaatgtt
caggctgtgaaccgttctgcaacaaaaggagtgacatttcttctcccagaaccggagtgg
acatacccgcgtttatcttgcccgggctcaacctttcagaaagcactcctaattagccct
catagattcggagaaaccaaaggaaactcagctcccttgataataagggaaccttttatt
gcttgtggaccaaatgaatgcaaacactttgctctaacccattatgcagcccaaccaggg
ggatactacaatggaacaagaggagacagaaacaagctgaggcatctaatttcagtcaaa
ttgggcaaaatcccaacagtagaaaactccattttccacatggcagcatggagcgggtcc
gcatgccatgatggtaaggaatggacatatatcggagttgatggccctgacaataatgca
ttgctcaaaataaaatatggagaagcatatactgacacataccattcctatgcaaacaaa
atcctaagaacacaagaaagtgcctgcaattgcatcgggggaaattgttatcttatgata
actgatggctcagcttcaggtgttagtgaatgcagatttcttaagattcgagagggccga
ataataaaagaaatatttccaacaggaagagtaaaacacactgaggaatgcacatgcgga
tttgccagcaataaaaccatagaatgtgcctgtagagataacagttacacagcaaaaaga
ccctttgtcaaattaaacgtggagactgatacagcagaaataagattgatgtgcacagat
acttatttggacacccccagaccagatgatggaagcataacaggcccttgtgaatctaat
ggggacaaagggagtggaggcatcaagggaggatttgtccatcaaagaatggcatccaag
attggaaggtggtactctcgaacgatgtctaaaactgaaaggatggggatgggactgtat
gtaaagtatgatggagacccatgggctgacagtgatgccctagcttttagtggagtaatg
gtttcaatgaaagaacctggttggtactcctttggcttcgaaataaaagataagaaatgc
gatgtcccctgtattgggatagagatggtacatgatggtggaaaagagacttggcactca
gcagcaacagccatttactgtttaatgggctcaggacagctgctgtgggacactgtcaca
ggtgttgacatggctctgtaa
>B/Kenya/2067/2010
atgctaccttcaactatacaaacgttaaccctatttctcacatcagggggagtattatta
tcactatatgtgtcagcttcattatcatacttactatattcggatatattgctaaaattc
tcaccaacagaaacaactgcaccaacaatgccattggattgtgcaaacgcatcaaatgtt
caggctgtgaaccgttctgcaacaaaaggggtgacacctcttctcccagaaccggagtgg
acatacccgcgtttatcttgcccgggctcaacctttcagaaagcactcctaattagccct
catagattcggagaaaccaaaggaaactcagctcccttgataataagggaaccttttatt
gcttgtggaccaaatgaatgcaaacactttgctctaacccattatgcagcccaaccaggg
ggatactacaatggaacaagaggagacagaaacaagctgaggcatctaatttcagtcaaa
ttgggcaaaatcccaacagtagaaaactccattttccacatggcagcatggagcgggtcc
gcgtgccatgatggtaaggaatggacatatatcggcgttgatggccctgacaataatgca
ttgctcaaagtaaaatatggagaagcatatactgacacataccattcctatgcaaacaaa
atcctaagaacacaagaaagtgcctgcaattgcatcgggggaaattgttatcttatgata
accgatggctcagcttcaggtgttagtgaatgcagatttcttaagattcgagagggccga
ataataaaagaaatatttccaacaggaagagtaaaacacactgaggaatgcacatgcgga
tttgccagcaataaaaccatagaatgtgcctgtagagataacagttacacagcaaaaaga
ccttttgtcaaattaaacgtggagactgatacagcagaaataagattgatgtgcacagat
acttatttggacacccccagaccaaatgatggaagcataacaggcccttgtgaatctaat
ggggacaaagggagtggaggcatcaagggaggatttgttcatcaaagaatggaatccaag
attggaaggtggtactctcgaacgatgtctaaaactgaaaggatggggatgggactgtat
gtcaagtatgatggggacccatgggctgacagtgatgccctagcttttagtggagtaatg
gtttcaatgaaagaacctggttggtactcctttggcttcgaaataaaagacaagaaatgc
gatgtcccctgtattgggatagagatggtacatgatggtggaaaagagacttggcactca
gcagcaacagccatttactgtttaatgggctcaggacagctgttgtgggacactgtcaca
ggtgttgacatggctctgtaa
>B/Kenya/3473/2010
atgctaccttcaactatacaaacgttaaccctatttctcacatcagggggagtattatta
tcactatatgtgtcagcttcattatcatacttactatattcggatatattgctaaaactc
tcaccaacagaaataactgcaccaacaatgccattggattgtgcaaacgcatcaaatgtt
caggctgtgaaccgttctgcaacaaaaggggtgacacttcttctcccagaaccggagtgg
acatacccgcgtttatcttgcccgggctcaacctttcagaaagcactcctaattagccct
catagattcggagaaaccaaaggaaactcagctcccttgataataagggaaccttttatt
gcttgtggaccaaatgaatgcaaacactttgctctaacccattatgcagcccaaccaggg
ggatactacaatggaacaagaggagacagaaacaagctgaggcatctaatttcagtcaaa
ttgggcaaaatcccaacagtagaaaactccattttccacatggcagcatggagcgggtcc
gcgtgccatgatggtaaggaatggacatatatcggcgttgatggccctgacaataatgca
ttgctcaaagtaaaatatggagaagcatatactgacacataccattcctatgcaaacaaa
atcctaagaacacaagaaagtgcctgcaattgcatcgggggaaattgttatcttatgata
actgatggctcagcttcaggtgttagtgaatgcagatttcttaagattcgagagggccga
ataataaaagaaatatttccaacaggaagagtaaaacacactgaggaatgcacatgcgga
tttgccagcaataaaaccatagaatgtgcctgtagagataacagttacacagcaaaaaga
ccttttgtcaaattaaacgtggagactgatacagcagaaataagattgatgtgcacagat
acttatttggacacccccagaccaaatgatggaagcataacaggcccttgtgaatctaat
ggggacaaagggagtggaggcatcaagggaggatttgttcatcaaagaatggaatccaag
attggaaggtggtactctcgaacgatgtctaaaactgaaaggatggggatgggactgtat
gtcaagtatgatggagacccatgggctgacagtgatgccctagcttttagtggagtaatg
gtttcaatgaaagaacctggttggtactcctttggcttcgaaataaaagacaagaaatgc
gatgtcccctgtattgggatagagatggtacatgatggtggaaaagagacttggcactca
gcagcaacagccatttactgtttaatgggctcaggacagctgttgtgggacactgtcaca
ggtgttgacatggctctgtaa
>B/Kenya/861/2010
atgctaccttcaactatacaaacgttaaccctatttctcacatcagggggagtattatta
tcactatatgtgtcagcttcattatcatacttactatattcggatatattgctaaaattc
tcaccaacagaaataactgcaccaacaatgccattggattgtgcaaacgcatcaaatgtt
caggctgtgaaccgttctgcaacaaaaggggtgacacttctcctcccagaaccggagtgg
acatacccgcgtttatcttgcccgggctcaacctttcagaaagcactcctaattagccct
catagattcggagaaaccaaaggaaactcagctcccttgataataagggaaccttttatt
gcttgtggaccaaatgaatgcaaacactttgctctaacccattatgcagcccaaccaggg
ggatactacaatggaacaagaggagacagaaacaagctgaggcatctaatttcagtcaaa
ttgggcaaaatcccaacagtagaaaactccattttccacatggcagcatggagcgggtcc
gcgtgccatgatggtaaggaatggacatatatcggcgttgatggccctgacaataatgca
ttgctcaaagtaaaatatggagaagcatatactgacacataccattcctatgcaaacaaa
atcctaagaacacaagaaagtgcctgcaattgcatcgggggaaattgttatcttatgata
actgatggctcagcttcaggtgttagtgaatgcagatttcttaagattcgagagggccga
ataataaaagaaatatttccaacaggaagagtaaaacacactgaggaatgcacatgcgga
tttgccagcaataaaaccatagaatgtgcctgtagagataacagttacacagcaaaaaga
ccttttgtcaaattaaacgtggagactgatacagcagaaataagattgatgtgcacagat
acttatttggacacccccagaccaaatgatggaagcataacaggcccttgtgaatctaat
ggggacaaagggagtggaggcatcaagggaggatttgttcatcaaagaatggaatccaag
attggaaggtggtactctcgaacgatgtctaaaaccgaaaggatggggatgggactgtat
gtcaagtatgatggagacccatgggctgacagtgatgccctagcttttagtggagtaatg
gtttcaatgaaagaacctggttggtactcctttggcttcgaaataaaagacaagaaatgc
gatgtcccctgtattgggatagagatggtacatgatggtggaaaagagacttggcactca
gcagcaacagccatttactgtttaatgggctcaggacagctgttgtgggacactgtcaca
ggtgttgacatggctctgtaa
>B/Kenya/6282/2010
atgctaccttcaactatacaaacgttaaccctatttctcacatcagggggagtattatta
tcactatatgtgtcagcttcattatcatacttactatattcggatatattgctaaaattc
tcaccaacagaaataactgcaccaacaatgccattggattgtgcaaacgcatcaaatgtt
caggctgtgaaccgttctgcaacaaaaggggtgacacttcttctcccagaaccggagtgg
acatacccgcgtttatcttgcccgggctcaacctttcagaaagcactcctaattagccct
catagattcggagaaaccaaaggaaactcagctcccttgataataagggaaccttttatt
gcttgtggaccaaatgaatgcaaacactttgctctaacccattacgcagcccaaccaggg
ggatactacaatggaacaagaggagacagaaacaagctgaggcatctaatttcagtcaaa
ttgggcaaaatcccaacagtagaaaactccattttccacatggcagcatggagcgggtcc
gcgtgccatgatggtaaggaatggacatatatcggcgttgatggccctgacaataatgca
ttgctcaaagtaaaatatggagaagcatatactgacacataccattcctatgcaaacaaa
atcctaagaacacaagaaagtgcctgcaattgcatcgggggaaattgttatcttatgata
actgatggctcagcttcaggtgttagtgaatgcagatttcttaagattcgagagggccga
ataataaaagaaatatttccaacaggaagagtaaaacacactgaggaatgcacatgcgga
tttgccagcaataaaaccatagaatgtgcctgtagagataacagttacacagcaaaaaga
ccttttgtcaaattaaacgtggagactgatacagcagaaataagattgatgtgcacagat
acttatttggacacccccagaccaaatgatggaagcataacaggcccttgtgaatctaat
ggggacaaagggagtggaggcatcaagggaggatttgttcatcaaagaatggaatccaag
attggaaggtggtactctcgaacgatgtctaaaactgaaaggatggggatgggactgtat
gtcaagtatgatggagacccatgggctgacagtgatgccctagcttttagtggagtaatg
gtttcaatgaaagaacctggttggtactcctttggcttcgaaataaaagacaagagatgc
gatgtcccctgtattgggatagagatggtacatgatggtggaaaagagacttggcactca
gcagcaacagccatttactgtttaatgggctcaggacagctgttgtgggacactgtcaca
ggtgttgacatggctctgtaa
>B/JOHANNESBURG/20/2010
atgctaccttcaactatacaaacgttaaccctatttctcacatcagggggagtattatta
tcactatatgtgtcagcttcattatcatacttactatattcgggtatattgctaaaattc
tcaccaacagaaataactgcaccaacaatgccattggattgtgcaaacgcatcaaatgtt
caggctgtgaaccgttctgcaacaaaaggggtgacatttcttctcccagaaccggagtgg
acatacccgcgtttatcttgcccgggctcaacctttcagaaagcactcctaattagccct
catagattcggagaaaccaaaggaaactcagctcccttgataataagggaaccttttatt
gcttgtggaccaaatgaatgcaaacactttgctctaacccattatgcagcccaaccaggg
ggatactacaatggaacaagaggagacagaaacaagctgaggcatctaatttcagtcaaa
ttgggcaaaatcccaacagtagaaaactccattttccacatggcagcatggagcgggtcc
gcgtgccatgatggtaaggaatggacatatatcggagttgatggccctgacaataatgca
ttgctcaaagtaaaatatggagaagcatatactgacacataccattcctatgcaaacaaa
atcctaagaacacaagaaagtgcctgcaattgcatcgggggaaattgttatcttatgata
actgatggctcagcttcaggtgttagtgaatgcagatttcttaagattcgagagggccga
ataataaaagaaatatttccaacaggaagagtaaaacacactgaggaatgcacatgcgga
tttgccagcaataaaaccatagaatgtgcctgtagagataacagttacacagcaaaaaga
ccttttgtcaaattaaacgtggagactgatacagcagaaataagattgatgtgcacagat
acttatttggacacccccagaccaaacgatggaagcataacaggcccttgtgaatctaat
ggggacaaagggggtggaggcatcaagggaggatttgttcatcaaagaatggaatccaag
attggaaggtggtactctcgaacgatgtctaaaactgaaaggatggggatgggactgtat
gtcaagtatgatggagacccatgggctgacagtgatgccctagcttttagtggagtaatg
gtttcaatgaaagaacctggttggtactcctttggcttcgaaataaaagataagaaatgc
gatgtcccctgtattgggatagagatggtacatgatggtggaaaagagacttggcactca
gcagcaacagccatttactgtttaatgggctcaggacagctgctgtgggacactgtcaca
ggtgttgacatggctctgtaa
>B/JOHANNESBURG/57/2010
atgctaccttcaactatacaaacgttaaccctatttctcacatcagggggagtattatta
tcactatatgtgtcagcttcattatcatacttactatattcgggtatattgctaaaattc
tcaccaacagaaataactgcaccaacaatgccattggattgtgcaaacgcatcaaatgtt
caggctgtgaaccgttctgcaacaaaaggggtgacatttcttctcccagaaccggagtgg
acatacccgcgtttatcttgcccgggctcaacctttcagaaagcactcctaattagccct
catagattcggagaaaccaaaggaaactcagctcccttgataataagggaaccttttatt
gcttgtggaccaaatgaatgcaaacactttgctctaacccattatgcagcccaaccaggg
ggatactacaatggaacaagaggagacagaaacaagctgaggcatctaatttcagtcaaa
ttgggcaaaatcccaacagtagaaaactccattttccacatggcagcatggagcgggtcc
gcgtgccatgatggtaaggaatggacatatatcggagttgatggccctgacaataatgca
ttgctcaaagtaaaatatggagaagcatatactgacacataccattcctatgcaaacaaa
atcctaagaacacaagaaagtgcctgcaattgcatcgggggaaattgttatcttatgata
actgatggctcagcttcaggtgttagtgaatgcagatttcttaagattcgagagggccga
ataataaaagaaatatttccaacaggaagagtaaaacacactgaggaatgcacatgcgga
tttgccagcaatgaaaccatagaatgtgcctgtagagataacagttacacagcaaaaaga
ccttttgtcaaattaaacgtggagactgatacagcagaaataagattgatgtgcacagat
acttatttggacacccccagaccaaacgatggaagcataacaggcccttgtgaatctaat
ggggacaaagggggtggaggcatcaagggaggatttgttcatcaaagaatggaatccaag
attggaaggtggtactctcgaacgatgtctaaaactgaaaggatggggatgggactgtat
gtcaagtatgatggagacccatgggctgacagtgatgccctagcttttagtggagtaatg
gtttcaatgaaagaacctggttggtactcctttggcttcgaaataaaagataagaaatgc
gatgtcccctgtattgggatagagatggtacatgatggtggaaaagagacttggcactca
gcagcaacagccatttactgtttaatgggctcaggacagctgctgtgggacactgtcaca
ggtgttgacatggctctgtaa
>B/JOHANNESBURG/97/2010
atgctaccttcaactatacaaacgttaaccctatttctcacatcagggggagtattatta
tcactatatgtgtcagcttcattatcatacttactatattcggatatattgctaaaattc
tcaccaacagaaataactgcaccaacaatgccattggattgtgcaaatgcatcaaatgtt
caggctgtgaaccgttctgcaacaaagggggtgacacttcttctcccagaaccggagtgg
acatacccgcgtttatcttgcccgggctcaacctttcagaaagcactcctaattagccct
catagattcggagaaaccaaaggaaactcagctcccttgataataagggaaccttttatt
gcttgtggaccaaatgaatgcaaacactttgctctaacccattatgcagcccaaccaggg
ggatactacaatggaacaagaggagacagaaacaagctgaggcatctaatttcagtcaaa
ttgggcaaaatcccaacagtagaaaactccattttccacatggcagcatggagcgggtcc
gcgtgccatgatggtaaggaatggacatatatcggagttgatggccctgacaataatgca
ttgctcaaagtaaaatatggagaagcatatactgacacataccattcctatgcaaacaaa
atcctaagaacacaagaaagtgcctgcaattgcatcgggggaaattgttatcttatgata
actgatggctcagcttcaggtgttagtgaatgcagatttcttaagattcgagagggccga
ataataaaagaaatatttccaacaggaagagtaaaacacaccgaggaatgcacatgcgga
tttgccagcaataaaaccatagaatgtgcctgtagagataacagttacacagcaaaaaga
ccttttgtcaaattaaacgtggagactgatacagcagaaataagattgatgtgcacagat
acttatttggacacccccagaccaaatgatggaagcataacaggcccttgtgaatctaat
ggggacaaagggagtggaggcatcaagggaggatttgttcatcaaagaatggaatccaag
attggaaggtggtactctcgaacgatgtctaaaactgaaaggatggggatgggactgtat
gtcaagtatgatggagacccatgggctgacagtgatgccctagcttttagtggagtaatg
gtttcaatgaaagaacctggttggtactcctttggcttcgaaataaaagataagaaatgc
gatgtcccctgtattgggatagagatggtacatgatggtggaaaagagacttggcactca
gcagcaacagccatttactgtttaatgggctcaggacagctgctatgggacactgtcaca
ggtgttgacatggctctgtaa
>B/JOHANNESBURG/102/2010
atgctaccttcaactatacaaacgttaaccctatttctcacatcagggggagtattatta
tcactatatgtgtcagcttcattatcatacttactatattcggatatattgctaaaattc
tcaccaacagaaataattgcaccaacaatgccattggattgtgcaaacgcatcaaatgtt
caggctgtgaaccgttctgcaacaaaaggggtgacacttcttctcccagaaccggagtgg
acatacccgcgtttatcttgcccgggctcaacctttcagaaagcactcctaatcagccct
catagattcggagaaaccaaaggaaactcagctcccttgataataagggaaccttttatt
gcttgtggaccagatgaatgcaaacactttgctctaacccattatgcagcccaaccaggg
ggatactacaatggaacaagaggagacagaaacaagctgaggcatctaatttcagtcaaa
ttgggcaaaatcccaacagtagaaaactccattttccacatggcagcatggagcgggtcc
gcgtgccatgatggtaaggaatggacatatatcggagttgatggccctgacaataatgca
ttgctcaaagtaaaatatggagaagcatatactgacacataccattcctatgcaaacaaa
atcctaagaacacaagaaagtgcctgcaattgcatcgggggaaattgttatcttatgata
actgatggctcagcttcaggtgttagtgaatgcagatttcttaagattcgagagggccga
ataataaaagaaatatttccaacaggaagagtaaaacacactgaggaatgcacatgcgga
tttgccagcaataaaaccatagaatgtgcctgtagagataacagttacacagcaaaaaga
ccttttgtcaaattaaacgtggagactgatacagcagaaataagattgatgtgcacagat
acttatttggacacccccagaccaaatgatggaagcataacaggcccttgtgaatctaat
ggggacaaagggagtggaggcatcaagggaggatttgttcatcaaagaatggaatccaag
attggaaggtggtactctcgaacgatgtctaaaactgaaaggatggggatgggactgtat
gtcaagtatgatggagacccatgggctgacagtgatgccctagtttttagtggagtgatg
gtttcaatgaaagaacctggttggtactcctttggcttcgaaataaaagataagaaatgc
gatgtcccctgtattgggatagagatggtacatgatggtggaaaagagacttggcactca
gcagcaacagccatttactgtttaatgggctcaggacagctgctgtgggacactgtcaca
ggtgttgacatggctctgtaa
>B/JOHANNESBURG/12/2010
atgctaccttcaactatacaaacgttaaccctatttctcacatcagggggagtattatta
tcactatatgtgtcagcttcattatcatacttactatattcggatatattgctaaaattc
tcaccaacagaaataactgcaccaacaatgccattggattgtgcaaacgcatcaaatgtt
caggctgtgaaccgttctgcaacaaaaggggtgacacttcttctcccagaaccggagtgg
acatacccgcgtttatcttgcccgggctcaacctttcagaaagcactcctaattagccct
catagattcggagaaaccaaaggaaactcagctcccttgataataagggaaccttttatt
gcttgtggaccaaatgaatgcaaacactttgctctaacccattatgcagcccaaccaggg
gggtactacaatggaacaagaggagacagaaacaagctgaggcacctaatttcagtcaaa
ttgggcaaaatcccaacagtagaaaactccattttccacatggcagcatggagcgggtcc
gcgtgccatgatggtaaagaatggacatatatcggagttgatggccctgacaataatgca
ttgctcaaagtaaaatatggagaagcatatactgacacataccattcctatgcaaacaaa
atcctaagaacacaagaaagtgcctgcaattgcatcgggggaaattgttatcttatgata
actgatggctcagcttcaagtgttagtgaatgcagatttcttaagattcgagagggccga
ataataaaagaaatatttccaacaggaagagtaaaacacactgaggaatgcacatgcgga
tttgccagcaataaaaccatagaatgtgcctgtagagataacagttacacagcaaaaaga
ccttttgtcaaattaaacgtggagactgatacagcagaaataagattgatgtgcacagat
acttatttggacacccccagaccaaatgatggaagcataacaggcccttgtggatctaat
ggggacaaagggagtggaggcatcaagggaggatttgttcaccaaagaatggaatccaag
attggaaggtggtactctcgaacgatgtctaaaactgaaaggatggggatgggactgtat
gtcaagtatgatggggacccatgggctgacagtgatgccctaacttttagtggagtaatg
gtttcaatgaaagaacctggttggtactcctttggcttcgaaataaaagataagaaatgc
gatgtcccctgtattgggatagagatggtacatgatggtggaaaagagacttggcactca
gcagcaacagccatttactgtttaatgggctcaggacagctgctgtgggacactgtcaca
ggtgttgacatggctctgtaa
>B/Egypt/0945/2010
atgctaccctcaactatacaaacgttaaccctatttctcacatcagggggagtattatta
tcactatatgtgtcagcttcattatcatacttactatattcggatatattgctaaaattc
tcaccaacagaaataactgcaccaacaatgccattggattgtgcaaacgcatcaaatgtt
caggctgtgaaccgttctgcaacaaaaggggtgacacttcttctcccagaaccggagtgg
acatacccgcgtttatcttgcccgggctcaacctttcagaaagcactcctaattagccct
catagattcggagaaaccaarggaaactcagctcccttgataataagggaaccttttatt
gcttgtggaccaaatgaatgcaaacactttgctctaacctattatgcagcccaaccaggg
ggatactacartggarcargaggagacagaaacaagctgaggcatctaatttcagtcaaa
ttgggcaaaatcccaacagtagaaaactccattttccacatggcagcatggagcgggtcc
gcgtgccatgatggtaaggaatggacatatatcggagttgatggccctgacaataatgca
ttgctcaaagtaaaatatggagaagcatacactgacacataccattcctatgcaaacaaa
atcctaagaacacaagaaagtgcctgcaattgcatcgggggaaactgttatcttatgata
actgatggctcagcttcaggtgttagtgaatgcagatttcttaagattcgagagggccga
ataataaaagaaatatttccaacaggaagagtaaaacacactgaggaatgcacatgcgga
tttgccagcaataaaaccatagaatgtgcctgtagagataacagttacacagcaaaaaga
ccttttgtcaaattaaacgtggagactgatacagcagaaataagattgatgtgcacagat
acttatttggacacccccagaccaaatgatggaagcataacaggcccttgtgaatctaat
ggggacaaagggagtggaggcatcaagggaggatttgttcatcaaagaatggaatccaag
attggaaggtggtactcccgaacgatgtctaaaactgaaaggatggggatgggactgtat
gtcaagtatgatggagacccatggactgacagtgatgccctagcttttagtggagtaatg
gtttcaatgaaagaacctggttggtactcctttggcttcgaaataaaagataagaaatgc
gatgtcccctgtattgggatagagatggtacatgatggtggaaaagagacttggcactca
gctgcaacagccatttactgtttaatgggctcaggacagctgctgtgggacactgtcaca
ggtgttgacatggctctgtaa
>B/Egypt/65/2010
atgctaccctcaactatacaaacgttaaccctatttctcacatcagggggagtattatta
tcactatatgtgtcagcttcattatcatacttactatattcggatatattgctaaaattc
tcaccaacagaaataactgcaccaacaatgccattggattgtgcaaacgcatcaaatgtt
caggctgtgaaccgttctgcaacaaaaggggtgacacttcttctcccagaaccggagtgg
acatacccgcgtttatcttgcccgggctcaacctttcagaaagcactcctaattagccct
catagattcggagaaaccaaaggaaactcagctcccttgataataagggaaccttttatt
gcttgtggaccaaatgaatgcaaacactttgctctaacccattatgcagcccaaccaggg
ggatactacaatggaacaagaggagacagaaacaagctgaggcatctaatttcagtcaaa
ttgggcaaaatcccaacagtagaaaactccattttccacatggcagcatggagcgggtcc
gcgtgccatgatggtaaggaatggacatatatcggagttgatggccctgacaataatgca
ttgctcaaagtaaaatatggagaagcatacactgacacataccattcctatgcaaacaaa
atcctaagaacacaagaaagtgcctgcaattgcatcgggggaaactgttatcttatgata
actgatggctcagcttcaggtgttagtgaatgcagatttcttaagattcgagagggccga
atagtaaaagaaatatttccaacaggaagagtaaaacacactgaggaatgcacatgcgga
tttgccagcaataaaaccatagaatgtgcctgtagagataacagttacacagcaaaaaga
ccttttgtcaaattaaacgtggagactgatacagcagaaataagattgatgtgcacagat
acttatttggacacccccagaccaaatgatggaagcataacaggcccttgtgaatctaat
ggggacaaagggagtggaggcatcaagggaggatttgttcatcaaagaatggaatccaag
attggaaggtggtactcccgaacgatgtctaaaactgaaaggatggggatgggactgtat
gtcaagtatgatggagacccatggactgacagtgatgccctagcttttagtggagtaatg
gtttcaatgaaagaacctggttggtactcctttggcttcgaaataaaagataagaaatgc
gatgtcccctgtattgggatagagatggtacatgatggtggaaaagagacttggcactca
gctgcaacagccatttactgtttaatgggctcaggacagctgctgtgggacactgtcaca
ggtgttgacatggctctgtaa
>B/Egypt/46/2010
atgctaccctcaactatacaaacgttaaccctatttctcacatcagggggagtattatta
tcactatatgtgtcagcttcattatcatacttactatattcggatatattgctaaaattc
tcaccaacagaaataactgcaccaacaatgccattggattgtgcaaacgcatcaaatgtt
caggctgtgaaccgttctgcaacaaaaggggtgacacttcttctcccagaaccggagtgg
acatacccgcgtttatcttgcccgggctcaacctttcagaaagcactcctaattagccct
catagattcggagaaaccaaaggaaactcagctcccttgataataagggaaccttttatt
gcttgtggaccaaatgaatgcaaacactttgctctaacccattatgcagcccaaccaggg
ggatactacaatggaacaagaggagacagaaacaagctgaggcatctaatttcagtcaaa
ttgggcaaaatcccaacagtagaaaactccattttccacatggcagcatggagcgggtcc
gcgtgccatgatggtaaggaatggacatatatcggagttgatggccctgacaataatgca
ttgctcaaagtaaaatatggagaagcatacactgacacataccattcctatgcaaacaaa
atcctaagaacacaagaaagtgcctgcaattgcatcgggggaaactgttatcttatgata
actgatggctcagcttcaggtgttagtgaatgcagatttcttaagattcgagagggccga
ataataaaagaaatatttccaacaggaagagtaaaacacactgaggaatgcacatgcgga
tttgccagcaataaaaccatagaatgtgcctgtagagataacagttacacagcaaaaaga
ccttttgtcaaattaaacgtggagactgatacagcagaaataagattgatgtgcacagat
acttatttggacacccccagaccaaatgatggaagcataacaggcccttgtgaatctaat
ggggacaaagggagtggaggcatcaagggaggatttgttcatcaaagaatggaatccaag
attggaaggtggtactcccgaacgatgtctaaaactgaaaggatggggatgggactgtat
gtcaagtatgatggagacccatggactgacagtgatgccctagcttttagtggagtaatg
gtttcaatgaaagaacctggttggtactcctttggcttcgaaataaaagataagaaatgc
gatgtcccctgtattgggatagagatggtacatgatggtggaaaagagacttggcactca
gctgcaacagccatttactgtttaatgggctcaggacagctgctgtgggacactgtcaca
ggtgttgacatggctctgtaa
>B/Madagascar/2766/2010
atgctaccttcaactatacaaacgttaaccctatttctcacatcagggggagtattatta
tcactatatgtgtcagcttcattatcatacttactatattcggatatattgctaaaattc
ttaccaacaaaaataactgcaccaacaatgccattggattgtgcaaacgcatcaaatgtt
ccggctgtgaaccgttctgcaacaaaaggggtgacacttcttctcccagaaccggagtgg
acatacccgcgtttatcttgcccgggctcaacctttcaaaaagcactcctaattagccct
catagattcggagaaaccaaaggaaactcagctcccttgataataagggaaccttttatt
gcttgtggaccaaatgaatgcaaacactttgctctaacccattatgcagcccaaccaggg
ggatactacaatggaacaagaggagacagaaacaagctgaggcatctaatttcagtcaaa
ttgggcaaaatcccaacagtagaaaactccattttccacatggcagcatggagcgggtcc
gcgtgccatgatggtaaggaatggacatatataggagttgatggccctgacaataatgca
ttgctcaaagtaaaatatggagaagcatatactgacacataccattcctatgcaaacaaa
atcctaagaacacaagaaagtgcctgcaattgcatcgggggaaattgttatcttatgata
actgatggctcagcttcaggtgttagtgaatgcagatttcttaagattcgagaaggccga
ataataaaagaaatacttccaacaggaagagtaaaacacacggaggaatgcacatgcgga
tttgccagcaataaaaccatagaatgtgcctgtagagataacagttacacagcaaaaaga
ccttttgtcaaattaaacgtggagactgatacagcagaaataagattgatgtgcacagat
acttatttggacacccccagaccagatgatggaagcataacaggcccttgtgaatctaat
ggggacaaagggagtggaggcatcaagggaggatttgttcatcaaagaatggaatccaag
attggaaggtggtactctcgaacgatgtctaaaactgaaaggatggggatgggactgtat
gtcaagtatgatggagacccatggactgacagtgatgccctagcttttagtggagtaatg
gtttcaatgaaagaacctggttggtactcctttggcttcgaaataaaagataagaaatgc
gatgtcccctgtattgggatagagatggtacatgatggtggaaaagagacttggcactca
gcagcaacagccatttactgtttaatgggctcaggacagctgctgtgggacactgtcaca
ggtgttgacatggctctgtaa
>B/Madagascar/6103/2009
atgctaccttcaactatacaaacgttaaccctatttctcacatcagggggagtattatta
tcactatatgtgtcagcttcattatcatacttactatattcggatatattgctaaaactc
ttaccaacagaaataactgcaccaacaatgccattggattgtgcaaacgcatcaaatgtt
ccggctgtgaaccgttctgcaacaaaaggggtgacacttcttctcccagaaccggagtgg
acatacccgcgtttatcttgcccgggctcaacctttcagaaagcactcctaattagccct
catagattcggagaaaccaaaggaaactcagctcccttgataataagggaaccttttatt
gcttgtggaccaaatgaatgcaaacactttgctctaacccattatgcagcccaaccaggg
ggatactacaatggaacaagaggagacagaaacaagctgaggcatctaatttcagtcaaa
ttgggcaaaatcccaacagtagaaacctccattttccacatggcagcatggagcgggtcc
gcgtgccatgatggtaaggaatggacatatatcggagttgatggccctgacaataatgca
ttgctcaaagtaaaatatggagaagcatatactgacacataccattcctatgcaaacaaa
atcctaagaacacaagaaagtgcctgcaattgcatcgggggaaattgttatcttatgata
actgatggctcagcttcaggtgttagtgaatgcagatttcttaagattcgagaaggccga
ataataaaagaaatacttccaacaggaagagtaaaacacacggaggaatgcacatgcgga
tttgccagcaataaaaccatagaatgtgcctgtagagataacagttacacagcaaaaaga
ccttttgtcaaattaaacgtggagactgatacagcagaaataagattgatgtgcacagat
acttatttggacacccccagaccagatgatggaagcataacaggcccttgtgaatctaat
ggggacaaagggagtggaggcatcaagggaggatttgttcatcaaagaatggaatccaag
attggaaggtggtactctcgaacgatgtctaaaactgaaaggatggggatgggactgtat
gtcaagtatgatggagacccatgggctgacagtgatgccctagcttttagtggagtaatg
gtttcaatgaaagaacctggttggtactcctttggcttcgaaataaaagataagaaatgc
gatgtcccctgtattgggatagagatggtacatgatggtggaaaagagacttggcactca
gcagcaacagccatttactgtttaatgggctcaggacagctgctgtgggacactgtcaca
ggtgttgacatggctctgtaa
>B/Madagascar/7002/2009
atgctaccttcaactatacaaacgttaaccctatttctcacatcagggggagtattatta
tcactatatgtgtcagcttcattatcatacttactatattcggatatattgctaaaattc
ttaccaacagaaataactgcaccaacaatgccattggattgtgcaaacgcatcaaatgtt
ccggctgtgaaccgttctgcaacaaaaggggtgacacttcttctcccagaaccggagtgg
acatacccgcgtttatcttgcccgggctcaacctttcagaaagcactcctaattagccct
catagattcggagaaaccaaaggaaactcagctcccttgataataagggaaccttttatt
gcttgtggaccaaatgaatgcaaacactttgctctaacccattatgcagcccaaccaggg
ggatactacaatggaacaagaggagacagaaacaagctgaggcatctaatttcagtcaaa
ttgggcaaaatcccaacagtagaaaactccattttccacatggcagcatggagcgggtcc
gcgtgccatgatggtaaggaatggacatatatcggagttgatggccctgacaataatgca
ttgctcaaagtaaaatatggagaagcatatactgacacataccattcctatgcaaacaaa
atcctaagaacacaagaaagtgcctgcaattgcatcgggggaaattgttatcttatgata
actgatggctcagcttcaggtgttagtgaatgcagatttcttaagattcgagaaggccga
ataataaaagaaatacttccaacaggaagagtaaaacacacggaggaatgcacatgcgga
tttgccagcaataaaaccatagaatgtgcctgtagagataacagttacacagcaaaaaga
ccttttgtcaaattaaacgtggagactgatacagcagaaataagattgatgtgcacagat
acttatttggacacccccagaccagatgatggaagcataacaggcccttgtgaatctaat
ggggacaaagggagtggaggcatcaagggaggatttgttcatcaaagaatggaatccaag
attggaaggtggtactctcgaacgatgtctaaaactgaaaggatggggatgggactgtat
gtcaagtatgatggagacccatgggctgaaagtgatgccctagcttttagtggagtaatg
gtttcaatgaaagaacctggttggtactcctttggcttcgaaataaaagataagaaatgc
gatgtcccctgtattgggatagagatggtacatgatggtggaaaagagacttggcactca
gcagcaacagccatttactgtttaatgggctcaggacagctgctgtgggacactgtcaca
ggtgttgacatggctctgtaa
>B/Madagascar/5618/2009
atgctaccttcaactatacaaacgttaaccctatttctcacatcagggggagtattatta
tcactatatgtgtcagcttcattatcatacttactatattcggatatattgctaaaattc
ttaccaacaaaaataactgcaccaacaatgccattggattgtgcaaacgcatcaaatgtt
ccggctgtgaaccgttctgcaacaaaaggggtgacacttcttctcccagaaccggagtgg
acatacccgcgtttatcttgcccgggctcaacctttcagaaagcactcctaattagccct
catagattcggagaaaccaaaggaaactcagctcccttgataataagggaaccttttatt
gcttgtggaccaaatgaatgcaaacactttgctctaacccattatgcagcccaaccaggg
ggatactacaatggaacaagaggagacagaaacaagctgaggcatctaatttcagtcaaa
ttgggcaaaatcccaacagtagaaaactccattttccacatggcagcatggagcgggtcc
gcgtgccatgatggtaaggaatggacatatataggagttgatggccctgacaataatgca
ttgctcaaagtaaaatatggagaagcatatactgacacataccattcctatgcaaacaaa
atcctaagaacacaagaaagtgcctgcaattgcatcgggggaaattgttatcttatgata
actgatggctcagcttcaggtgttagtgaatgcagatttcttaagattcgagaaggccga
ataataaaagaaatacttccaacaggaagagtaaaacacacggaggaatgcacatgcgga
tttgccagcaataaaaccatagaatgtgcctgtagagataacagttacacagcaaaaaga
ccttttgtcaaattaaacgtggagactgatacagcagaaataagattgatgtgcacagat
acttatttggacacccccagaccagatgatggaagcataacaggcccttgtgaatctaat
ggggacaaagggagtggaggcatcaagggaggatttgttcatcaaagaatggaatccaag
attggaaggtggtactctcgaacgatgtctaaaactgaaaggatggggatgggactgtat
gtcaagtatgatggagacccatgggctgacagtgatgccctagcttttagtggagtaatg
gtttcaatgaaagaacctggttggtactcctttggcttcgaaataaaagataagaaatgc
gatgtcccctgtattgggatagagatggtacatgatggtggaaaagagacttggcactca
gcagcaacagccatttactgtttaatgggctcaggacagctgctgtgggacactgtcaca
ggtgttgacatggctctgtaa
>B/Madagascar/7135/2009
atgctaccttcaactatacaaacgttaaccctatttctcacatcagggggagtattatta
tcactatatgtgtcagcttcattatcatacttactatattcggatatattgctaaaattc
ttaccaacagaaataactgcaccaacaatgccattggattgtgcaaacgcatcaaatgtt
ccggctgtgaaccgttctgcaacaaaaggggtgacacttcttctcccagaaccggagtgg
acatacccgcgtttatcttgcccgggctcaacctttcagaaagcactcctaattagccct
catagattcggagaaaccaaaggaaactcagctcccttgataataagggaaccttttatt
gcttgtggaccaaatgaatgcaaacactttgctctaacccattatgcagcccaaccaggg
ggatactacaatggaacaagaggagacagaaacaagctgaggcatctaatttcagtcaaa
ttgggcaaaatcccaacagtagaaaactccattttccacatggcagcatggagcgggtcc
gcgtgccatgatggtaaggaatggacatatatcggagttgatggccctgacaataatgca
ttgctcaaagtaaaatatggagaagcatatactgacacataccattcctatgcaaacaaa
atcctaagaacacaagaaagtgcctgcaattgcatcgggggaaattgttatcttatgata
actgatggctcagcttcaggtgttagtgaatgcagatttcttaagattcgagaaggccga
ataataaaagaaatacttccaacaggaagagtaaaacacacggaggaatgcacatgcgga
tttgccagcaataaaaccatagaatgtgcctgtagagataacagttacacagcaaaaaga
ccttttgtcaaattgaacgtggagactgatacagcagaaataagattgatgtgcacagat
acttatttggacacccccagaccagatgatggaagcataacaggcccttgtgaatctaat
ggggacaaagggagtggaggcatcaagggaggatttgttcatcaaagaatggaatccaag
attggaaggtggtactctcgaacgatgtctaaaactgaaaggatggggatggaactgtat
gtcaagtatgatggagacccatgggctgacagtgatgccctagcttttagtggagtaatg
gtttcaatgaaagaacctggttggtactcctttggcttcgaaataaaagataagaaatgc
gatgtcccctgtattgggatagagatggtacatgatggtggaaaagagacttggcactca
gcagcaacagccatttactgtttaatgggctcaggacagctgctgtgggacactgtcaca
ggtgttgacatggctctgtaa
>B/Madagascar/6945/2009
atgctaccttcaactatacaaacgttaaccctatttctcacatcagggggagtattatta
tcactatatgtgtcagcttcattatcatacttactatattcggatatattgctaaaattc
ttaccaacagaaataactgcaccaacaatgccattggattgtgcaaacgcatcaaatgtt
ccggctgtgaaccgttctgcaacaaaaggggtgacacttcttctcccagaaccggagtgg
acatacccgcgtttatcttgcccgggctcaacctttcagaaagcactcctaattagccct
catagattcggagaaaccaaaggaaactcagctcccttgataataagggaaccttttatt
gcttgtggaccaaatgaatgcaaacactttgctctaacccattatgcagcccaaccaggg
ggatactacaatggaacaagaggagacagaaacaagctgaggcatctaatttcagtcaaa
ttgggcaaaatcccaacagtagaaaactccattttccacatggcagcatggagtgggtcc
gcgtgccatgatggtaaggaatggacatatatcggaattgatggccctgacaataatgca
ttgctcaaagtaaaatatggagaagcatatactgacacataccattcctatgcaaacaaa
atcctaagaacacaagaaagtgcctgcaattgcatcgggggaaattgttatcttatgata
actgatggctcagcttcaggtgttagtgaatgcagatttcttaagattcgagaaggccga
ataataaaagaaatacttccaacaggaagagtaaaacacacggaggaatgcacatgcgga
tttgccagcaataaaaccatagaatgtgcctgtagagataacagttacacagcaaaaaga
ccttttgtcaaattaaacgtggagactgatacagcagaaataagattgatgtgcacagat
acttatttggacacccccagaccagatgatggaagcataacaggcccttgtgaatctaat
ggggacaaagggagtggaggcatcaagggaggatttgttcatcaaagaatggaatccaag
attggaaggtggtactctcgaacgatgtctaaaactgaaaggatggggatgggactgtat
gtcaagtatgatggagacccatgggctgacagtgatgccctagcttttagtggagtaatg
gtttcaatgaaagaacctggttggtactcctttggcttcgaaataaaagataagaaatgc
gatgtcccctgtattgggatagagatggtacatgatggtggaaaagagacttggcactca
gcagcaacagccatttactgtttaatgggctcaggacagctgctgtgggacactgtcaca
ggtgttgacatggctctgtaa
>B/Madagascar/4254/2009
atgctaccttcaactatacaaacgttaaccctatttctcacatcagggggagtattatta
tcactatatgtgtcagcttcattatcatacttactatattcggatatattgctaaaattc
ttaccaacagaaataactgcaccaacaatgccattggattgtgcaaacgcatcaaatgtt
ccggctgtgaaccgttctgcaacaaaaggggtgacacttcttctcccagaaccggagtgg
acatacccgcgtttatcttgcccgggctcaacctttcagaaagcactcctaattagccct
catagattcggagaaaccaaaggaaactcagctcccttgataataagggaaccttttatt
gcttgtggaccaaatgaatgcaaacactttgctctaacccattatgcagcccaaccaggg
ggatactacaatggaacaagaggagacagaaacaagctgaggcatctaatttcagtcaaa
ttgggcaaaatcccaacagtagaaaactccattttccacatggcagcatggagcgggtcc
gcgtgccatgatggtaaggaatggacatatatcggagttgatggccctgacaataatgca
ttgctcaaagtaaaatatggagaagcatatactgacacataccattcctatgcaaacaaa
atcctaagaacacaagaaagtgcctgcaattgcatcgggggaaattgttatcttatgata
actgatggctcagcttcaggtgttagtgaatgcagatttcttaagattcgagaaggccga
ataataaaagaaatacttccaacaggaagagtaaaacacacggaggaatgcacatgcgga
tttgccagcaataaaaccatagaatgtgcctgtagagataacagttacacagcaaaaaga
ccttttgtcaaattaaacgtggagactgatacagcagaaataagattgatgtgcacagat
acttatttggacacccccagaccagatgatggaagcataacaggcccttgtgaatctaat
ggggacaaagggagtggaggcatcaagggaggatttgttcatcaaagaatggaatccaag
attggaaggtggtactctcgaacgatgtctaaaactgaaaggatggggatgggactgtat
gtcaagtatgatggagacccatgggctgacagtgatgccctagcttttagtggagtaatg
gtttcaatgaaagaacctggttggtactcctttggcttcgaaataaaagataagaaatgc
gatgtcccctgtgttgggatagagatggtacatgatggtggaaaagagacttggcactca
gcagcaacagccatttactgtttaatgggctcaggacagctgctgtgggacactgtcaca
ggtgttgacatggctctgtaa
>B/Madagascar/4540/2009
atgctaccttcaactatacaaacgttaaccctatttctcacatcagggggagtattatta
tcactatatgtgtcagcttcattatcatacttactatattcggatatattgctaaaattc
ttaccaacagaaataactgcaccaacaatgccattggattgtgcaaacgcatcaaatgtt
ccggctgtgaaccgttctgcaacaaaaggggtgacacttcttctcccagaaccggagtgg
acatacccacgtttatcttgcccgggctcaacctttcagaaagcactcctaattagccct
catagattcggagaaaccaaaggaaactcagctcccttgataataagggaaccttttatt
gcttgtggaccaaatgaatgcaaacactttgctctaacccattatgcagcccaaccaggg
ggatactacaatggaacaagaggagacagaaacaagctgaggcatctaatttcagtcaaa
ttgggcaaaatcccaacagtagaaaactccattttccacatggcagcatggagcgggtcc
gcgtgccatgatggtaaggaatggacatatatcggagttgatggccctgacaataatgca
ttgctcaaagtaaaatatggagaagcatatactgacacataccattcctatgcaaacaaa
atcctaagaacacaagaaagtgcctgcaattgcatcgggggaaattgttatcttatgata
actgatggctcagcttcaggtgttagtgaatgcagatttcttaagattcgagaaggccga
ataataaaagaaatacttccaacaggaagagtaaaacacactgaggaatgcacatgcgga
tttgccagcaataaaaccatagaatgtgcctgtagagataacagttacacagcaaaaaga
ccttttgtcaaattaaacgtggagactgatacagcagaaataagattgatgtgcacagat
acttatttggacacccccagaccagatgatggaagcataacaggcccttgtgaatctaat
ggggacaaagggagtggaggcatcaagggaggatttgttcatcaaagaatggaatccaag
attggaaggtggtactctcgaacgatgtctaaaactgaaaggatggggatgggactgtat
gtcaagtatgatggagacccatgggctgacagtgatgccctagtttttagtggagtaatg
gtttcaatgaaagaacctggttggtactcctttggcttcgaaataaaagataagaaatgc
gatgtcccctgtattgggatagagatggtacatgatggtggaaaagagacttggcactca
gcagcaacagccatttactgtttaatgggctcaggacagctgctgtgggacactgtcaca
ggtgttgacatggctctgtaa
>B/Madagascar/4550/2009
atgctaccttcaactatacaaacgttaaccctatttctcacatcagggggagtattatta
tcactatatgtgtcagcttcattatcatacttactatattcggatatattgctaaaattc
ttaccaacagaaataactgcaccaacaatgccattggattgtgcaaacgcatcaaatgtt
ccggctgtgaaccgttctgcaacaaaaggggtgacacttcttctcccagaaccggagtgg
acatacccgcgtttatcttgcccgggctcaacctttcagaaagcactcctaattagccct
catagattcggagaaaccaaaggaaactcagctcccttgataataagggaaccttttatt
gcttgtggaccaaatgaatgcaaacactttgctctaacccattatgcagcccaaccaggg
ggatactacaatggaacaagaggagacagaaacaagctgaggcatctaatttcagtcaaa
ttgggcaaaatcccaacagtagaaaactccattttccacatggcagcatggagcgggtcc
gcgtgccatgatggtaaggaatggacatatatcggagttgatggccctgacaataatgca
ttgctcaaagtaaaatatggagaagcatatactgacacataccattcctatgcaaacaaa
atcctaagaacacaagaaagtgcctgcaattgcatcgggggaaattgttatcttatgata
actgatggctcagcttcagatgttagtgaatgcagatttcttaagattcgagaaggccga
ataataaaagaaatacttccaacaggaagagtaaaacacacggaggaatgcacatgcgga
tttgccagcaataaaaccatagaatgtgcttgtagagataacagttacacagcaaaaaga
ccttttgtcaaattaaacgtggggactgatacagcagaaataagattgatgtgcacagat
acttatttggacacccccagaccagatgatggaagcataacaggcccttgtgaatctaat
ggggacaaagggagtggaggcatcaagggaggatttgttcatcaaagaatggaatccaag
attggaaggtggtactctcgaacgatgtctaaaactgaaaggatggggatgggactgtat
gtcaagtatgatggagacccatgggctgacagtgatgccctagcttttagtggagtaatg
gtttcaatgaaagaacctggttggtactcctttggcttcgaaataaaagataagaaatgc
gatgtcccctgtattgggatagagatggtacatgatggtggaaaagagacttggcactca
gcagcaacagccatttactgtttaatgggctcaggacagctgctgtgggacactgtcaca
ggtgttgacatggctctgtaa
>B/Tanger/63/2010
atgctaccttcaactatacaaacgttaaccctatttctcacatcagggggagtattatta
tcactatatgtgtcagctttattatcatacttactatattcggatatattgctaaaattc
tcaccaaaagaaataactgcaccaacaatgccattggattgtgcaaacgcatcaaatgtt
caggctgtgaaccattctgcaacaaaaggggtgacacttcttctcccagaaccggagtgg
acatacccgcgtttatcttgcccgggctcaacctttcagaaagcactcctaattagccct
catagattcggagaaaccaaaggaaactcagctcccttgataataagggaaccttttatt
gcttgcggaccaaatgaatgcaaacactttgctctaacccattatgcagcccaaccaggg
ggatactacaatggaacaagaggagacagaaacaagctgaggcatttaatttcagtcaaa
ttgggcaaaatcccaacagtagaaaactccattttccacatggcagcatggagcgggtcc
gcgtgccatgatggtaaggaatggacatatattggagttgatggccctgacaataatgca
ttgctcaaagtaaaatatggagaagcatatactgacacataccattcctatgcaaacaaa
atcctaagaacacaagaaagtgcctgcaattgcatcaggggaaattgttatcttatgata
actgatggctcagcttcaggtgttagtgaatgcagatttcttaagattcgagagggccga
ataataaaagaaatatttccaacgggaagagtaaaacacactgaggaatgcacatgcgga
tttgccagcaataaaaccatagaatgtgcctgtagagataacagttacacagcaaaaaga
ccttttgtcaaattaaacgtggagactgatacagcagaaataagactgatgtgcacagat
acttatttggacacccccagaccagatgatggaagcataacaggcccttgtgaatctaat
ggggacaaagggagtggaggcatcaagggaggatttgttcatcaaagaatggaatccaag
attggaaggtggtactctcgaacgatgtctaaaactgaaaggatggggatgggactgtat
gtcaagtatgatggagacccatgggctgacagtgatgccctagcttttagtggagtaatg
gtttcaatgaaagaacctggttggtactcctttggcttcgaaataaaagataagaaatgc
gatgtcccctgtattgggatagagatggtacatgatggtggaaaaaagacttggcactca
gcagcaacagccatttactgtttaatgggctcaggacagctgctgtgggacactgtcaca
ggtgttgacatggctctgtaa
>B/SAFI/176/2010
atgctaccttcaactatacaaacgttaaccctatttctcacatcagggggagtattatta
tcactatatgtgtcagcttcattatcatacttactatattcggatatattgctaaaattc
tcaccaaaaggaataactgcaccaacaatgccattggattgtgcaaacgcatcaaatgtt
caggctgtgaaccattctgcaacaaaaggggtgacacttcttctcccagaaccggagtgg
acatacccgcgtttatcttgcccgggctcaacctttcagaaagcactcctaattagccct
catagattcggagaaaccaaaggaaattcagctcccttgataataagggaaccttttatt
gcttgcgaaccaaatgaatgcaaacactttgctctaacccattatgcagcccaaccaggg
ggatactacaatggaacaagaggagacagaaacaagctgaggcatctaatttcagtcaaa
ttgggcaaaatcccaacagtagaaaactccattttccacatggcagcatggagcgggtcc
gcgtgccatgatggtaaggaatggacatatatcggagttgatggccctgacaataatgca
ttgctcaaagtaaaatatggagaagcatatactgacacataccattcctatgcaaacaaa
atcctaagaacacaagaaagtgcttgcaattgcatcgggggaaattgttatcttatgata
actgatggctcagcttcaggtgttagtaaatgcagatttcttaagattcgagagggccga
ataataaaagaaatatttccaacgggaagagtacaacacactgaggaatgcacatgcgga
tttgccagcaataaaaccatagaatgtgcttgtagagataacagttacacagcaaaaaga
ccttttgtcaaattaaacgtggagactgatacagcagaaataagactgatgtgcacagat
acttatttggacacccccagaccagatgatggaagcataacaggcccttgtgaatctaat
ggggacaaagggagtggaggcatcaagggaggatttgttcatcaaagaatggaatccaag
attggaaggtggtactctcgaacgatgtctaaaactgaaaggatggggatgggactgtat
gtcaagtatgatggagacccatgggctgacagtgatgccctagcttttagtggagtaatg
gtttcaatgaaagaacctggttggtactcctttggcttcgaaataaaagataagaaatgc
gatgtcccctgtattgggatagagatggtgcatgatggtggaaaagagacttggcactca
gcagcaacagccatttactgtttaatgggctcaggacagctgctgtgggacactgtcaca
ggtgttgacatggctctgtaa
>A/Cote dIvoire/GR1611/2010
atgctaccttcaactatacaaacgttaaccctatttctcacattagggggagtattatta
tcactatatgtgtcagcttcattatcatacttactatattcggatatattgctaaaattc
tcaccaacagaaataactgcaccaacaacgccattggattgtgcaaacgcatcaaatgtt
caggctgtgaaccgttctgcaacaaaagggttgacacttcttctcccagaaccggagtgg
acatacccgcgtttatcttgcccgggctcaacctttcagaaagcactcctaattagccct
catagattcggagaaaccaaaggaaactcagctcccttgataataagggaaccttttatt
gcttgtggaccaaatgaatgcaaacactttgctctaacccattatgcagcccaaccaggg
ggatactacaatggaacaagaggagacagaaacaagctgaggcatctaatttcagtcaaa
ttgggcaaaatcccaacagtagaaaactccattttccacatggcagcatggagcgggtcc
gcgtgccatgatggtaaggaatggacatatatcggagttgatggccctgacaataatgca
ttgctcaaagtaaaatatggagaagcatatactgacacataccattcctatgcaaacaaa
atcctaagaacacaagaaagtgcctgcaattgcatcgggggaaattgttatcttatgata
actgatggctcagcttcaggtgttagtgaatgcagatttattaagattcgagaaggccga
ataataaaagaaatatttccaacaggaagagtaaaacacactgaggaatgcacatgcgga
tttgccagcaataaaaccatagaatgtgcctgtagagataacagttacacagcaaaaaga
ccttttgtcaaattaaacgtggagactgatacagcagaaataagattgatgtgcacagat
acttatttggacacccccagaccagatgatggaagcataacaggcccttgtgaatctaat
ggggacaaagggagtggaggcatcaagggaggatttgttcatcaaagaatggaatccaag
attggaaggtggtactctcgaacgatgtctaaaactgaaaggatggggatggaactgtat
gtcaagtatgatggagacccatgggctgacagcgatgccctagcttttagtggagtaatg
gtttcaatgaaagaacctggttggtactcctttggcttcgaaataaaagataagaaatgc
gatgtcccctgtattgggatagagatggtacatgatggtggaaaagagacttggcactca
gcagcaacagccatttactgtttaatgggctcaggacagctgctgtgggacactgtcaca
ggtgttgacatggctctgtaa
>B/Cote dIvoire/GR1576/2010
atgctaccttcaactatacaaacgttaaccctatttctcacatcagggggagtattatta
tcactatatgtgtcagcttcattatcatacttactatattcggatatattgctaaaattc
tcaccaacagaaataactgcaccaacaacgccattggattgtgcaaacgcatcaaatgtt
caggctgtgaaccgttctgcaacaaaaggggtgacacttcttctcccagaaccggagtgg
acatacccgcgtttatcttgcccgggctcaacctttcagaaagcactcctaattagccct
catagattcggagaaaccaaaggaaactcagctcccttgataataagggaaccttttatt
gcttgtggaccaaatgaatgcaaacactttgctctaacccattatgcagcccaaccaggg
ggatactacaatggaacaagaggagacagaaacaagctgaggcatctaatttcagtcaaa
ttgggcaaaatcccaacagtagaaaactccattttccacatggcagcatggagcgggtcc
gcgtgccatgatggtaaggaatggacatatatcggagttgatggccctgacaataatgca
ttgctcaaagtaaaatatggagaagcatatactgacacataccattcctatgcaaacaaa
atcctaagaacacaagaaagtgcctgcaattgcatcgggggaaattgttatcttatgata
actgatggctcagcttcaggtgttagtgaatgcagatttcttaagattcgagagggccga
ataataaaagaaatatttccaacaggaagagtaaaacacactgaggaatgcacatgcgga
tttgccagcaataaaaccatagaatgtgcctgtagagataacagttacacagcaaaaaga
ccttttgtcaaattaaacgtggagactgatacagcagaaataagattgatgtgcacagat
acttatttggacacccccagaccagatgatggaagcataacaggcccttgtgaatctaat
gggaacaaagggagtggaggcatcaagggaggatttgttcatcaaagaatggaatccaag
attggaaggtggtactctcgaacgatgtctaaaactgaaaggatggggatgggactgtat
gtcaagtatgatggagacccatgggctgacagtgatgccctagcttttagtggagtaatg
gtttcaatgaaagaacctggttggtactcctttggcttcgaaataaaagataagaaatgc
gatgtcccctgtattgggatagagatggtacatgatggtggaaaagagacttggcactca
gcagcaacagccatttactgtttaatgggctcaggacagctgctgtgggacactgtcaca
ggtgttgacatggctctgtaa
>B/Cameroon/LEID/11/10/1182/2010
atgctaccttcaactatacaaacgttaaccctatttctcacatcagggggagtattatta
tcactatatgtgtcagcttcattatcatacttactatattcggatatattgctaaaattc
tcaccaacagaaataactgcaccaacaatgccattggattgtgcaaacgcatcaaatgtt
caggctgtgaaccgttctgcaacaaaaggggtgacacttcttctcccagaaccagagtgg
acatacccgcgtttatcttgcccgggctcaacctttcagaaagcactcctaattagccct
catagattcggagaaaccaaaggaaactcagctcccttgataataagggaaccttttatt
gcttgtggaccagatgaatgcaaacactttgctctaacccattatgcagcccaaccaggg
ggatactacaatggaacaagaggagacagaaacaagctgaggcatctaatttcagtcaaa
ttgggcaaaatcccaacagtagaaaactccattttccacatggcagcatggagcgggtcc
gcgtgccatgatggtaaggaatggacatatatcggagttgatggccctgacaataatgca
ttgctcaaagtaaaatatggagaagcatatactgacacataccattcctatgcaaacaaa
atcctaagaacacaagaaagtgcctgcaattgcatcgggggaaattgttatcttatgata
actgatggctcagcttcaggtgttagtgaatgcagatttcttaagattcgagagggccga
ataataaaagaaatatttccaacaggaagagtaaaacacactgaggaatgcacatgcgga
tttgccagcaataaaaccatagaatgtgcctgtagagataacagttacacagcaaaaaga
ccttttgtcaaattaaacgtggagactgatacagcagaaataagattgatgtgcacagat
acttatttggacacccccagaccaaatgatggaagcataacaggcccttgtgaatctaat
ggggacaaagggagtggaggcatcaagggaggatttgttcatcaaagaatggaatccaag
attggaaggtggtactctcgaacgatgtctaaaactgaaaggatggggatgggactgtat
gtcaagtatgatggagacccatgggctgacagtgatgcactaacttttagtggagtaatg
gtttcaatgaaagaacctggttggtactcctttggcttcgaaataaaagataagaaatgc
gatgtcccctgtattgggatagagatggtacatgatggtggaaaagagacttggcactca
gcagcaacagccatttactgtttaatgggctcaggacagctgctgtgggacactgtcaca
ggtgttgacatggctctgtaa
>B/Algeria/G94/2010
atgctaccttcaactatacaaacgttaaccctatttctcacatcagggggagtattatta
tcactatatgtgtcagcttcattatcatacttactatattcggatatattgctaaaattc
tcaccaacagaaataactgcaccaacaatgccattggattgtgcagacgcatcaaatgtt
caggctgtgaaccgttctgcaacaaaaggggtgacacttcttctcccagaaccggagtgg
acatacccgcgtttatcttgcccgggctcaacctttcagaaagcactcctaattagccct
catagattcggagaaaccaaaggaaactcagctcccttgataataagggaaccttttatt
gcttgtggaccaaatgaatgcaaacactttgctctaacccattatgcagcccaaccaggg
ggatactacaatggaacaagaggagacagaaacaagctgaggcatctaatttcagtcaaa
ttgggcaaaatcccaacagtagaaaactccattttccacatggcagcatggagcgggtcc
gcgtgccatgatggtaaggaatggacatatatcggagttgatggccctgacaataatgca
ttgctcaaagtaaaatatggagaagcatatactgacacataccattcctatgcaaacaaa
atcctaagaacacaagaaagtgcctgcaattgcatcgggggaaattgttatcttatggta
actgatggctcagcttcaggtgttagtgaatgcagatttcttaagattcgagagggccga
ataataaaagaaatatttccaacaggaagagtaaaacacactgaggaatgcacatgcgga
tttgctagcaataaaaccatagaatgtgcctgtagagataacagttacaccgcaaaaaga
ccttttgtcaaattaaacgtggagactgatacagcagaaataagattgatgtgcacagat
acttatttggacacccccagaccagatgatggaagcataacaggcccttgtgaatctaat
ggggacaaagggagtggaggcatcaagggaggatttgttcatcaaagaatggaatccaag
attggaaggtggtactctcgaacgatgtctaaaactgaaaggatgggaatgggactgtat
gtcaagtatgatggagacccatgggctgacagtgatgccctagcttttagtggagtaatg
gtttcaatgaaagaacctggttggtactcctttggcttcgaaataaaagataagaaatgc
gatgtcccctgtattgggatagagatggtacatgatggtggaaaagagacttggcactca
gcagcaacagccatttactgtttaatgggctcaggacagctgctgtgggacactgtcaca
ggtgttgacatggctctgtaa
>B/La Reunion/845/2010
atgctaccttcaactatacaaacgttaaccctatttctcacatcagggggagtattatta
tcactatatgtgtcagcttcattatcatacttactatattcggatatattgctaaaattc
tcaccaacagaaacaactgcaccaacaatgtcattggattgtgcaaacgcatcaaatgtt
caggctgtgaaccgttctgcaacaaaaggggtgacatttcttctcccagaaccggagtgg
acatacccgcgtttatcttgcccgggctcaacctttcagaaagcactcctaattagccct
catagattcggagaaaccaaaggaaactcagctcccttgataataagggaaccttttatt
gcttgtggaccaaatgaatgcaaacactttgctctaacccattatgcagcccaaccaggg
ggatactacaatggaacaagaggagacagaaacaagctgaggcatctaatttcagtcaaa
ttgggcaaaatcccaacagtagaaaactccattttccacatggcagcatggagcgggtcc
gcgtgccatgatggtaaagaatggacatatatcggagttgatggccctgacaatgatgca
ttgctcaaagtaaaatatggagaagcatatactgacacataccattcctatgcaaacaaa
atcctaagaacacaagaaagtgcctgtaattgcatcgggggaaattgttatcttatgata
actgatggctcagcttcaggtgttagtgaatgcagatttcttaagattcgagagggccga
ataataaaagaaatatttccaacaggaagagtaaaacacactgaggaatgcacatgcgga
tttgccagcaataaaaccatagaatgtgcctgtagagataacagttacacagcaaaaaga
ccttttgtcaaattaaacgtggagactgatacagcagaaataagattgatgtgcacagat
acttatttggacacccccagaccagatgatggaagcataacaggcccttgtgaatctaat
ggggacaaagggagtggaggcatcaagggaggatttgttcatcaaagaatggaatccaag
attggaaggtggtactctcgaacgatgtctaagactgaaaggatggggatgggactgtat
gtcaagtatgatggagacccatgggctgacagtgatgccctagcttttagtggagtaatg
gtttcaatgaaagaacctggttggtactcctttggcttcgaaataaaagataagaaatgc
gatgtcccctgtattgggatagagatggtacatgatggtggaaaagagacttggcactca
gcagcaacagccatttactgtttaatgggctcaggacagctgctgtgggacactgtcaca
ggtgttgacatggctctgtaa
>B/Madagascar/7766/2010
atgctaccttcaactatacaaacgttaaccttatttctcacatcagggggagtgttatta
tcactatatgtgtcagcttcattatcatacttactatattcggatatattgctaaagttc
tcaccaacagaaataactgcaccaacaatgccattggattgtgcaaacgcatcaaatgtt
caggctgtgaaccgttctgcaacaaaaggggtgacacttcttctcccagaaccggagtgg
acatacccgcgtttatcttgcccgggctcaacctttcagaaagcactcctaattagccct
catagattcggagaaaccaaaggaaactcagctcccttgataataagggaaccttttatt
gcttgtggaccaaatgaatgcaaacactttgctctaacccattatgcggcccaaccaggg
ggatactacaatggaacaagaggagacagaaacaagctgaggcatctaatttcagtcaaa
ttgggcaaaatcccaacagtagaaaactccattttccacatggcagcatggagcgggtcc
gcatgccatgatggtaaggaatggacatatatcggagttgatggccctgacaataatgca
ttgctcaaagtaaaatatggagaagcatatactgacacataccattcctatgcaaacaaa
atcctaagaacacaagaaagtgcctgcaattgcatcgggggaaattgttatcttatgata
actgatggctcagcttcaggtgttagtgaatgcagatttcttaagattcgagagggccga
ataataaaagaaatatttccaacaggaagagtaaaacacactgaggaatgcacatgcgga
tttgccagcaataaaaccatagaatgtgcctgtagagataacagttacacagcaaaaaga
ccttttgtcaaattaaacgtggagactgatacagcagaaataagattgatgtgcacagat
acttatttggacacccccagaccaaatgatggaagcataacaggcccttgtgaatctaat
ggggacaaagggagtggaggcatcaagggaggatttgttcatcaaagaatggaatccaag
attggaaggtggtactctcgaacgatgtctaaaactgaaaggatggggatgggactgtat
gtcaagtatgatggagacccatgggctgacagtgatgccctagcttttagtggagtaatg
gtttcaatgaaagaacctggttggtactcctttggcttcgaaataaaagataagaaatgc
gatgtcccctgtattgggatagagatggtacatgatggtggaaaagagacttggcactca
gcagcaacagccatttactgtttaatgggctcaggacagctgctgtgggacactgtcaca
ggtgttgacatggctctgtaa
>B/Nigeria/3043/2010
atgctaccttcaactatacaaacgttaaccctatttctcacatcagggggagtattatta
tcactatatgtgtcagcttcattatcatacttactatattcggatatattgctaaaattc
tcaccaacagaaataactgcaccaacaatgccattggattgtgcaaacgcatcaaatgtt
caggctgtgaaccgttctgcaacaaaaggggtgacacttcttctcccagaaccggagtgg
acatacccgcgtttatcttgcccgggctcaacctttcagaaagcactcctaattagccct
catagattcggagaaaccaaaggaaactcagctcccttgataataagggaaccttttgtt
gcttgtggaccagatgaatgcaaacactttgctctaacccattatgcagcccaaccaggg
ggatactacaatggaacaagaggagacagaaacaagctgaggcatctaatttcagtcaaa
ttgggcaaaatcccaacagtagaaaactccattttccacatggcagcatggagcgggtcc
gcgtgccatgatggtaaggaatggacatatatcggagttgatggccctgacaataatgca
ttgctcaaagtaaaatatggagaagcatatactgacacataccattcctatgcaaacaaa
atcctaagaacacaagaaagtgcctgcaattgcatcgggggaaattgttatcttatgata
actgatggctcagcttcaggtgttagtgaatgcagatttcttaagattcgagagggccga
ataataaaagaaatatttccaacaggaagagtaaaacacactgaggaatgcacatgcgga
tttgccagcaataaaaccatagaatgtgcctgtagagataacagttacacagcaaaaaga
ccttttgtcaaattaaacgtggagactgatacagcagaaataagattgatgtgcacagat
acttatttggacacccccagaccaaatgatggaagcataacaggcccttgtgaatctaat
ggggacaaagggagtggaggcatcaagggaggatttgttcatcaaagaatggaatccaag
attggaaggtggtactctcgaacgatgtctaaaactgaaaggatggggatgggactgtat
gtcaagtatgatggagacccatgggctgacagtgatgcactaacttttagtggagtaatg
gtttcaatgaaagaacctggttggtactcctttggcttcgaaataaaagataagaaatgc
gatgtcccctgtattgggatagagatggtacatgatggtggaaaagagacttggcactca
gcagcaacagccatttactgtttaatgggctcaggacagctgctgtgggacactgtcaca
ggtgttgacatggctctgtaa
>B/Ghana/FS-1282/2009
atgctaccttcaactatacaaacgttaaccctatttctcacatcagggggagtattatta
tcactatatgtgtcagcttcattatcatacttactatattcggatatattgctaaaattc
tcaccaacagaaataactgcaccaacaacgccattggattgtgcaaacgcatcaaatgtt
caggctgtgaaccgttctgcaacaaaaggggtgacacttcttctcccagaaccggagtgg
acatacccgcgtttatcttgcccgggctcaatctttcagaaagcactcctaattagccct
catagattcggagaaaccaaaggaaactcagctcccttgataataagggaaccttttatt
gcttgtggaccaaatgaatgcaaacactttgctctaacccattatgcagcccaaccaggg
ggatactacaatggaacaagaggagacagaaacaagctgaggcatctaatttcagtcaaa
ttgggcaaaatcccaacagtagaaaactccattttccacatggcagcatggagcgggtcc
gcgtgccatgatggtaaggaatggacatatatcggagttgatggccctgacaataatgca
ttgctcaaagtaaaatatggagaagcatatactgacacataccattcctatgcaaacaaa
atcctaagaacacaagaaagtgcctgcaattgcatcgggggaaattgttatcttatgata
actgatggctcagcttcaggtgttagtgaatgcagatttcttaagattcgagagggccga
ataataaaagaaatatttccaacaggaagagtaaaacacactgaggaatgcacatgcgga
tttgccagcaataaaaccatagaatgtgcctgtagagataacagttacacagcaaaaaga
ccttttgtcaaattaaacgtggagactgatacagcagaaataagattgatgtgcacagat
acttatttggacacccccagaccagatgatggaagcataacaggcccttgtgaatctaat
ggggacaaagggagtggaggcatcaagggaggatttgttcatcaaagaatggaatccaag
attggaaggtggtactctcgaacgatgtctaaaactgaaaggatggggatgggactgtat
gtcaagtatgatggagacccatgggctgacagtgatgccctagcttttagtggagtaatg
gtttcaatgaaagaacctggttggtactcctttggcttcgaaataaaagataagaaatgc
gatgtcccctgtattgggatagagatggtacatgatggtggaaaagagacttggcactca
gcagcaacagccatttactgtttaatgggctcaggacagctgctgtgggacactgtcaca
ggtgttgacatggctctgtaa
>B/Cameroon/10v-2035/2010
atgctaccttcaactatacaaacgttaaccctatttctcacatcagggggagtattatta
tcactatatgtgtcagcttcattatcatacttactatattcggatatattgctaaaattc
tcaccaacagaaataactgcaccaacaatgccattggattgtgcaaacgcatcaaatgtt
caggctgtgaaccgttctgcaacaaaaggggtgacacttcttctcccagaaccggagtgg
acatacccgcgtttatcttgcccgggctcaacctttcagaaagcactcctaattagccct
catagattcggagaaaccaaaggaaactcagctcccttgataataagggaaccttttatt
gcttgtggaccagatgaatgcaaacactttgctctaacccattatgcagcccaaccaggg
ggatactacaatggaacaagaggagacagaaacaagctgaggcatctaatttcagtcaaa
ttgggcagaatcccaacagtagaaaactccattttccacatggcagcatggagcgggtcc
gcgtgccatgatggtaaggaatggacatatatcggagttgatggccctgacaatgatgca
ttgctcaaagtaaaatatggagaagcatatactgacacataccattcctatgcaaacaaa
atcctaagaacacaagaaagtgcctgcaattgcatcgggggaaattgttatcttatgata
actgatggctcagcttcaggtgttagtgaatgcagatttcttaagattcgagagggccga
ataataaaagaaatatttccaacaggaagagtaaaacacactgaggaatgcacatgcgga
tttgccagcaataaaaccatagaatgtgcctgtagagataacagttacacagcaaaaaga
ccttttgtcaaattaaacgtggagactgatacagcagaaataagattgatgtgcacagat
acttatttggacacccccagaccaaatgatggaagcataacaggcccttgtgaatctaat
ggggacaaagggagtggaggcatcaagggaggatttgttcatcaaagaatggaatccaag
attggaaggtggtactctcgaacgatgtctaaaactgaaaggatggggatgggactgtat
gtcaagtatgatggagacccatgggctgacagtgatgcactagcttttagtggagtaatg
gtttcaatgaaagaacctggttggtactcctttggcttcgaaataaaagataagaaatgc
gatgtcccttgtattgggatagagatggtacatgatggtggaaaagagacttggcactca
gcagcaacagccatttactgtttaatgggctcaggacagctgctgtgggacactgtcaca
ggtgttgacatggctctgtaa
>B/Uganda/0514/2009
atgctaccttcaactatacaaacgttaaccctatttctcacatcagggggagtattatta
tcactatatgtgtcagcttcattatcatacttactatattcggatatattgctaaaattc
tcaccaacagaaataactgcaccaacaatgccattggattgtgcaaacgcatcaaatgtt
caggctgtgaaccgttctgcaacaaaaggggtgacacttcttctcccagaaccggagtgg
acatacccgcgtttatcttgcccgggctcaacctttcagaaagcactcctaattagccct
catagattcggagaaaccaaaggaaactcagctcccttgataataagggaaccttttatt
gcttgtggaccaaatgaatgcaaacactttgctctaacccattatgcagcccaaccaggg
ggatactacaatggaacaagaggagacagaaacaagctgaggcatctaatttcagtcaaa
ttgggcaaaatcccaacagtagaaaactccattttccacatggcagcatggagcgggtcc
gcgtgccatgatggtaaggaatggacatatatcggagttgatggccctgacaataatgca
ttgctcaaagtaaaatatggagaagcatatactgacacataccattcctatgcaaacaaa
atcctaagaacacaagaaagtgcctgcaattgcatcgggggaaattgttatcttatggta
actgatggctcagcttcaggtgttagtgaatgcagatttcttaagattcgagagggccga
ataataaaagaaatatttccaacaggaagagtaaaacacactgaggaatgcacatgcgga
tttgccagcaataaaaccatagaatgtgcctgtagagataacagttacaccgcaaaaaga
ccttttgtcaaattaaacgtggagactgatacagcagaaataagattgatgtgcacagat
acttatttggacacccccagaccagatgatggaagcataacaggcccttgtgaatctaat
ggggacaaagggagtggaggcatcaagggaggatttgttcatcaaagaatggaatccaag
attggaaggtggtactctcgaacgatgtctaaaactgaaaggatgggaatgggactgtat
gtcaagtatgatggagacccatgggctgacagtgatgccctagcttttagtggagtaatg
gtttcaatgaaagaacctggttggtactcctttggcttcgaaataaaagataagaaatgc
gatgtcccctgtattgggatagagatggtacatgatggtggaaaagagacttggcactca
gcagcaacagccatttactgtttaatgggctcaggacagctgctgtgggacactgtcaca
ggtgttgacatggctctgtaa
>B/Nigeria/0958/2009
atgctaccttcaactatacaaacgttaaccctatttctcacatcagggggagtattatta
tcactatatgtgtcagcttcattatcatacttactatattcggatatattgctaaaattc
tcaccaacagaaataactgcaccaacaatgccattggattgtgcaaacgcatcaaatgtt
caggctgtgaaccgttctgcaacaaaaggggtgacacttcttctcccagaaccggagtgg
acatacccgcgtttatcttgcccgggctcaacctttcagaaagcactcctaattagccct
catagattcggagaaaccaaaggaaactcagctcccttgataataagggaaccttttatt
gcttgtggaccagatgaatgcaaacactttgctctaacccattatgcagcccaaccaggg
ggatactacaatggaacaagaggagacagaaacaagctgaggcatctaatttcagtcaaa
ttgggcaaaatcccaacagtagaaaactccattttccacatggcagcatggagcgggtcc
gcgtgccatgatggtaaggaatggacatatatcggagttgatggccctgacaataatgca
ttgctcaaagtaaaatatggagaagcatatactgacacataccattcctatgcaaacaaa
atcctaagaacacaagaaagtgcctgcaattgcatcgggggaaattgttatcttatgata
actgatggctcagcttcaggtgttagtgaatgcagatttcttaagattcgagagggccga
ataataaaagaaatatttccaacaggaagagtaaaacacactgaggaatgcacatgcgga
tttgccagcaataaaaccatagaatgtgcctgtagagataacagttacacagcaaaaaga
ccttttgtcaaattaaacgtggagactgatacagcagaaataagattgatgtgcacagat
acttatttggacacccccagaccaaatgatggaagcataacaggcccttgtgaatctaat
ggggacaaagggagtggaggcatcaagggaggatttgttcatcaaagaatggaatccaag
attggaaggtggtactctcgaacgatgtctaaaactgaaaggatggggatgggactgtat
gtcaagtatgatggagacccatgggctgacagtgatgccctagcttttagtggagtaatg
gtttcaatgaaagaacctggttggtactcctttggcttcgaaataaaagataagaaatgc
gatgtcccctgtattgggatagagatggtacatgatggtggaaaagagacttggcactca
gcagcaacagccatttactgtttaatgggctcaggacagctgctgtgggacactgtcaca
ggtgttgacatggctctgtaa
>B/Egypt/5161/2009
atgctaccttcaactatacaaacgttaaccttatttctcacatcagggggagtgttatta
tcactatatgtgtcagcttcattgtcatacttactatattcggatatattgctaaaattt
tcacgaacagaaataactgcaccaataatgccattggattgtgcaaacgcatcaaatgtt
caggctgtgaaccgttctgcaacaaaaggggtgacacttcttctcccagaaccggagtgg
acgtaccctcgtttatcttgcccgggctcaacctttcagaaagcactcctaattagcccc
catagattcggagaaaccaaaggaaactcagctcccttgataataagggaaccttttatt
gcttgtggaccaaaggaatgcaaacattttgctctaacccattatgcagctcaaccaggg
ggatactacaatggaacaagagaagacagaaacaagctgaggcatctaatttcagtcaaa
ttgggcaaaatcccaacagtagaaaactctattttccacatggcagcttggagcgggtcc
gcatgccatgatggtaaagaatggacttatatcggagttgatggccccgacagtaatgca
ttgctcaaaataaaatatggagaagcatatactgacacataccattcctatgcaaaaaac
atcctaaggacacaagaaagtgcctgcaattgcatcgggggagattgttatcttatgata
actgatggcccagcttcagggattagtgaatgcagattccttaagattcgagagggccga
ataataaaagaaatatttccaacaggaagagtaaaacatactgaggaatgcacatgcgga
tttgccagcaacaaaaccatagaatgtgcctgtagagataacagttacacagcaaaaaga
ccctttgtcaaattaaatgtggagactgatacagcggaaataagattgatgtgcacagag
acttatttggacacccccagaccaaatgatggaagcataacagggccttgcgaatctaat
ggggacaaagggagtggaggcatcaagggaggatttgttcaccaaagaatggcatccaag
attggaaggtggtactctcgaacgatgtctaaaactaaaagaatggggatgggactgtat
gtaaagtatgatggagacccatggactgacagtgaagcccttgctcttagtggagtaatg
gtttcaatggaagaacctggttggtattcctttggcttcgaaataaaagataagaaatgt
gatgtcccctgtattgggatagaaatggtacatgatggtgggaaaacgacttggcactca
gcagcaacagccatttactgtttaatgggctcaggacaactgctgtgggacactgtcaca
ggtgttaatatgactctgtaa
>B/Mauritius/515/2009
atgctaccttcaactatacaaacgttaaccctatttctcacatcagggggagtattatta
tcactatatgtgtcagcttcattatcatacttactatattcggatatattgctaaaattc
tcaccaacagaaataattgcaccaacaatgccattggattgtgcaaacgcatcaaatgtt
caggctgtgaaccgttctgcaacaaaaggggtgacacttcttctcccagaaccggagtgg
acatacccgcgtttatcttgcccgggctcaacctttcagaaagcactcctaattagccct
catagattcggagaaaccaaaggaaactcagctcccttgataataagggaaccttttatt
gcttgtggaccaaatgaatgcaaacactttgctctaacccattatgcagcccaaccaggg
ggatactacaatggaacaagaggagacagaaacaagctgaggcatctaatttcagtcaaa
ttgggcaaaatcccaacagtagaaaactccattttccacatggcagcatggagcgggtcc
gcgtgccatgatggtaaggaatggacatatatcggagttgatggccctgacaataatgca
ttgctcaaagtaaaatatggagaagcatatactgacacataccattcctatgcaaacaaa
atcctaagaacacaagaaagtgcctgcaattgcatcgggggaaattgttatcttatgata
actgatggctcagcttcaggtgttagtgaatgcagatttcttaagattcgagagggccga
ataataaaagaaatatttccaacaggaagagtaaaacacactgaggaatgcacatgcgga
tttgccagcaataaaaccatagaatgtgcctgtagagataacagttacacagcaaaaaga
ccttttgtcaaattaaacgtggagactgatacagcagaaataagattgatgtgcacagat
acttatttggacacccccagaccaaacgatggaagcataacaggcccttgtgaatctaat
ggggacaaagggagtggaggcatcaagggaggatttgttcatcaaagaatggaatccaag
attggaaggtggtactctcgaacgatgtctaaaactgaaaggatggggatgggactgtat
gtcaagtatgatggagacccatgggctgacagtgatgccctagcttttagtggagtaatg
gtttcaatgaaagaacctggttggtactcctttggcttcgaaataaaagataagaaatgc
gatgtcccctgtattgggatagagatggtacatgatggtggaaaagagacttggcactca
gcagcaacagccatttactgtttaatgggctcaggacagctgctgtgggacactgtcaca
ggtgttgacatggctctgtaa
>B/Ghana/FS-1037/2009
atgctaccttcaactatacaaacgttaaccctatttctcacatcagggggagtattatta
tcactatatgtgtcagcttcattatcatacttactatattcggatatattgctaaaattc
tcaccaacagaaataactgcaccaacaacgccattggattgtgcaaacgcatcaaatgtt
caggctgtgaaccgttctgcaacaaaaggggtgacacttcttctcccagaaccggagtgg
acatacccgcgtttatcttgcccgggctcaacctttcagaaagcactcctaattagccct
catagattcggagaaaccaaaggaaactcagctcccttgataataagggaaccttttatt
gcttgtggaccaaatgaatgcaaacactttgctctaacccattatgcagcccaaccaggg
ggatactacaatggaacaagaggagacagaaacaagctgaggcatctaatttcagtcaaa
ttgggcaaaatcccaacagtagaaaactccattttccacatggcagcatggagcgggtcc
gcgtgccatgatggtaaggaatggacatatatcggagttgatggccctgacaataatgca
ttgctcaaagtaaaatatggagaagcatatactgacacataccattcctatgcaaacaaa
atcctaagaacacaagaaagtgcctgcaattgcatcgggggaaattgttatcttatgata
actgatggctcagcttcaggtgttagtgaatgcagatttcttaagattcgagagggccga
ataataaaagaaatatttccaacaggaagagtaaaacacactgaggaatgcacatgcgga
tttgccagcaataaaaccatagaatgtgcctgtagagataacagttacacagcaaaaaga
ccttttgtcaaattaaacgtggagactgatacagcagaaataagattgatgtgcacagat
acttatttggacacccccagaccagatgatggaagcataacaggcccttgtgaatctaat
ggggacaaagggagtggaggcatcaagggaggatttgttcatcaaagaatggaatccaag
attggaaggtggtactctcgaacgatgtctaaaactgaaaggatggggatgggactgtat
gtcaagtatgatggagacccatgggctgacagtgatgccctagcttttagtggagtaatg
gtttcaatgaaagaacctggttggtactcctttggcttcgaaataaaagataagaaatgc
gatgtcccctgtattgggatagagatggtacatgatggtggaaaagagacttggcactca
gcagcaacagccatttactgtttaatgggctcaggacagctgctgtgggacactgtcaca
ggtgttgacatggctctgtaa
