# Supplementary material for: Genetic analysis of influenza B viruses isolated in Uganda during the 2009–2010 seasons
Source: Virol J. 2013 Jan 5;10:11. doi: 10.1186/1743-422X-10-11 (PMC3547786; doi:10.1186/1743-422X-10-11)
Supplement: Additional file 10 — Byarugaba_SFile 3. Sequences of representative isolates used for drawing the phylogenetic tree of the protein basic 2 (PB2) gene segment of PPTX additional file 2 Figure S1. [file 1743-422X-10-11-S10.fas]

>B/Florida/4/2006_YAM-G1
ATGACATTGGCTAAAATTGAATTGTTAAAACAACTGTTAAGGGACAATGAAGCCAAAACA
GTACTGAAACAAACAACAGTAGATCAATATAACATAATAAGAAAATTCAATACATCAAGA
ATTGAAAAGAACCCTTCATTAAGGATGAAGTGGGCGATGTGTTCTAATTTTCCCTTGGCT
TTGACCAAGGGTGACATGGCAAACAGAATCCCCTTGAAATACAAGGGAATACAACTTAAA
ACAAATGCTGAAGACATAGGAACCAAAGGCCAAATGTGCTCAATAGCAGCAGTTACCTGG
TGGAATACATATGGACCAATAGGAGATACTGAAGGTTTCGAAAAAGTCTACGAAAGCTTT
TTTCTCAGAAAGATGAGACTTGACAATGCCACTTGGGGCCGAATAACTTTTGGCCCAGTT
GAAAGAGTAAGAAAAAGGGTACTGCTAAACCCTCTCACCAAGGAAATGCCTCCAGATGAA
GCAAGTAATGTGATAATGGAAATATTGTTCCCTAAAGAAGCAGGAATACCAAGAGAATCT
ACTTGGATACATAGGGAACTGATAAAAGAAAAAAGAGAAAAATTGAAAGGAACGATGATA
ACTCCCATTGTACTGGCATACATGCTTGAGAGGGAATTAGTTGCCAGGAGAAGATTCCTG
CCCGTGGCAGGAGCAACATCAGCTGAGTTCATAGAAATGCTACACTGCTTACAAGGTGAA
AATTGGAGGCAAATATATCACCCGGGAGGGAATAAACTAACTGAATCTAGGTCTCAATCG
ATGATTGTGGCTTGTAGAAAGATAATCAGAAGATCAATAGTCGCATCAAACCCATTGGAG
CTAGCTGTAGAAATTGCAAATAAGACTGTGATAGATACTGAACCTTTAAAATCATGTCTG
ACAGCCATAGACGGAGGTGATGTCGCCTGTGACATAATAAGAGCTGCACTAGGACTAAAG
ATCAGACAAAGACAAAGATTTGGACGACTTGAACTAAAGAGAATATCAGGAAGAGGATTC
AAAAATGATGAAGAAATATTAATCGGGAACGGAACAATACAGAAGATTGGAATATGGGAC
GGAGAAGAGGAGTTCCATGTGAGATGTGGAGAATGCAGGGGAATATTAAAAAAGAGCAAA
ATGAGAATGGAAAAACTACTAATAAATTCAGCTAAAAAGGAGGACATGAAAGATTTAATA
ATCTTGTGCATGGTATTTTCTCAAGACACTAGGATGTTCCAAGGAGTGAGGGGTGAAATA
AATTTTCTTAATAGAGCAGGCCAACTTTTATCTCCAATGTATCAACTCCAAAGATATTTT
TTGAGTAGAAGTAACGATCTCTTTGATCAATGGGGGTATGAGGAATCACCCAAAGCAAGT
GAGCTACATGGGATAAATGAACTAATGAATGCATCTGACTACACTTTGAAAGGGGTTGTA
GTAACAAAAAATGTGATTGATGATTTTAGTTCCACTGAAACAGAAAAAGTATCTATAACA
AAAAATCTTAGTTTAATAAAAAGGACTGGGGAGGTCATAATGGGAGCCAATGATGTAAGT
GAATTAGAATCACAAGCACAGCTAATGATAACATATGATACACCAAAGATGTGGGAGATG
GGGACAACCAAAGAACTGGTGCAAAACACCTATCAATGGGTGATGAAAAATTTGGTAACA
CTGAAGGCTCAGTTTCTTCTAGGGAAAGAAGACATGTTCCAATGGGATGCATTTGAAGCA
TTTGAAAGCATAATCCCCCAGAAGATGGCTGGCCAATACAGTGGATTTGCAAGAGCAGTG
CTCAAACAAATGAGAGACCAAGAGGTCATGAAAACTGATCAGTTCATAAAGTTGTTGCCC
TTTTGTTTCTCACCACCAAAGTTAAGGAGCAATGGGGAGCCTTATCAGTTCTTGAGGCTT
GTATTGAAGGGAGGAGGAGAAAATTTCATCGAAGTAAGGAAAGGGTCTCCTCTATTCTCT
TACAATCCACAAACAGAAGTCCTAACTATATGCGGCAGAATGATGTCATTAAAAGGGAAA
ATTGAAGATGAAGAAAGGAACAGATCAATGGGGAATGCAGTGTTGGCGGGTTTTCTTGTT
AGTGGCAAGTATGACCCAGATCTTGGAGACTTCAAAACCATTGAAGAACTTGAAAAGCTA
AAACCAGGGGAGAAAGCAAACATCTTACTTTATCAAGGAAAGCCCGTTAAAGTAGTTAAA
AGGAAAAGATATAGTGCTTTATCAAATGACATTTCACAAGGAATTAAGAGACAAAGAATG
ACAGTTGAGTCCATGGGGTGGGCCTTAAGCTAATATAAATTTATCCATTAATTCAATGAA
TACAATTGA
>B/Bangladesh/3333/2007_YAM-G3
ATGACATTGGCTAAAATTGAATTGTTAAAACAACTGTTAAGGGACAATGAAGCCAAAACA
GTACTGAAACAAACAACAGTAGATCAATATAACATAATAAGAAAATTCAATACATCAAGA
ATTGAAAAGAACCCTTCATTAAGGATGAAGTGGGCGATGTGTTCTAATTTTCCCTTGGCT
TTGACCAAGGGTGACATGGCAAACAGAATCCCCTTGGAATACAAGGGAATACAACTTAAA
ACAAATGCTGAAGACATAGGAACCAAAGGCCAAATGTGCTCAATAGCAGCAGTTACCTGG
TGGAACACATATGGACCAATAGGAGATACTGAAGGTTTCGAAAAAGTCTACGAAAGCTTT
TTTCTCAGAAAGATGAGACTTGACAATGCCACTTGGGGCCGAATAACTTTTGGCCCAGTT
GAAAGAGTAAGAAAAAGGGTACTGCTAAACCCTCTCACCAAGGAAATGCCTCCAGATGAA
GCAAGTAATGTGATAATGGAAATATTGTTCCCTAAAGAAGCAGGAATACCAAGAGAATCT
ACTTGGATACATAGGGAACTGATAAAAGAAAAAAGAGAAAAATTGAAAGGAACGATGATA
ACTCCCATTGTACTGGCATACATGCTCGAGAGGGAATTAGTTGCCAGGAGAAGGTTCCTG
CCCGTGGCAGGAGCAACATCAGCTGAGTTCATAGAAATGCTACACTGCTTACAAGGTGAA
AATTGGAGGCAAATATATCACCCGGGAGGGAATAAACTAACTGAATCTAGGTCCCAATCG
ATGATTGTGGCTTGTAGAAAGATAATCAGAAGATCAATAGTCGCATCAAACCCATTGGAG
CTAGCTGTAGAAATTGCAAATAAGACTGTGATAGATACTGAACCTTTAAAATCATGTCTG
ACAGCCATAGACGGAGGTGATGTCGCCTGTGACATAATAAGAGCTGCATTAGGACTAAAG
ATCAGACAAAGACAAAGATTTGGACGACTTGAACTAAAGAGAATATCAGGAAGAGGATTC
AAAAATGATGAAGAAATATTAATCGGGAACGGAACAATACAGAAGATTGGAATATGGGAC
GGAGAAGAGGAGTTCCATGTGAGATGTGGTGAATGCAGGGGAATATTAAAAAAGAGCAAA
ATGAGAATGGAAAAACTACTAATAAATTCAGCTAAAAAGGAGGACATGAAAGATTTAATA
ATCTTGTGCATGGTATTTTCCCAAGACACTAGGATGTTCCAAGGAGTGAGGGGTGAAATA
AATTTTCTTAATAGAGCAGGCCAACTTTTATCTCCAATGTATCAACTCCAAAGATATTTT
TTGAGTAGAAGTAACGATCTCTTTGATCAATGGGGGTATGAGGAATCACCCAAAGCAAGT
GAGCTACATGGGATAAATGAACTAATGAATGCATCTGACTACACTTTGAAAGGGGTTGTA
GTAACAAAAAATGTGATTGATGATTTTAGTTCTACTGAAACAGAAAAAGTATCTATAACA
AAAAATCTTAGTTTAATAAAAAGGACTGGGGAAGTCATAATGGGAGCCAATGACGTAAGT
GAATTAGAATCACAAGCACAGCTAATGATAACATATGATACACCAAAGATGTGGGAGATG
GGGACAACCAAAGAACTGGTGCAAAACACCTATCAATGGGTGCTGAAAAATTTGGTAACA
CTGAGGGCTCAGTTTCTTCTAGGGAAAGAAGACATGTTCCAATGGGATGCATTTGAAGCA
TTTGAAAGCATAATCCCCCAGAAGATGGCTGGCCAATACAGTGGATTTGCAAGAGCAGTG
CTCAAACAAATGAGAGACCAAGAGGTCATGAAAACTGACCAGTTCATAAAGTTGTTGCCC
TTTTGTTTCTCACCACCAAAGTTAAGGAGCAATGGGGAGCCTTATCAGTTCTTGAGGCTT
GTATTGAAGGGAGGAGGAGAAAATTTCATCGAAGTAAGGAAAGGGTCTCCTCTATTCTCT
TACAATCCACAAACAGAAGTCCTAACTATATGCGGCAGAATGATGTCATTAAAAGGGAAA
ATTGAAGATGAAGAAAGGAGTAGATCAATGGGGAATGCAGTGTTGGCGGGTTTTCTTGTT
AGTGGCAAGTATGACCCAGATCTTGGAGATTTCAAAACCATTGAAGAACTTGAAAAGCTA
AAACCAGGGGAGAAAGCAAACATCTTACTTTATCAAGGAAAGCCCGTTAAAGTAGTTAAA
AGGAAAAGATATAGTGCTTTATCCAATGACATTTCACAAGGAATTAAGAGACAAAGAATG
ACAGTTGAGTCCATGGGGTGGGCCTTGAGCTAATATAAATTTATCCATTAATTCAATGAA
TACAATTGA
>B/Brisbane/60/2008_VIC-G1
ATGACATTGGCCAAAATTGAATTGTTAAAACAACTGCTAAGGGACAATGAAGCCAAAACA
GTTTTGAAGCAAACAACGGTAGACCAATATAACATAATAAGAAAATTCAATACATCAAGG
ATTGAAAAGAATCCTTCACTAAGGATGAAGTGGGCCATGTGTTCTAATTTTCCCTTGGCT
CTAACCAAGGGCGATATGGCAAACAGAATCCCCTTGGAATACAAAGGGATACAACTTAAA
ACAAATGCTGAAGACATAGGAACCAAAGGCCAAATGTGCTCAATAGCAGCAGTTACTTGG
TGGAATACATATGGACCAATAGGAGATACTGAAGGTTTCGAAAGGGTCTACGAAAGCTTT
TTTCTCAGAAAAATGAGACTTGACAACGCCACTTGGGGCCGAATAACTTTTGGCCCAGTT
GAAAGAGTGAGAAAAAGGGTACTGCTAAACCCTCTCACCAAGGAAATGCCTCCGGATGAG
GCGAGCAATGTGATAATGGAAATATTGTTCCCTAAAGAAGCAGGAATACCAAGAGAATCC
ACTTGGATACATAGGGAACTGATAAAAGAAAAAAGAGAAAAATTGAAAGGAACAATGATA
ACTCCAATCGTACTGGCATACATGCTTGAAAGAGAACTGGTTGCTCGAAGAAGATTCTTG
CCAGTGGCAGGAGCAACATCAGCTGAGTTCATAGAAATGCTACACTGCTTACAAGGTGAA
AATTGGAGACAAATATATCACCCAGGAGGGAATAAATTAACTGAGTCCAGGTCTCAATCA
ATGATAGTAGCTTGTAGAAAAATAATCAGAAGATCAATAGTCGCTTCAAACCCACTGGAG
CTAGCTGTAGAAATTGCAAACAAGACTGTGATAGATACTGAACCTTTAAAGTCATGTCTG
GCAGCCATRGACGGAGGTGATGTAGCTTGTGACATAATAAGAGCTGCATTAGGACTAAAG
ATCAGACAAAGACAAAGATTTGGACGGCTTGAGCTAAAAAGAATATCAGGAAGAGGATTC
AAAAATGATGAAGAAATATTAATAGGGAACGGAACAATACAGAAGATTGGAATATGGGAC
GGGGAAGAGGAGTTCCATGTAAGATGTGGTGAATGCAGGGGAATATTAAAAAAGAGTAAA
ATGAAACTGGAAAAACTACTGATAAATTCAGCCAAAAAGGAGGATATGAGAGATTTAATA
ATCTTATGCATGGTATTTTCTCAAGACACTAGGATGTTCCAAGGGGTGAGAGGAGAAATA
AATTTTCTTAATCGAGCAGGCCAACTTTTATCTCCAATGTACCAACTCCAACGATATTTT
TTGAATAGAAGCAACGACCTTTTTGATCAATGGGGGTATGAGGAATCACCCAAAGCAAGT
GAACTACATGGGATAAATGAATCAATGAATGCATCTGACTATACATTGAAAGGGATTGTA
GTGACAAGAAATGTAATTGACGACTTTAGCTCTATTGAAACAGAAAAAGTATCCATAACA
AAAAATCTTAGTTTAATAAAAAGGACTGGGGAAGTCATAATGGGAGCTAATGACGTGAGT
GAATTAGAATCACAAGCACAGCTGATGATAACATATGATACACCTAAAATGTGGGAAATG
GGAACAACCAAAGAACTGGTGCAAAACACTTATCAATGGGTGCTAAAAAACTTGGTGACA
CTGAAGGCTCAGTTTCTTCTAGGAAAAGAGGACATGTTCCAATGGGATGCATTTGAAGCA
TTTGAGAGCATAATTCCTCAGAAGATGGCTGGTCAGTACAGTGGATTTGCAAGAGCAGTG
CTCAAACAAATGAGAGACCAGGAGGTTATGAAAACTGACCAGTTCATAAAGTTGTTGCCT
TTTTGTTTCTCACCACCAAAATTAAGGAGCAATGGGGAGCCTTATCAATTCTTAAAACTT
GTGTTGAAAGGAGGAGGGGAAAATTTCATCGAAGTAAGGAAAGGGTCCCCTCTATTTTCC
TATAATCCACAAACAGAAGTCCTAACTATATGCGGCAGAATGATGTCATTAAAAGGGAAA
ATTGAAGATGAAGAAAGGAATAGATCAATGGGTAATGCAGTATTAGCAGGCTTTCTCGTT
AGTGGCAAGTATGACCCAGATCTTGGAGATTTCAAAACTATTGAAGAACTTGAAAAGCTG
AAACCGGGGGAAAAGGCAAACATCTTACTTTATCAAGGAAAACCAGTTAAAGTAGTTAAA
AGGAAAAGGTATAGTGCTTTGTCCAATGACATTTCACAAGGAATTAAGAGACAAAGAATG
ACAGTTGAGTCTATGGGGTGGGCCTTGAGCTAA---------------------------
---------
>B/Fujian-Gulou/1272/2008_VIC-G4
ATGACATTGGCCAAAATTGAATTGTTAAAACAACTGCTAAGGGACAATGAAGCCAAAACA
GTTTTGAAGCAAACAACGGTAGACCAATATAACATAATAAGAAAATTCAATACATCAAGG
ATTGAAAAGAATCCTTCACTAAGGATGAAATGGGCCATGTGTTCTAATTTTCCCTTGGCT
CTAACCAAGGGCGACATGGCAAATAGAATCCCCTTGGAATACAAAGGAATACAACTTAAA
ACAAATGCTGAAGACATAGGAACCAAAGGCCAAATGTGCTCAATAGCAGCAGTTACTTGG
TGGAATACATATGGACCAATAGGAGATACTGAAGGTTTCGAAAGGGTCTACGAAAGCTTT
TTTCTCAGAAAAATGAGACTTGACAATGCCACTTGGGGCCGAATAACTTTTGGCCCAGTT
GAAAGAGTGAGAAAAAGGGTACTGCTAAACCCTCTCACCAAGGAAATGCCTCCAGATGAG
GCGAGCAATGTGATAATGGAAATATTGTTCCCTAAAGAAGCAGGAATACCAAGAGAATCC
ACTTGGATACACAGGGAACTGATAAAAGAAAAAAGAGAAAAATTGAAAGGAACAATGATA
ACTCCAATCGTACTGGCATACATGCTTGAAAGAGAACTGGTTGCTCGAAGAAGATTCTTG
CCGGTGGCAGGAGCAACATCAGCTGAGTTCATAGAAATGCTACACTGCTTACAAGGTGAA
AACTGGAGACAAATATATCACCCAGGAGGGAATAAATTAACTGAGTCTAGGTCTCAATCA
ATGATAGTAGCTTGTAGAAAAATAATCAGAAGATCAATAGTCGCTTCAAACCCACTGGAG
CTAGCTGTAGAAATTGCAAACAAGACTGTGATAGATACTGAACCTTTAAAGTCATGTCTG
GCAGCCATAGACGGAGGTGATGTAGCTTGTGACATAATAAGAGCTGCATTAGGACTAAAG
ATCAGACAAAGACAAAGATTTGGACGGCTTGAGCTAAAAAGAATATCAGGAAGAGGATTC
AAAAATGATGAAGAAATATTAATAGGGAACGGAACAATACAGAAGATTGGAATATGGGAC
GGGGAAGAGGAGTTCCATGTAAGATGTGGTGAATGCAGGGGAATATTAAAAAAGAGTAAA
ATGAAACTGGAAAAACTACTAATAAATTCAGCCAAAAAGGAAGACATGAGAGATTTAATA
ATCTTATGCATGGTATTTTCTCAAGACACTAGGATGTTCCAAGGGGTGAGAGGAGAAATA
AATTTTCTTAATCGAGCAGGCCAACTTTTATCTCCGATGTACCAACTCCAACGATATTTT
TTGAGTAGAAGCAACGACCTTTTTGATCAATGGGGGTATGAGGAATCACCCAAAGCAAGT
GAACTACATGGGATAAATGAATCAATGAATGCATCTGACTATACATTGAAAGGGGTTGTA
GTGACAAGAAATGTAATTGACGACTTTAGCTCTACTGAGACAGAAAAAGTATCCATAACA
AAAAATCTTAGTTTAATAAAAAGGACTGGGGAAGTCATAATGGGAGCTAATGACGTGAGT
GAATTAGAATCACAAGCACAGCTGATGATAACATATGATACACCTAAGATGTGGGAAATG
GGAACAACCAAAGAACTGGTGCAAAACACTTATCAATGGGTGCTAAAAAACTTGGTAACA
CTGAAGGCTCAGTTTCTTCTAGGAAAAGAGGACATGTTCCAATGGGATGCATTTGAAGCA
TTTGAGAGCATAATCCCTCAGAAAATGGCTGGTCAGTACAGTGGATTTGCAAGAGCAGTG
CTCAAACAAATGAGAGACCAGGAGGTTATGAAAACTGACCAGTTCATAAAGTTGTTGCCT
TTTTGTTTCTCACCACCAAAATTAAGGAGCAATGGGGAGCCTTATCAATTCTTAAAATTT
GTATTAAAAGGAGGAGGAGAAAATTTCATCGAAGTAAGGAAAGGGTCCCCTCTATTTTCC
TATAATCCACAAACAGAAGTCCTAACCATATGCGGCAGAATGATGTCATTAAAAGGGAAA
ATTGAAGATGAAGAAAGGAATAGATCAATGGGAAATGCAGTATTAGCAGGCTTTCTCGTT
AGTGGCAAGTATGACCCAGATCTTGGAGATTTCAAAACTATTGAAGAACTTGAAAGGCTG
AAACCGGGGGAAAAGGCAAATATCTTACTTTATCAAGGAAAACCAGTTAAAGTAGTTAAA
AGGAAAAGGTATAGTGCTTTGTCCAATGACATTTCACAAGGAATTAAGAGGCAAAGAATG
ACAGTTGAGTCCATGGGGTGGGCCTTGAGCTAATATAAATTTATCCATTAATTCAATGAA
CGCAATTGA
>B/Uganda/MUWRP-054/2009
------------------------------------------------------------
--------------AACGGTAGACCAATATAACATAATAAGAAAATTCAATACATCAAGG
ATTGAAAAGAATCCTTCACTAAGGATGAAGTGGGCCATGTGTTCTAATTTTCCCTTGGCT
CTAACCAAGGGCGATATGGCAAACAGAATCCCCTTGGAATACAAAGGGATACAACTTAAA
ACAAATGCTGAAGACATAGGAACCAAAGGCCAAATGTGCTCAATAGCAGCAGTTACTTGG
TGGAATACATATGGACCAATAGGAGATACTGAAGGTTTCGAAAGGGTCTACGAAAGCTTT
TTTCTCAGAAAAATGAGACTTGACAACGCCACTTGGGGCCGAATAACTTTTGGCCCAGTT
GAAAGAGTGAGAAAAAGGGTACTGCTAAACCCTCTCACCAAGGAAATGCCTCCGGATGAG
GCGAGCAATGTGATAATGGAAATATTGTTCCCTAAAGAAGCAGGAATACCAAGAGAATCC
ACTTGGATACATAGGGAACTGATAAAAGAAAAAAGAGAAAAATTGAAAGGAACAATGATA
ACTCCAATCGTACTGGCATACATGCTTGAAAGAGAACTGGTTGCTCGAAGAAGATTCTTG
CCAGTGGCAGGAGCAACATCANCTGAGTTCATAGAAATGCTACACTGCTTACAAGGTGAA
AATTGGAGACAAATATATCACCCAGGAGGGAATAAATTAGCTGAGTCCAGGTCTCAATCA
ATGATAGTAGCTTGTAGAAAAATAATCAGAAGATCAATAGTCGCTTCAAACCCACTGGAG
CTAGCTGTAGAAATTGCAAACAAGACTGTGATAGATACTGAACCTTTAAAGTCATGTCTG
GCAGCCATAGACGGAGGTGATGTAGCTTGTGACATAATAAGAGCTGCATTAGGACTAAAG
ATCAGACAAAGACAAAGATTTGGACGGCTTGAGCTAAAAAGAATATCAGGAAGAGGATTC
AAAAATGATGAAGAAATATTAATAGGGAACGGAACAATACAGAAGATTGGAATATGGGAC
GGGGAAGAGGAGTTCCaTGTAAGAtGTGGTGAATGCAGGGGAATATTAAAAAAGAGTAAA
ATGAAACTGGAAAAACTACTGATAAATTCAGCCAAAAAGGAGGATATGAGAGATTTAATA
ATCTTATGCATGGTATTTTCTCAAGACACTAGGATGTTCCAAGGGGTGAGAGGAGAAATA
AATTTTCTTAATCGAGCAGGCCAACTTTTATCTCCAATGTACCAACTCCAACGATATTTT
TTGAataggAgCAACGACCTTTTTGATCAATGGGGGTATGAGGAATCACCCAAAGCAAGT
GAACTACaTGGGATAAATGAATCAATGAATGCATCTGACTACACATTGAAAGGGATTGTA
gtGaCAAgAAATGTAatTGACGACTTTAGCTCTACTGAAACAgAAAAAGTATCCaTAACA
AAAaAtCTTAgTTtAATAAAAAgGActGGGGAAgtCATAaTGGgAgCtaATGACgTGAGT
GAaTTAAAATCACAAGCACaGCTgAtgAtaacaTATGATACACCTAAAATGtGGgAAAtG
GgAACAACCAAAGAACTGGTGCAAAACACTTATCAATGGGTGCTAAAAAACTTGGTGACA
CTGAAGGCTCAGTTTCTTCtAgGAAAAgAggACATGTTcCAATGGGATGCATTTGAAGCA
TTTGAGAGCATAATTCCTCAGAAGATGGCTGGTCAGTACAGTGGATTTGCAAGAGCAGTG
CTCAAACAAATGAGAgACCAGGAGGTTATGAAAACTGACCAGTTCATAAAGTTGTTGCCT
TTTTGTTTCTCaCCaCCAaaaTTAaGGAGCAatGGGgAgcCtTATCAATTCTTAAAACTT
GTGTTGAAAGGAGGAGGGGAAAATTTCATCGAAGTAAGGAAAGGGTCCCCTCTATTTTCc
TATAATCCACAAACAGAAGTCCTAACTATATGCGGCAGAATGATGTCATTAAAAGGGAAA
ATTGAAGATGAAGAAAGGAATAGATCAATGGGGAATGCAGTATTAGCAGGCTTTcTCGTT
AGTGGCAAGTATGACCCAGATCTTGGAGATTTCAAAAcTATTGAAGAACTtGAAAAGctG
AAaCCGGGGGAAAAGGCAAACATcTTACTTTATCAAGGAAAACCAGtTaAAgTAGTTAAA
AGGAAAAGGTATAGTGcTTTGTCCAATGaCAtTTCACAAGGAATTAAGAGACAAAGAAT-
------------------------------------------------------------
---------
>B/Uganda/MUWRP-055/2009
--------------------------------ACTGCTAAGGGACAATGAAGCCAAAACA
GTTTTGAAGCAAACAACGGTAGACCAATATAACATAATAAGAAAATTCAATACATCAAGG
ATTGAAAAGAATCCTTCACTAAGGATGAAGTGGGCCATGTGTTCTAATTTTCCCTTGGCT
CTAACCAAGGGCGATATGGCAAACAGAATCCCCTTGGAATACAAAGGGATACAACTTAAA
ACAAATGCTGAAGACATAGGAACCAAAGGCCAAATGTGCTCAATAGCAGCAGTTACTTGG
TGGAATACATATGGACCAATAGGAGATACTGAAGGTTTCGAAAGGGTCTACGAAAGCTTT
TTTCTCAGAAAAATGAGACTTGACAACGCCACTTGGGGCCGAATAACTTTTGGCCCAGTT
GAAAGAGTGAGAAAAAGGGTACTGCTAAACCCTCTCACCAAGGAAATGCCTCCGGATGAG
GCGAGCAATGTGATAATGGAAATATTGTTCCCTAAAGAAGCAGGAATACCAAGAGAATCC
ACTTGGATACATAGGGAACTGATAAAAGAAAAAAGAGAAAAATTGAAAGGAACAATGATA
ACTCCAATCGTACTGGCATACATGCTTGAAAGAGAACTGGTTGCTCGAAGAAGATTCTTG
CCAGTGGCAGGAGCAACATCAGCTGAGTTCATAGAAATGCTACACTGCTTACAAGGTGAA
AATTGGAGACAAATATATCACCCAGGAGGGAATAAATTAGCTGAGTCCAGGTCTCAATCA
ATGATAGTAGCTTGTAGAAAAATAATCAGAAGATCAATAGTCGCTTCAAACCCACTGGAG
CTAGCTGTAGAAATTGCAAACAAGACTGTGATAGATACTGAACCTTTAAAGTCATGTCTG
GCAGCCATAGACGGAGGTGATGTAGCTTGTGACATAATAAGAGCGGCATTAGGACTAAAG
ATCAGACAAAGACAAAGATTTGGACGGCTTGAGCTAAAAAGAATATCAGGAAGAGGATTC
AAAAATGATGAAGAAATATTAATAGGGAACGGAACAATACAGAAGATTGGAATATGGGAC
GGGGAAGAGGAGTTCCATGTAAGATGTGGTGAATGCAGGGGAATATTAAAAAAGAGTAAA
ATGAAACTGGAAAAACTACTGATAAATTCAGCCAAAAAGGAGGATATGAGAGATTTAATA
ATCTTATGCATGGTATTTTCTCAAGACACTAGGATGTTCCAAGGGGTGAGAGGAGAAATA
AATTTTCTTAATCGAGCAGGCCAACTTTTATCTCCAATGTACCAACTCCAACGATATTTT
TTGAATAGGAGCAACGACCTTTTTGATCAATGGGGGTATGAGGAATCACCCAAAGCAAGT
GAACTACATGGGATAAATGAATCAATGAATGCATCTGACTACACATTGAAAGGGATTGTA
GTGACAAGAAATGTAATTGACGACTTTAGCTCTACTGAAACAgAAAAAGTATCCATAACA
AAAAATCTTAKTTTAATAAAAAGGACTGGGGAAGTCATAATGGGAGCTAATGACGTGAGT
GAATTAAAATCACAAGCACAGCTGATGATAACATATGATACACCTAAAATGTGGGAAATG
GGAACAACCAAAGAACTGGTGCAAAACACTTATCAATGGGTGCTAAAAAACTTGGTGACA
CTGAAGGCTCAGTTTCTTCTAGGAAAAGAGGACATGTTCCAATGGGATGCATTTGAAGCA
TTTGAGAGCATAATTCCTCAGAAGATGGCTGGTCAGTACAGTGGATTTGCAAGAGCAGTG
CTCAAACAAATGAGAGACCAGGAGGTTATGAAAACTGACCAGTTCATAAAGTTGTTGCCT
TTTTGTTTCTCACCACCAAAATTAAGGAGCAATGGGGAGCCTTATCAATTCTTAAAACTT
GTGTTGAAAGGAGGAGGGGAAAATTTCATCGAAGTAAGGAAAGGGTCCCCTCTATTTTCC
TATAATCCACAAACAGAAGTCCTAACTATATGCGGCAGAATGATGTCATTAAAAGGGAAA
ATTGAAGATGAAGAAAGGAATAGATCAATGGGGAATGCAGTATTAGCAGGCTTTCTCGTT
AGTGGCAAGTATGACCCAGATCTTGGAGATTTCAAAACTATTGAAGAACTTGAAAAGCTG
AAACCGGGGGAAAAGGCAAACATCTTACTTTATCAAGGAAAACCAGTTAAAGTAGTTAAA
AGGAAAAGGTATAGTGCTTTGTCCAATGACATTTCACAAGGAATTAAGAGACAAAGAATG
ACAGTTGAGTCCATGGGGTGGGCCTTGAGCTAATATAAATTT------------------
---------
>B/Uganda/MUWRP-063/2009
---------------------TTGTTAAAACAACTGCTAAGGGACAATGAAGCCAAAACA
GTTTTGAAGCAAACAACGGTAGACCAATATAACATAATAAGAAAATTCAATACATCAAGG
ATTGAAAAGAATCCTTCACTAAGGATGAAGTGGGCCATGTGTTCTAATTTTCCCTTGGCT
CTAACCAAGGGCGATATGGCAAACAGAATTCCCTTGGAATACAAAGGGATACAACTTAAA
ACAAATGCTGAAGACATAGGAACCAAAGGCCAAATGTGCTCAATAGCAGCAGTTACTTGG
TGGAATACATATGGACCAATAGGAGATACTGAAGGTTTCGAAAGGGTCTACGAAAGCTTT
TTTCTCAGAAAAATGAGACTTGACAACGCCACTTGGGGCCGAATAACTTTTGGCCCAGTT
GAAAGAGTGAGAAAAAGGGTACTGCTAAACCCTCTCACCAAGGAAATGCCTCCGGATGAG
GCGAGCAATGTGATAATGGAAATATTGTTCCCTAAAGAAGCAGGAATACCAAGAGAATCC
ACTTGGATACATAGGGAACTGATAAAAGAAAAAAGAGAAAAATTGAAAGGAACAATGATA
ACTCCAATCGTACTGGCATACATGCTTGAAAGAGAACTGGTTGCTCGAAGAAGATTCTTG
CCAGTGGCAGGAGCAACATCAGCTGAGTTCATAGAAATGCTACACTGCTTACAAGGTGAA
AATTGGAGACAAATATATCACCCAGGAGGGAATAAATTAGCTGAGTCCAGGTCTCAATCA
ATGATAGTAGCTTGTAGAAAAATAATCAGAAGATCAATAGTCGCTTCAAACCCACTGGAG
CTAGCTGTAGAAATTGCAAACAAGACTGTGATAGATACTGAACCTTTAAAGTCATGTCTG
GCAGCCATAGACGGAGGTGATGTAGCTTGTGACATAATAAGAGCTGCATTAGGACTAAAG
ATCAGACAAAGACAAAGATTTGGACGGCTTGAGCTAAAAAGAATATCAGGAAGAGGATTC
AAAAATGATGAAGAAATATTAATAGGGAACGGAACAATACAGAAGATTGGAATATGGGAC
GGGGAAGAGGAGTTCCATGTAAGATGTGGTGAATGTAGGGGAATATTAAAAAAGAGTAAA
ATGAAACTGGAAAAACTACTGATAAATTCAGCCAAAAAGGAGGATATGAGAGATTTAATA
ATCTTATGCATGGTATTTTCTCAAGACACTAGGATGTTCCAAGGGGTGAGAGGAGAAATA
AATTTTCTTAATCGAGCAGGCCAACTTTTATCTCCAATGTACCAACTCCAACGATATTTT
TTGAATAGGAGCAACGACCTTTTTGATCAATGGGGGTATGAGGAATCACCCAAAGCAAGT
GAACTACATGGGATAAATGAATCAATGAATGCATCTGACTACACATTGAAAGGGATTGTA
GTGACAAGAAATGTAATTGACGACTTTAGCTCTACTGAAACAGAAAAAGTATCCATAACA
AAAAATCTTAKTTTAATAAAAAGGACTGGGGAAGTCATAATGGGAGCTAATGACGTGAGT
GAATTARAATCACAAGCACAGCTGATGATAACATATGATACACCTAAAATGTGGGAAATG
GGAACAACCAAAGAACTGGTGCAAAACACTTATCAATGGGTGCTAAAAAACTTGGTGACA
CTGAAGGCTCAgTTTCTTCTAGGAAAAGAGGACATGTTCCAATGGGATGCATTTGAAGCA
TTTGAGAGCATAATTCCTCAGAAGATGGCTGGTCAGTACAGTGGATTTGCAAGAGCAGTG
CTCAAACAAATGAGAGACCAGGAGGTTATGAAAACTGACCAGTTCATAAAGTTATTGCCT
TTTTGTTTCTCaCCACCAAAATTAAGGAGCAATGGGGAGCCTTATCAATTCTTAAAACTT
gTGTTGAAAGGAGGAGGGGAAAATTTCATCGAAGTAAGGAAAGGGTCCCCTCTATTTTCC
TATAATCCACAAACAGAAGTCCTAACTATATGCGGCAGAATGATGTCATTAAAAGGGAAA
ATTGAAGATGAAGAAAGGAATAGATCAATGGGGAATGCAGTATTAGCAGGCTTTCTCGTT
AGTGGCAAGTATGACCCAGATCTTGGAGATTTCAAAACTATTGAAGAACTTGAAAAGCTG
AAACCGGGGGAAAAGGCAAACATCTTACTTTATCAAGGAAAACCAGTTAAAGTAGTTAAA
AGGAAAAGGTATAGTGCTTTGTCCAATGACATTTCACAAGGAATTAAGAGACAAAGAATG
ACAGtTGAGTCCATGGGGTGGGCCTTGAG-------------------------------
---------
>B/Uganda/MUWRP-064/2009
-------------------------TAAAACAACTGCTAAGGGACAATGAAGCCAAAACA
GTTTTGAAGCAAACAACGGTAGACCAATATAACATAATAAGAAAATTCAATACATCAAGG
ATTGAAAAGAATCCTTCACTAAGGATGAAGTGGGCCATGTGTTCTAATTTTCCCTTGGCT
CTAACCAAGGGCGATATGGCAAACAGAATCCCCTTGGAATACAAAGGGATACAACTTAAA
ACAAATGCTGAAGACATAGGAACCAAAGGCCAAATGTGCTCAATAGCAGCAGTTACTTGG
TGGAATACATATGGACCAATAGGAGATACTGAAGGTTTCGAAAGGGTCTACGAAAGCTTT
TTTCTCAGAAAAATGAGACTTGACAACGCCACTTGGGGCCGAATAACTTTTGGCCCAGTT
GAAAGAGTGAGAAAAAGGGTACTGCTAAACCCTCTCACCAAGGAAATGCCTCCGGATGAG
GCGAGCAATGTGATAATGGAAATATTGTTCCCTAAAGAAGCAGGAATACCAAGAGAATCC
ACTTGGATACATAGGGAACTGATAAAAGAAAAAAGAGAAAAATTGAAAGGAACAATGATA
ACTCCAATAGTACTGGCATACATGCTTGAAAGAGAACTGGTTGCTCGAAGAAGATTCTTG
CCAGTGGCAGGAGCAACATCAGCTGAGTTCATAGAAATGCTACACTGCTTACAAGGTGAA
AATTGGAGACAAATATATCACCCAGGAGGGAATAAATTAGCTGAGTCCAGGTCTCAATCA
ATGATAGTAGCTTGTAGAAAAATAATCAGAAGATCAATAGTCGCTTCAAACCCACTGGAG
CTAGCTGTAGAAATTGCAAACAAGACTGTGATAGATACTGAACCTTTAAAGTCATGTCTG
GCAGCCATAGACGGAGGTGATGTAGCTTGTGACATAATAAGAGCGGCATTAGGACTAAAG
ATCAGACAAAGACAAAGATTTGGACGGCTTGAGCTAAAAAGAATATCAGGAAGAGGATTC
AAAAATGATGAAGAAATATTAATAGGGAACGGAACAATACAGAAGATTGGAATATGGGAC
GGGGAAGAGGAGTTCCATGTAAGATGTGGTGAATGCAGGGGAATATTAAAAAAGAGTAAA
ATGAAACTGGAAAAACTACTGATAAATTCAGCCAAAAAGGAGGATATGAGAGATTTAATA
ATCTTATGCATGGTATTtTCTCAAGACACTAGGATGTTCCAaGGGGTGAGAGGAGAAATA
AATTTTCTTAATCGAGCAGGCCAACTTTTATCTCCAATGTACCAACTCCAACGATATTTT
TTGAATAGGAGCAACGACCTTTTTGATCAATGGGGGTATGAGGAATCACCCAAAGCAAGT
GAACTACATGGGATAAATGAATCAATGAATGCATCTGACTACACATTGAAAGGGATTGTA
GTGACAAGAAATGTAATTGACGACTTTAGCTCTACTGAAACAGAAAAAGTATCCATAACA
AAAAATCTTAGTTTAATAAAAAGGACTGGGGAAGTCATAATGGGAGCTAATGACGTGAGT
GAATTAAAATCACAAGCACAGCTGATGATAACATATGATACACCTAAAATGTGGGAAATG
GGAACAACCAAAGAACTGGTGCAAAACACTTATCAATGGGTGCTAAAAAACTTGGTGACA
CTGAAGGCTCAGTTTCTTCTAGGAAAAGAGGACATGTTCCAATGGGATGCATTTGAAGCA
TTTGAGAGCATAATTCCTCAGAAGATGGCTGGTCAGTACAGTGGATTTGCAAGAGCAGTG
CTCAAACAAATGAGAGACCAGGAGGTTATGAAAACTGACCAGTTCATAAAGTTGTTGCCT
TTTTGTTTCTCACCACCAAAATTAAGGAGCAATGGGGAGCCTTATCAATTCTTAAAACTT
GTGTTGAAAGGAGGAGGGGAAAATTTCATCGAAGTAAGGAAAGGGTCCCCTCTATTTTCC
TATAATCCACAAACAGAAGTCCTAACTATATGCGGCAGAATGATGTCATTAAAAGGGAAA
ATTGAAGATGAAGAAAGGAATAGATCAATGGGGAATGCAGTATTAGCAGGCTTTCTCGTT
AGTGGCAAGTATGACCCAGATCTTGGAGATTTCAAAACTATTGAAGAACTTGAAAAGCTG
AAACCGGGGGAAAAGGCAAACATCTTACTTTATCAAGGAAAACCAGTTAAAGTAGTTAAA
AGGAAAAGGTATAGTGCTTTGTCCAGTGACATTTCACAAGGAATTAAGAGACAAAGAATG
ACAGTTGAGTCCATGGGGTGGGCCTTGAGCTAATATAAATTT------------------
---------
>B/Uganda/MUWRP-068/2009
-------------------------TAAAACAACTGCTAAGGGACAATGAAGCCAAAACA
GTTTTGAAGCAAACAACGGTAGACCAATATAACATAATAAGAAAATTCAATACATCAAGG
ATTGAAAAGAATCCTTCACTAAGGATGAAGTGGGCCATGTGTTCTAATTTTCCCTTGGCT
CTAACCAAGGGCGATATGGCAAACAGAATCCCCTTGGAATACAAAGGGATACAACTTAAA
ACAAATGCTGAAGACATAGGAACCAAAGGCCAAATGTGCTCAATAGCAGCAGTTACTTGG
TGGAATACATATGGACCAATAGGAGATACTGAAGGTTTCGAAAGGGTCTACGAAAGCTTT
TTTCTCAGAAAAATGAGACTTGACAACGCCACTTGGGGCCGAATAACTTTTGGCCCAGTT
GAAAGAGTGAGAAAAAGGGTACTGCTAAACCCTCTCACCAAGGAAATGCCTCCGGATGAG
GCGAGCAATGTGATAATGGAAATATTGTTCCCTAAAGAAGCAGGAATACCAAGAGAATCC
ACTTGGATACATAGGGAACTGATAAAAGAAAAAAGAGAAAAATTGAAAGGAACAATGATA
ACTCCAATAGTACTGGCATACATGCTTGAAAGAGAACTGGTTGCTCGAAGAAGATTCTTG
CCAGTGGCAGGAGCAACATCAGCTGAGTTCATAGAAATGCTACACTGCTTACAAGGTGAA
AATTGGAGACAAATATATCACCCAGGAGGGAATAAATTAGCTGAGTCCAGGTCTCAATCA
ATGATAGTAGCTTGTAGAAAAATAATCAGAAGATCAATAGTCGCTTCAAACCCACTGGAG
CTAGCTGTAGAAATTGCAAACAAGACTGTGATAGATACTGAACCTTTAAAGTCATGTCTG
GCAGCCATAGACGGAGGTGATGTAGCTTGTGACATAATAAGAGCGGCATTAGGACTAAAG
ATCAGACAAAGACAAAGATTTGGACGGCTTGAGCTAAAAAGAATATCAGGAAGAGGATTC
AAAAATGATGAAGAAATATTAATAGGGAACGGAACAATACAGAAGATTGGAATATGGGAC
GGGGAAGAGGAGTTCCATGTAAGATGTGGTGAATGCAGGGGAATATTAAAAAAGAGTAAA
ATGAAACTGGAAAAACTACTGATAAATTCAGCCAAAAAGGAGGATATGAGAGATTTAATA
ATCTTATGCATGGTATTCTCTCAAGACACTAGGATGTTCCAAGGGGTGAGAGGAGAAATA
AATTTTCTTAATCGAGCAGGCCAACTTTTATCTCCAATGTACCAACTCCAACGATATTTT
TTGAATAGGAGCAACGACCTTTTTGATCAATGGGGGTATGAGGAATCACCCAAAGCAAGT
GAACTACATGGGATAAATGAATCAATGAATGCATCTGACTACACATTGAAAGGGATTGTA
GTGACAAGAAATGTAATTGACGACTTTAGCTCTACTGAAACARAAAAAGTATCCATAACA
AAAAATCTTAKTTTAATAAAAAGGACTGGGGAAGTCATAATGGGAGCTAATGACGTGAGT
GAATTAgAATCACAAGCACAGCTGATGATAACATATGATACACCTAAAATGTGGGAAATG
GGAACAACCAAAGAACTGGTGCAAAACACTTATCAATGGGTGCTAAAAAACTTGGTGACA
CTGAAGGCTCAGTTTCTTCTAGGAAAAGAGGACATGTTCCAATGGGATGCATTTGAAGCA
TTTGAGAGCATAATTCCTCAGAAGATGGCTGGTCAGTACAGTGGATTTGCAAGAGCAGTG
CTCAAACAAATGAGAGACCAGGAGGTTATGAAAACTGACCAGTTCATAAAGTTGTTGCCT
TTTTGTTTCTCACCACCAAAATTAAGGAGCAATGGGGAGCCTTATCAATTCTTAAAACTT
GTGTTGAAAGGAGGAGGGGAAAATTTCATCGAAGTAAGGAAAGGGTCCCCTCTATTTTCC
TATAATCCACAAACAGAAGTCCTAACTATATGCGGCAGAATGATGTCATTAAAAGGGAAA
ATTGAAGATGAAGAAAGGAATAGATCAATGGGGAATGCAGTATTAGCAGGCTTTCTCGTT
AGTGGCAAGTATGACCCAGATCTTGGAGATTTCAAAACTATTGAAGAACTTGAAAAGCTG
AAACCGGGGGAAAAGGCAAACATCTTACTTTATCAAGGAAAACCAGTTAAAGTAGTTAAA
AGGAAAAGGTATAGTGCTTTGTCCAATGACATTTCACAAGGAATTAAGAGACAAAGAATG
ACAGTTGAGTCCATGGGGTGGGCCTTGAGCTAATATAAATTT------------------
---------
>B/Uganda/MUWRP-077/2009
-------------------------TAAAACAACTGCTAAGGGACAATGAAGCCAAAACA
GTTTTGAAGCAAACAACGGTAGACCAATATAACATAATAAGAAAATTCAATACATCAAGG
ATTGAAAAGAATCCTTCACTAAGGATGAAGTGGGCCATGTGTTCTAATTTTCCCTTGGCT
CTAACCAAGGGCGATATGGCAAACAGAATCCCCTTGGAATACAAAGGGATACAACTTAAA
ACAAATGCTGAAGACATAGGAACCAAAGGCCAAATGTGCTCAATAGCAGCAGTTACTTGG
TGGAATACATATGGACCAATAGGAGATACTGAAGGTTTCGAAAGGGTCTACGAAAGCTTT
TTTCTCAGAAAAATGAGACTTGACAACGCCACTTGGGGCCGAATAACTTTTGGCCCAGTT
GAAAGAGTGAGAAAAAGGGTACTGCTAAACCCTCTCACCAAGGAAATGCCTCCGGATGAG
GCGAGCAATGTGATAATGGAAATATTGTTCCCTAAAGAAGCAGGAATACCAAGAGAATCC
ACTTGGATACATAGGGAACTGATAAAAGAAAAAAGAGAAAAATTGAAAGGAACAATGATA
ACTCCAATCGTACTGGCATACATGCTTGAAAGAGAACTGGTTGCTCGAAGAAGATTCTTG
CCAGTGGCAGGAGCAACATCAGCTGAGTTCATAGAAATGCTACACTGCTTACAAGGTGAA
AATTGGAGACAAATATATCACCCAGGAGGGAATAAATTAGCTGAGTCCAGGTCTCAATCA
ATGATAGTAGCTTGTAGAAAAATAATCAGAAGATCAATAGTCGCTTCAAACCCACTGGAG
CTAGCTGTAGAAATTGCAAACAAGACTGTGATAGATACTGAACCTTTAAAGTCATGTCTG
GCAGCCATAGACGGAGGTGATGTAGCTTGTGACATAATAAGAGCTGCATTAGGACTAAAG
ATCAGACAAAGACAAAGATTTGGACGGCTTGAGCTAAAAAGAATATCAGGAAGAGGATTC
AAAAATGATGAAGAAATATTAATAGGGAACGGAACAATACAGAAGATTGGAATATGGGAC
GGGGAAGAGGAGTTCCATGTAAGATGTGGTGAATGCAGGGGAATATTAAAAAAGAGTAAA
ATGAAACTGGAAAAACTACTGATAAATTCAGCCAAAAAGGAGGATATGAGAGATTTAATA
ATCTTATGCATGGTATTTTCTCAAGACACTAGGATGTTCCAAGGGGTGAGAGGAGAAATA
AATTTTCTTAATCGAGCAGGCCAACTTTTATCTCCAATGTACCAACTCCAACGATATTTT
TTGAATAGGAGCAACGACCTTTTTGATCAATGGGGGTATGAGGAATCACCCAAAGCAAGT
GAACTACATGGGATAAATGAATCAATGAATGCATCTGACTACACATTGAAAGGGATTGTA
GTGACAAGAAATGTAATTGACGACTTTAGCTCTACTGAAACAGAAAAAGTATCCATAACA
AAAAATCTTAKTTTAATAAAAAGGACTGGGGAAGTCATAATGGGAGCTAATGACGTGAGT
GAATTAgAATCACAAGCACAGCTGATGATAACATATGATACACCTAAAATGTGGGAAATG
GGAACAACCAAAGAACTGGTGCAAAACACTTATCAATGGGTGCTAAAAAACTTGGTGACA
CTGAAGGCTCAGTTTCTTCTAGGAAAAGAGGACATGTTCCAATGGGATGCATTTGAAGCA
TTTGAGAGCATAATTCCTCAGAAGATGGCTGGTCAGTACAGTGGATTTGCAAGAGCAGTG
CTCAAACAAATGAGAGACCAGGAGGTTATGAAAACTGACCAGTTCATAAAGTTGTTGCCT
TTTTGTTTCTCACCACCAAAATTAAGGAGCAATGGGGAGCCTTATCAATTCTTAAAACTT
GTGTTGAAAGGAGGAGGGGAAAATTTCATCGAAGTAAGGAAAGGGTCCCCTCTATTTTCC
TATAATCCACAAACAGAAGTCCTAACTATATGCGGCAGAATGATGTCATTAAAAGGGAAA
ATTGAAGATGAAGAAAGGAATAGATCAATGGGGAATGCAGTATTAGCAGGCTTTCTCGTT
AGTGGCAAGTATGACCCAGATCTTGGAGATTTCAAAACTATTGAAGAACTTGAAAAGCTG
AAACCGGGGGAAAAGGCAAACATCTTACTTTATCAAGGAAAACCAGTTAAAGTAGTTAAA
AGGAAAAGGTATAGTGCTTTGTCCAATGACATTTCACAAGGAATTAAGAGACAAAGAATG
ACAGTTGAGTCCATGGGGTGGGCCTTGAGCTAATATAAATTT------------------
---------
>B/Uganda/MUWRP-081/2009
-----------------------GTTAAAACAACTGCTAAGGGACAATGAAGCCAAAACA
GTTTTGAAGCAAACAACGGTAGACCAATATAACATAATAAGAAAATTCAATACATCAAGG
ATTGAAAAGAATCCTTCACTAAGGATGAAGTGGGCCATGTGTTCTAATTTTCCCTTGGCT
CTAACCAAGGGCGATATGGCAAACAGAATCCCCTTGGAATACAAAGGGATACAACTTAAA
ACAAATGCTGAAGACATAGGAACCAAAGGCCAAATGTGCTCAATAGCAGCAGTTACTTGG
TGGAATACATATGGACCAATAGGAGATACTGAAGGTTTCGAAAGGGTCTACGAAAGCTTT
TTTCTCAGAAAAATGAGACTTGACAACGCCACTTGGGGCCGAATAACTTTTGGCCCAGTT
GAAAGAGTGAGAAAAAGGGTACTGCTAAACCCTCTCACCAAGGAAATGCCTCCGGATGAG
GCGAGCAATGTGATAATGGAAATATTGTTCCCTAAAGAAGCAGGAATACCAAGAGAATCC
ACTTGGATACATAGGGAACTGATAAAAGAAAAAAGAGAAAAATTGAAAGGAACAATGATA
ACTCCAATCGTACTGGCATACATGCTTGAAAGAGAACTGGTTGCTCGAAGAAGATTCTTG
CCAGTGGCAGGAGCAACATCAGCTGAGTTCATAGAAATGCTACACTGCTTACAGGGTGAA
AATTGGAGGCAAATATATCACCCAGGAGGGAATAAATTAGCTGAGTCCAGGTCTCAATCA
ATGATAGTAGCTTGTAGAAAAATAATCAGAAGATCAATAGTCGCTTCAAACCCACTGGAG
CTAGCTGTAGAAATTGCAAACAAGACTGTGATAGATACTGAACCTTTAAAGTCATGTCTG
GCAGCCATAGACGGAGGTGATGTAGCTTGTGACATAATAAGAGCGGCATTAGGACTAAAG
ATCAGACAAAGACAAAGATTTGGACGGCTTGAGCTAAAAAGAATATCAGGAAGAGGATTC
AAAAATGATGAAGAAATATTAATAGGGAACGGAACAATACAGAAGATTGGAATATGGGAC
GGGGAAGAGGAGTTCCATGTAAGATGTGGTGAATGCAGGGGAATATTAAAAAAGAGTAAA
ATGAAACTGGAAAAACTACTGATAAATTCAGCCAAAAAGGAGGATATGAGAGATTTAATA
ATCTTATGCATGGTATTTTCTCAAGACACTAGGATGTTCCAAGGGGTGAGAGGAGAAATA
AATTTTCTTAATCGAGCAGGCCAACTTTTATCTCCAATGTACCAACTCCAACGATATTTT
TTGAATAGGAGCAACGACCTTTTTGATCAATGGGGGTATGAGGAATCACCCAAAGCAAGT
GAACTACATGGGATAAATGAATCAATGAATGCATCTGACTACACATTGAAAGGGATTGTG
GTGACAAGAAATGTAATTGACGACTTTAGCTCTACTGAAACAAAAAAAGTATCCATAACA
AAAAATCTTAKTTTAATAAAAAGGACTGGGGAAGTCATAATGGGAGCTAATGACGTGAGT
GAATTAgAATCACAAGCACAGCTGATGATAACATATGATACACCTAAAATGTGGGAAATG
GGAACAACCAAAGAACTGGTGCAAAACACTTATCAATGGGTGCTAAAAAACTTGGTGACA
CTGAAGGCTCAGTTTCTTCTAGGAAAAGAGGACATGTTCCAATGGGATGCATTTGAAGCA
TTTGAGAGCATAATTCCTCAGAAGATGGCTGGTCAGTACAGTGGATTTGCAAGAGCAGTG
CTCAAACAAATGAGAGACCAGGAGGTTATGAAAACTGACCAGTTCATAAAGTTGTTGCCT
TTTTGTTTCTCACCACCAAAATTAAGGAGCAATGGGGAGCCTTATCAATTCTTAAAACTT
GTGTTGAAAGGAGGAGGGGAAAATTTCATCGAAGTAAGGAAAGGGTCCCCTCTATTTTCC
TATAATCCACAAACAGAAGTCCTAACTATATGCGGCAGAATGATGTCATTAAAAGGGAAA
ATTGAAGATGAAGAAAGGAATAGATCAATGGGGAATGCAGTATTAGCAGGCTTTCTCGTT
AGTGGCAAGTATGACCCAGATCTTGGAGATTTCAAAACTATTGAAGAACTTGAAAAGCTG
AAACCGGGGGAAAAGGCAAATATCTTACTTTATCAAGGGAAACCAGTTAAAGTAGTTAAA
AGGAAAAGGTATAGTGCTTTGTCCAATGACATTTCACAAGGAATTAAGAGACAAAGAATG
ACAGTTGAGTCCATGGGGTGGGCCTTGAGCTAATATAAATTT------------------
---------
>B/Uganda/MUWRP-073/2009
--------------------ATTGTTAAAACAACTGCTAAGGGACAATGAAGCCAAAACA
GTTTTGAAGCAAACAACGGTAGACCAATATAACATAATAAGAAAATTCAATACATCAAGG
ATTGAAAAGAATCCTTCACTAAGGATGAAGTGGGCCATGTGTTCTAATTTTCCCTTGGCT
CTAACCAAGGGCGATATGGCAAACAGAATCCCCTTGGAATACAAAGGGATACAACTTAAA
ACAAATGCTGAAGACATAGGAACCAAAGGCCAAATGTGCTCAATAGCAGCAGTTACTTGG
TGGAATACATATGGACCAATAGGAGATACTGAAGGTTTCGAAAGGGTCTACGAAAGCTTT
TTTCTCAGAAAAATGAGACTTGACAACGCCACTTGGGGCCGAATAACTTTTGGCCCAGTT
GAAAGAGTGAGAAAAAGGGTACTGCTAAACCCTCTCACCAAGGAAATGCCTCCGGATGAG
GCGAGCAATGTGATAATGGAAATATTGTTCCCTAAAGAAGCAGGAATACCAAGAGAATCC
ACTTGGATACATAGGGAACTGATAAAagAAAAAAGAGAAAAATTGAAAGGAACAATGATA
ACTCCAATCGTACTGGCATACATGCTTGAAAGAGAACTGGTTGCTCGAAGAAGATTCTTG
CCAGTGGCAGGAGCAACATCAGCTGAGTTCATAGAAATGCTACACTGCTTACAAGGTGAA
AATTGGAGACAAATATATCACCCAGGAGGGAATAAATTAGCTGAGTCCAGGTCTCAATCA
ATGATAGTAGCTTGTAGAAAAATAATCAGAAGATCAATAGTCGCTTCAAACCCACTGGAG
CTAGCTGTAGAAATTGCAAACAAGACTGTGATAGATACTGAACCTTTAAAGTCATGTCTG
GCAGCCATAGACGGAGGTGATGTAGCTTGTGACATAATAAGAGCGGCATTAGGACTAAAG
ATCAGACAAAGACAAAGATTTGGACGGCTTGAGCTAAAAAGAATATCAGGAAGAGGATTC
AAAAATGATGAAGAAATATTAATAGGGAACGGAACAATACAGAAGATTGGAATATGGGAC
GGGGAAGAGGAGTTCCaTGTAAGAtGTGGTGAATGCAGGGGAATATTAAAAAAGAGTAAA
ATGAAACTGGAAAAACTACTGATAAATTCAGCCAAAAAGGAGGATATGAGAGATTTAATA
ATCTTATGCATGGTATTTTCTCAAGACACTAGGATGTTCCAAGGGGTGAGAGGAGAAATA
AATTTTCTTAATCGAGCAGGCCAACTTTTATCTCCAATGTACCAACTCCAACgATATTTT
TTGAATAGGAGCAACGACCTTTTTGATCAATGGGGGTATGAGGAATCACCCAAAGCAAGT
GAACTACATGGGATAAATGAATCAATGAATGCATCTGACTACACATTGAAAGGGATTGTA
GTGACAAGAAATGTAATTGACgACTTTAGCTCTACTGAAACAgAAAAAGTATCCATAACA
AAAAATCTTANTTTAATAAAAAGGACTGGGGAAGTCATAATGGGAGCTAATGACGTGAGT
GAATTAgAATCACAAGCACAGCTGATGATAACATATGATACACCTAAAATGTGGGAAATG
GGAACAACCAAAGAACTGGTGCAAAACACTTATCAATGGGTGCTAAAAAACTTGGTGACA
CTGAAGGCTCAGTTTCTTCTAGGAAAAGAGGACATGTTCCAATGGGATGCATTTGAAGCA
TTTGAGAGCATAATTCCTCAAAAgATGGCTGGTCAGTACAGTGGATTTGCAAGAGCAGTG
CTCAAACAAATGAGAGACCAGGAGGTTATGAAAACTGACCAGTTCATAAAGTTGTTGCCT
TTTTGTTTCTCACCACCAAAATTAAGGAGCAATGGGGAGCCTTATCAATTCTTAAAACTT
GTGTTGAAAGGAGGAGGGGAAAATTTCATCGAAGTAAGGAAAGGGTCCCCTCTATTTTCC
TATAATCCACAAACAGAAGTCCTAACTATATGCGGCAGAATGATGTCATTAAAAGGGAAA
ATTGAAGATGAAGAAAGGAATAGATCAATGGGGAATGCAGTATTAGCAGGCTTTCTCGTT
AGTGGCAAGTATGACCCAGATCTTGGAGATTTCAAAACTATTGAAGAACTTGAAAAGCTG
AAACCGGGGGAAAAGGCAAACATCTTACTTTATCAAGGAAAACCAGTTAAAGTAGTTAAA
AGGAAAAGGTATAGTGCTTTGTCCAATGACATTTCACAAGGAATTAAGAGACAAAGAATG
ACAGTTGAGTCCATGGGGTGGGCCTTGaGCTAATATAAATTTANCCAT------------
---------
