# Supplementary material for: Genetic analysis of influenza B viruses isolated in Uganda during the 2009–2010 seasons
Source: Virol J. 2013 Jan 5;10:11. doi: 10.1186/1743-422X-10-11 (PMC3547786; doi:10.1186/1743-422X-10-11)
Supplement: Additional file 11 — Byarugaba_SFile 4. Sequences of representative isolates used for drawing the phylogenetic tree of the protein basic 1 (PB1) gene segment of PPTX additional file 3 Figure S2. [file 1743-422X-10-11-S11.fas]

>B/Florida/4/2006_YAM-G1
TAGATGAATATAAATCCTTATTTTCTCTTCATAGATGTACCCATACAGGCAGCAATTTCA
ACAACATTCCCATACACCGGTGTTCCCCCCTACTCCCATGGAACGGGAACAGGCCACACA
ATAGACACCGTGATCAGAACACATGAGTACTCAAATAAGGGGAAACAATATGTCTCTGAC
ATCACAGGATGTACAATGGTAGATCCAACAAACGGACCATTACCCGAAGACAATGAGCCA
AGTGCCTATGCACAATTAGATTGCGTTCTGGAGGCTTTGGATAGAATGGATGAGGAACAT
CCAGGTCTGTTTCAAGCAGCCTCACAGAATGCCATGGAGGCACTAATGGTCACAACTGTA
GACAAATTAACCCAGGGGAGACAGACTTTTGATTGGACAGTATGTAGAAACCAGCCTGCT
GCAACGGCACTAAACACAACAATAACCTCATTTAGGTTGAATGATTTGAATGGAGCTGAC
AAGGGTGGATTGGTACCCTTTTGCCAAGATATCATTGATTCATTGGACAAGCCTGAAATG
ACCTTCTTCTCAGTAAAGAATATAAAGAAAAAGTTGCCTGCAAAAAACAGAAAGGGTTTC
CTCATAAAGAGAATACCAATGAAAGTAAAAGATAGGATATCCAGAGTGGAATACATCAAA
AGAGCATTGTCATTAAACACAATGACAAAAGATGCTGAAAGGGGCAAACTAAAAAGAAGA
GCGATTGCAACCGCTGGAATACAAATCAGAGGGTTTGTATTAGTAGTTGAAAACTTGGCT
AAAAATATCTGTGAAAATCTAGAACAAAGTGGTTTGCCCGTAGGTGGAAATGAAAAGAAA
GCCAAACTGTCAAATGCAGTGGCCAAAATGCTCAGCAACTGCCCACCAGGAGGGATCAGC
ATGACAGTAACAGGAGACAATACTAAATGGAATGAATGCTTAAATCCAAGAATCTTTTTG
GCTATGACTGAAAGAATAACCAGAGACAGCCCAATTTGGTTCCGGGATTTTTGTAGTATA
GCACCGGTCTTATTCTCCAATAAAATAGCCAGACTGGGAAAAGGATTTATGGTAACAAGT
AAAACAAAAAGACTGAAGGCTCAAATACCTTGTCCTGATCTGTTTAGCATACCATTAGAA
AGATATAATGAAGAAACAAGGGCAAAGTTAAGAAAGCTGAAACCATTCTTCAATGAAGAA
GGAACGGCATCTTTGTCGCCTGGAATGATGATGGGAATGTTTAACATGCTATCTACCGTG
TTGGGAGTAGCCGCACTAGGTATCAAAAACATTGGAAACAAAGAATACTTATGGGATGGA
CTGCAATCTTCTGATGATTTTGCTCTGTTTGTTAATGCAAAAGATGAAGAGACATGTATG
GAAGGGATAAACGACTTTTACCGAACATGTAAATTATTGGGAATAAATATGAGCAAAAAG
AAAAGTTACTGTAACGAAACTGGAATGTTTGAATTTACAAGCATGTTCTATAGAGATGGA
TTTGTATCTAATTTTGCAATGGAAATTCCTTCATTTGGAGTTGCTGGAGTAAATGAATCA
GCAGATATGGCAATAGGAATGACAATAATAAAGAACAATATGATTAACAATGGGATGGGC
CCAGCAACAGCACAAACAGCCATACAATTGTTCATAGCTGATTATAGATACACCTACAAA
TGCCACAGGGGAGATTCCAAAGTGGAAGGAAAAAGAATGAAAATTATAAAGGAGCTATGG
GAAAACACTAAAGGAAGAGATGGTCTGTTAGTGGCAGATGGTGGGCCCAACATTTACAAT
TTGAGAAACTTGCATATCCCAGAAATAGTGTTGAAGTACAATCTAATGGACCCTGAATAC
AAAGGGCGATTACTTCACCCTCAAAATCCCTTTGTAGGACATTTGTCTATTGAAGGCATC
AAAGAAGCAGATATAACCCCAGCACATGGTCCCGTGAAGAAAATGGATTATGATGCAGTA
TCTGGGACTCATAGCTGGAGAACTAAAAGGAACAGATCTATACTAAACACTGATCAGAGG
AACATGATTCTTGAGGAACAATGCTACGCTAAGTGTTGCAACCTTTTTGAGGCCTGTTTT
AACAGTGCATCATACAGGAAACCAGTAGGTCAGCACAGCATGCTTGAAGCTATGGCCCAT
AGATTAAGAATGGATGCACGACTAGATTATGAATCAGGAAGAATGTCAAAGGATGATTTT
GAGAAAGCAATGGCTCACCTTGGTGAGATTGGGTACACATAAGCTCCGAAGATGTCTATG
GGGTTATTGGTCATCATTGGATACATGTGACAAACAAATGATTAAAATGA
>B/Fujian-Gulou/1272/2008
-AGATGAATATAAATCCTTATTTCCTCTTCATAGATGTGCCCATACAGGCAGCAATTTCA
ACAACATTCCCATACACTGGTGTTCCCCCCTATTCCCATGGAACGGGAACAGGCTACACA
ATAGACACCGTGATCAGAACACATGAGTACTCAAACAAGGGGAAACAATACATTTCTGAT
GTTACAGGATGCACAATGGTAGATCCAACAAATGGCCCATTACCCGAAGATAATGAGCCG
AGTGCCTATGCGCAATTAGATTGCGTTTTAGAGGCTTTGGATAGAATGGATGAAGAACAC
CCAGGTCTGTTTCAAGCAGCCTCACAGAATGCTATGGAGGCCCTAATGGTCACAACTGTA
GACAAATTAACCCAGGGGAGACAGACTTTTGATTGGACAGTATGCAGAAACCAACCTGCT
GCAACGGCACTGAACACAACAATAACCTCTTTTAGGTTGAATGATTTAAATGGAGCCGAC
AAAGGTGGATTAGTACCTTTTTGCCAGGATATCATTGATTCATTAGACAGACCTGAAATG
ACTTTCTTCTCAGTAAAGAATATAAAGAAAAAATTGCCTGCCAAAAACAGAAAGGGTTTC
CTCATAAAGAGGATACCAATGAAGGTAAAGGACAAAATAACCAAAGTGGAATACATCAAA
AGAGCATTATCATTAAACACAATGACAAAAGACGCTGAAAGAGGCAAACTAAAAAGAAGA
GCGATTGCCACCGCTGGAATACAAATCAGAGGGTTTGTATTAGTAGTTGAAAACTTGGCT
AAAAATATATGTGAAAATCTAGAACAAAGTGGTTTACCAGTAGGTGGAAACGAGAAGAAA
GCCAAACTGTCAAACGCAGTGGCAAAAATGCTCAGTAACTGCCCACCTGGAGGGATCAGC
ATGACAGTAACAGGAGACAATACTAAATGGAATGAATGTTTAAACCCAAGAATCTTTTTG
GCTATGACTGAAAGAATAACCAGAGACAGCCCAATTTGGTTCAGAGATTTTTGTAGTATA
GCACCGGTCCTGTTCTCCAATAAGATAGCCAGATTGGGGAAAGGGTTTATGATAACAAGC
AAAACAAAGAGACTGAAGGCTCAAATACCTTGTCCTGATCTGTTTAGTATATCATTAGAA
AGATATAATGAAGAAACAAGGGCAAAATTGAAAAAGCTAAAACCATTCTTCAATGAAGAA
GGAACTGCATCTTTGTCACCTGGGATGATGATGGGAATGTTTAATATGCTATCTACCGTG
TTGGGAGTAGCTGCACTAGGTATCAAGAACATTGGAAACAAAGAATACTTATGGGATGGA
CTGCAATCTTCTGATGATTTTGCTCTATTTGTTAATGCAAAGGATGAAGAAACATGTATG
GAAGGAATAAACGACTTTTACCGAACATGTAAATTATTGGGAATAAACATGAGCAAAAAG
AAAAGTTACTGTAATGAGACTGGAATGTTTGAATTTACAAGCATGTTCTACAGAGATGGA
TTTGTATCTAATTTTGCAATGGAACTCCCTTCATTTGGGGTTGCTGGAGTAAATGAATCG
GCAGATATGGCAATAGGGATGACAATAATAAAGAACAACATGATCAACAATGGAATGGGT
CCAGCAACAGCACAAACAGCCATACAGTTATTCATAGCTGATTATAGATACACCTACAAA
TGCCACAGGGGAGATTCCAAAGTAGAAGGAAAGAGAATGAAAATCATAAAGGAGTTATGG
GAAAACACTAAGGGAAGAGATGGTCTATTAGTAGCAGATGGTGGGCCCAACATTTACAAT
TTGAGAAACTTGCACATTCCAGAAATAGTATTAAAGTATAACTTAATGGACCCTGAATAC
AAAGGGCGGTTACTTCATCCTCAAAATCCCTTTGTGGGACATTTGTCTATTGAGGGCATC
AAAGAGGCAGATATAACCCCAGCACATGGTCCAGTAAAGAAAATGGACTACGATGCGGTG
TCTGGAACTCATAGTTGGAGAACCAAAAGAAACAGATCTATACTAAACACTGATCAGAGG
AACATGATTCTTGAGGAACAATGCTACGCTAAGTGTTGCAACCTATTTGAGGCCTGTTTT
AACAGTGCATCATACAGGAAGCCAGTGGGTCAACATAGCATGCTTGAGGCTATGGCCCAC
AGATTAAGAATGGATGCACGATTAGATTATGAATCAGGAAGAATGTCAAAGGATGATTTT
GAGAAAGCAATGGCTCACCTTGGTGAGATTGGGTACATATAAGCTTCGAAGATGTCTATG
GGGTCATTGGTCATCATTGAATACATGCGATACACAAATGATAAAA----
>B/Brisbane/60/2008
---ATGAATATAAATCCTTATTTTCTCTTCATAGATGTGCCCGTACAGGCAGCAATTTCA
ACAACATTCCCATACACTGGTGTTCCCCCTTATTCCCATGGAACAGGAACAGGCTACACA
ATAGACACCGTGATCAGAACGCATGAGTACTCAAACAAGGGGAAACAGTACATTTCTGAT
GTTACAGGATGCACAATGGTAGATCCAACAAATGGACCATTACCCGAAGATAATGAGCCG
AGTGCCTATGCGCAATTAGATTGCGTTTTAGAGGCTTTGGATAGAATGGATGAAGAACAC
CCAGGTCTTTTTCAAGCAGCCTCACAGAATGCTATGGAGGCCCTAATGGTCACAACTGTA
GACAAATTAACCCAGGGGAGACAGACTTTTGATTGGACAGTATGCAGAAACCAACCTGCT
GCAACGGCACTGAACACAACAATAACCTCTTTTAGGTTGAATGATTTAAATGGAGCCGAC
AAAGGTGGATTAATACCTTTTTGCCAGGATATCATTGATTCATTAGACCGACCTGAAATG
ACTTTCTTCTCAGTAAAGAATATAAAGAAAAAATTGCCTGCCAAAAACAGAAAGGGTTTC
CTCATAAAGAGGATACCAATGAAGGTAAAAGACAAAATAACCAAAGTGGAATACATCAAA
AGAGCATTATCATTAAACACAATGACAAAAGACGCTGAAAGAGGCAAACTGAAAAGAAGA
GCGATTGCCACTGCTGGAATACAAATCAGAGGGTTTGTATTAGTAGTTGAAAACTTGGCT
AAAAATATATGTGAAAATCTAGAACAAAGTGGTTTACCAGTAGGTGGAAACGAGAAGAAA
GCCAAACTGTCAAACGCAGTGGCCAAAATGCTCAGTAACTGCCCACCAGGAGGGATTAGC
ATGACAGTAACAGGAGACAATACAAAATGGAATGAATGTTTAAACCCAAGAATCTTTTTG
GCTATGACTGAAAGAATAACCAGAGACAGCCCAGTTTGGTTCAGGGATTTTTGTAGTATA
GCACCGGTCCTGTTCTCCAATAAGATAGCAAGATTGGGGAAAGGGTTTATGATAACAAGC
AAAACAAAAAGACTGAAGGCTCAAATACCTTGTCCTGATCTGTTTAGTATACCGTTAGAA
AGATATAATGAAGAAACAAGGGCAAAATTGAAAAAGCTAAAACCATTCTTCAATGAAGAA
GGAACTGCATCTTTGTCGCCTGGGATGATGATGGGAATGTTTAATATGCTATCTACCGTG
TTGGGAGTAGCTGCACTAGGTATCAAGAACATTGGAAACAAAGAATACTTATGGGATGGA
CTGCAATCTTCTGATGATTTTGCTCTATTTGTTAATGCAAAGGATGAAGAAACATGTATG
GAAGGAATAAACGACTTTTACCGAACATGTAAATTATTGGGAGTAAACATGAGCAAAAAG
AAAAGTTACTGTAATGAGACTGGAATGTTTGAATTTACAAGCATGTTCTACAGAGATGGA
TTTGTATCTAATTTTGCAATGGAACTCCCTTCGTTTGGGGTTGCTGGAGTAAATGAATCA
GCAGATATGGCAATAGGAATGACAATAATAAAGAACAACATGATCAACAATGGAATGGGT
CCGGCAACAGCACAAACAGCCATACAGTTATTCATAGCTGATTATAGATACACCTACAAA
TGCCACAGGGGAGATTCCAAAGTAGAAGGAAAGAGAATGAAAATCATAAAGGAGTTATGG
GAAAACACTAAAGGAAGAGATGGTCTATTAGTAGCAGATGGTGGGCCCAACATTTACAAT
TTGAGAAACCTGCATATCCCAGAAATAGTATTAAAGTATAATCTAATGGACCCTGAATAC
AAAGGGCGGTTACTTCATCCTCAAAATCCCTTTGTGGGACATTTGTCTATTGAGGGCATC
AAAGAGGCAGACATAACCCCAGCACATGGTCCAGTAAAGAAAATGGACTACGATGCGGTG
TCTGGAACTCATAGTTGGAGAACCAAAAGAAACAGATCTATACTAAACACTGATCAGAGG
AACATGATTCTTGAGGAACAATGCTACGCTAAATGTTGCAACCTATTTGAGGCCTGTTTT
AACAGTGCATCATACAGGAAGCCAGTGGGTCAACATAGCATGCTTGAGGCTATGGCCCAC
AGATTAAGAATGGATGCACGATTAGATTATGAATCAGGGAGAATGTCAAAGGATGATTTT
GAGAAAGCAATGGCTCACCTTGGTGAGATTGGGTACATATAAGCTTCGAAGATGTTT---
--------------------------------------------------
>B/Bangladesh/3333/2007
-AGATGAATATAAATCCTTATTTTCTCTTCATAGATGTACCCATACAGGCAGCAATTTCA
ACAACATTCCCATACACCGGTGTTCCCCCTTATTCCCATGGAACGGGAACAGGCTACACA
ATAGACACCGTGATCAGAACACATGAGTACTCGAACAAAGGAAAACAGTATGTTTCTGAC
ATCACAGGATGTACAATGATAGATCCAACAAATGGGCCATTACCTGAAGACAATGAGCCA
AGTGCCTATGCACAATTAGATTGCGTTCTGGAGGCTTTGGATAGAATGGATGAGGAACAT
CCAGGTCTGTTTCAAGCAGCCTCACAGAATGCCATGGAGGCACTAATGGTCACAACTGTA
GACAAATTAACCCAGGGGAGACAGACTTTCGATTGGACAGTATGCAGAAACCAGCCTGCT
GCAACGGCACTAAACACAACAATAACCTCCTTCAGATTGAATGATTTGAATGGAGCTGAC
AAGGGTGGATTGGTACCCTTTTGCCAAGATATCATTGATTCATTAGACAAGCCTGAAATG
ACTTTCTTCTCAGTAAAGAATATAAAGAAAAAATTGCCTGCTAAAAACAGAAAGGGTTTC
CTCATAAAGAGAATACCAATGAAAGTAAAAGACAGGATATCCAGAGTGGAATACATCAAA
AGAGCATTGTCATTAAACACAATGACAAAAGATGCTGAAAGGGGCAAACTAAAAAGAAGA
GCGATTGCAACCGCTGGAATACAAATCAGAGGGTTTGTATTAGTAGTTGAAAACTTGGCT
AAAAACATCTGTGAAAATCTAGAACAAAGTGGTTTGCCCGTGGGTGGAAATGAAAAGAAG
GCCAAACTGTCAAATGCAGTGGCCAAAATGCTCAGTAACTGCCCACCAGGAGGGATCAGC
ATGACAGTAACAGGAGACAATACTAAATGGAATGAATGCTTAAATCCACGAATCTTTTTG
GCTATGACTGAAAGAATAACCAGAGACAGCCCCATTTGGTTCCGGGATTTTTGTAGTATA
GCACCGGTTTTGTTCTCCAACAAAATAGCCAGATTGGGGAAAGGATTTATGATAACAAGT
AAAACAAAAAGACTAAAGGCTCAAATACCTTGTCCTGATCTGTTCAGCATACCATTAGAA
AGATATAATGAAGAAACAAGGGCGAAATTAAAAAGGCTGAAGCCATTCTTCAATGAAGAA
GGAACGGCATCTTTGTCGCCTGGGATGATGATGGGAATGTTTAATATGCTATCTACCGTG
TTGGGAGTAGCAGCACTAGGCATCAAAAACATTGGAAACAAGGAATACTTATGGGATGGA
CTGCAATCTTCCGATGATTTTGCTTTGTTTGTTAATGCAAAAGATGAAGAAACATGTATG
GAAGGGATAAACGATTTTTACCGAACATGTAAATTATTGGGAATAAACATGAGCAAAAAG
AAAAGTTACTGTAACGAAACTGGAATGTTTGAATTTACAAGCATGTTCTATAGAGATGGA
TTTGTATCTAACTTTGCAATGGAAATTCCTTCATTTGGAGTTGCTGGAGTAAATGAATCA
GCAGATATGGCAATAGGAATGACAATAATAAAGAACAATATGATTAACAATGGGATGGGT
CCAGCAACAGCACAAACAGCCATACAATTGTTCATAGCTGATTATAGGTACACATACAAA
TGCCACAGAGGAGATTCCAAAGTGGAAGGAAAAAGAATGAAAATTATAAAGGAGCTATGG
GAAAACACTAAAGGAAGAGATGGTCTGTTAGTAGCAGATGGTGGGCCCAACATTTACAAT
TTGAGAAACTTACATATCCCAGAAATAGTATTGAAGTACAACCTAATGGACCCTGAATAC
AAAGGGCGGTTACTTCACCCTCAAAATCCCTTTGTAGGACATTTGTCTATTGAAGGCATC
AAAGAAGCAGATATAACCCCAGCACATGGTCCTGTGAGGAAAATGGATTATGATGCAGTG
TCTGGAACTCATAGTTGGAGAACCAAAAGGAACAGATCTATACTAAATACTGATCAGAGG
AACATGATTCTTGAAGAACAATGCTACGCTAAATGTTGCAATCTTTTTGAGGCCTGTTTT
AACAGTGCATCATACAGGAAACCAGTAGGGCAGCATAGCATGCTTGAGGCTATGGCCCAT
AGATTAAGAATGGATGCACGACTAGATTATGAATCAGGAAGAATGTTAAAGGATGATTTT
GAGAAAGCAATGGCTCACCTTGGTGAGATTGGGTACACATAAGCTCCGAAGATGTCCATG
GGGTTATTGGTCATCATTGGATACATGTGATAAACAAATGATTAAAATGA
>B/Uganda/MUWRP-055/2009
----------------------------------ATGTGCCCGTaCaGGCAGCAATTTCA
ACAACATTCCCATACACTGGTGTTCCCCCTTATTCCCATGGAACAGGAACAGGCTACACA
ATAGACACCGTGATCAGAACGCATGAGTACTCAAACAAGGGGAAACAgTACATTTCTGAT
GTTACAgGATGCaCAATGGTAgACCCAACAAATGGACCATTACCCGAAGATAATGAGCCG
AGTGCCTATGCGCAATTAGATTGCGTTTTAgAGGCTTTGGATAgAATGGATGAAgAACAC
CCagGTCTTTTTCaAGCaGCCTCACAGAATGCTATGGAGGCCCTAATGGTCACAACTGTA
GACAAATTAACCCAGGGGAGACAGACTTTTGATTGgACAGTATGCAGAAACCAACCTGCT
GCAACAgCACTGAACACAACAATAACCTCTTTTAGGTTGAATGATTTAAATGGAGCCGAC
AAAGGTGGATTAATACCTTTTTGCCAGGATATCATTGATTCATTAGACCGACCTGAAATG
ACTTTCTTCTCAGTAAAGAATATAAAGAAAAAGTTGCCTGCCAAAAACAGAAAGGGTTTC
CTCATAAAGAGGATACCAATGAAAGTAAAAGACAAAATAACCAAAGTGGAATACATCAAA
AGAGCATTATCATTAAACACAATGACAAAAGACGCTGAAAGAGGCAAACTGAAAAGAAGA
GCGATTGCCACTGCTGGAATACAAATCAGAGGGTTTGTATTAGTAGTTGAAAACTTGGCT
AAAAATATATGTGAAAATCTAGAACAAAGTGGTTTACCAGTAGGTGGAAACGAGAaGAAA
GCCAAACTGTCTAACGCAGTGGCCAAAATGCTCAGTAACTGCCCACCAGGAGGGATTAGC
ATGACAGTAACAGGAGACAATACAAAATGGAATGAATGTTTAAACCCAAGAATCTTTTTG
GCTATGACTGAAAGAATAACCAGAGACAGCCCAATTTGGTTCAGGGATTTTTGTAGTATA
GCACCGGTCCTGTTCTCCAATAAGATAGCAAGATTGGGGAAAGGGTTTATGATAACAAGC
AAAACAAAAAGACTGAAGGCTCAAATACCTTGTCCTGATCTGTTTAGTATACCGTTAGAA
AGATATAATGAAGAAACAAGGGCAAAATTGAAAAAGCTAAAACCATTCTTCAATGAAGAA
GGAACTGCATCTTTGTCGCCTGGGATGATGATGGGAATGTTTAATATGCTATCTACCGTG
TTGGGAGTAGCTGCACTAGGTATCAAGAACATTGGAAACAAAGAATACTTATGGGATGGA
CTGCAATCTTCTGATGATTTTGCTCTATTTGTTAATGCAAAGGATGAAGAAACATGTATG
GAAGGAATAAACGACTTTTACCGAACATGTAAATTATTGGGAGTAAACATGAGCAAAAAG
AAAAGTTACTGTAATGAGACTGGAATGTTTGAATTTACAAGCATGTTCTACAGAGATGGA
TTTGTATCTAATTTTGCAATGGAACTCCCTTCGTTTGGGGTTGCTGGAGTAAATGAATCA
GCAGATATGGCAATAGGAATGACAATAATAAAGAACAACATGATCAACAATGGAATGGGT
CCGGCAACAGCACAAACAGCCATACAGTTATTCATAGCTGATTATAGATACACCTACAAA
TGCCACAGGGGAGATTCCAAAGTAGAAGGAAAGAGAATGAAAATCATAAAGGAGTTATGG
GAAAACACTAAAGGAAGAGATGGTCTATTAGTAGCAGATGGTGGGCCCAACATTTACAAT
TTGAGAAACTTGCATATCCCAGAAATAGTATTAAAGTATAATCTAATGGACCCTGAATAC
AAAGGGCGGTTACTTCATCCTCAAAATCCCTTTGTGGGACATTTGTCTATTGAGGGCATC
AAAGAGGCAGATATAACCCCAGCACATGGTCCAGTAAAGAAAATGGACTACGATGCGGTG
TCTGGAACTCATAGTTGGAGAACCAAAAGAAACAGATCTATACTAAACACCGATCAGAGG
AACATGATTCTTGAGGAACAATGCTACGCTAAATGTTGCAACCTATTCGAGGCCTGTTTC
AACAGTGCATCATACAGGAAGCCAGTGGGTCAACATAGCATGCTTGAGGCTATGGCCCAC
AGATTAAGAATGGATGCACGATTAGATTATGAATCAGGGAGAATGTCAAAGGATGATTTT
GAGAAAGCAATGGCTCACCTTAGTGAGATTGGGTACATATAAGCTTCGAAGATGTTTATG
GGGTTATTGGTCAGCATTGAATACATGCGATACATA--------------
>B/Uganda/MUWRP-064/2009
---------------------------------GATGTGCCCGTACAGGCAGCAATTTCA
ACAACATTCCCATACACTGGTGTTCCCCCTTATTCCCATGGAACAGGAACAGGCTACACA
ATAGACACCGTGATCAGAACGCATGAGTACTCAAACAAGGGGAAACAGTACATTTCTGAT
GTTACAGGATGCACAATGGTAGATCCAACAAATGGACCATTACCCGAAGATAATGAGCCG
AGTGCCTATGCGCAATTAGATTGCGTTTTAGAGGCTTTGGATAGAATGGATGAAGAACAC
CCAGGTCTTTTTCAAGCAGCCTCACAGAATGCTATGGAGGCCCTAATGGTCACAACTGTA
GACAAATTAACCCAGGGGAGACAGACTTTTGATTGGACAGTATGCAGAAACCAACCTGCT
GCAACAGCACTGAACACAACAATAACCTCTTTTAGGTTGAATGATTTAAATGGAGCCGAC
AAAGGTGGATTAATACCTTTTTGCCAGGATATCATTGATTCATTAGACCGACCTGAAATG
ACTTTCTTCTCAGTAAAGAATATAAAGAAAAAGTTGCCTGCCAAAAACAGAAAGGGTTTC
CTCATAAAGAGGATACCAATGAAGGTAAAAGACAAAATAACCAAAGTGGAATACATCAAA
AGAGCATTATCATTAAACACAATGACAAAAGACGCTGAAAGAGGCAAACTGAAAAGAAGA
GCGATTGCCACTGCTGGAATACAAATCAGAGGGTTTGTATTAGTAGTTGAAAACTTGGCT
AAAAATATATGTGAAAATCTAGAACAAAGTGGTTTACCAGTAGGTGGAAACGAGAAGAAA
GCCAAACTGTCTAACGCAGTGGCCAAAATGCTCAGTAACTGCCCACCAGGAGGGATTAGC
ATGACAGTAACAGGAGACAATACAAAATGGAATGAATGTTTAAACCCAAGAATCTTTTTG
GCTATGACTGAAAGAATAACCAGAGACAGCCCAATTTGGTTCAGGGATTTTTGTAGTATA
GCACCGGTCCTGTTCTCCAATAAGATAGCAAGATTGGGGAAAGGGTTTATGATAACAAGC
AAAACAAAAAGACTGAAGGCTCAAATACCTTGTCCTGATCTGTTTAGTATACCGTTAGAA
AGATATAATGAAGAAACAAGGGCAAAATTGAAAAAGCTAAAACCATTCTTCAATGAAGAA
GGAACTGCATCTTTGTCGCCTGGGATGATGATGGGAATGTTTAATATGCTATCTACCGTG
TTGGGAGTAGCTGCACTAGGTATCAAGAACATTGGAAACAAAGAATACTTATGGGATGGA
CTGCAATCTTCTGATGATTTTGCTCTATTTGTTAATGCAAAGGATGAAGAAACATGTATG
GAAGGAATAAACGACTTTTACCGAACATGTAAATTATTGGGAGTAAACATGAGCAAAAAG
AAAAGTTACTGTAATGAGACTGGAATGTTTGAATTTACAAGCATGTTCTACAGAGATGGA
TTTGTATCTAATTTTGCAATGGAACTCCCTTCGTTTGGGGTTGCTGGAGTAAATGAATCA
GCAGATATGGCAATAGGAATGACAATAATAAAGAACAACATGATCAACAATGGAATGGGT
CCGGCAACAGCACAAACAGCCATACAGTTATTCATAGCTGATTATAGATACACCTACAAA
TGCCACAGGGGAGATTCCAAAGTAGAAGGAAAGAGAATGAAAATCATAAAGGAGTTATGG
GAAAACACTAAAGGAAGAGATGGTCTATTAGTAGCAGATGGTGGGCCCAACATTTACAAT
TTGAGAAACTTGCATATCCCAGAAATAGTATTAAAGTATAATCTAATGGACCCTGAATAC
AAAGGGCGGTTACTTCATCCTCAAAATCCCTTTGTGGGACATTTGTCTATTGAGGGCATC
AAAGAGGCAGATATAACCCCAGCACATGGTCCAGTAAAGAAAATGGACTACGATGCGGTG
TCTGGAACTCATAGTTGGAGAACCAAAAGAAACAGATCTATACTAAACACCGATCAGAGG
AACATGATTCTTGAGGAACAATGCTACGCTAAATGTTGCAACCTATTCGAGGCCTGTTTC
AACAGTGCATCATACAGGAAGCCAGTGGGTCAACATAGCATGCTTGAGGCTATGGCCCAC
AGATTAAGAATGGATGCACGATTAGATTATGAATCAGGGAGAATGTCAAAGGATGATTTT
GAGAAAGCAATGGCTCACCTTAGTGAGATTGGGTACATATAAGCTTCGAAGATGTTTATG
GGGTTATTGGTCAGCATTGAATACATGCGATACAT---------------
>B/Uganda/MUWRP-068/2009
---------------------------------GATGTGCCCGTACAGGCAGCAATTTCA
ACAACATTCCCATACACTGGTGTTCCCCCTTATTCCCATGGAACAGGAACAGGCTACACA
ATAGACACCGTGATCAGAACGCATGAGTACTCAAACAAGGGGAAACAGTACATTTCTGAT
GTTACAGGATGCACAATGGTAGATCCAACAAATGGACCATTACCCGAAGATAATGAGCCG
AGTGCCTATGCGCAATTAGATTGCGTTTTAGAGGCTTTGGATAGAATGGATGAAGAACAC
CCAGGTCTTTTTCAAGCAGCCTCACAGAATGCTATGGAGGCCCTAATGGTCACAACTGTA
GACAAATTAACCCAGGGGAGACAGACTTTTGATTGGACAGTATGCAGAAACCAACCTGCT
GCAACAGCACTGAACACAACAATAACCTCTTTTAGGTTGAATGATTTAAATGGAGCCGAC
AAAGGTGGATTAATACCTTTTTGCCAGGATATCATTGATTCATTAGACCGACCTGAAATG
ACTTTCTTCTCAGTAAAGAATATAAAGAAAAAGTTGCCTGCCAAAAACAGAAAGGGTTTC
CTCATAAAGAGGATACCAATGAAGGTAAAAGACAAAATAACCAAAGTGGAATACATCAAA
AGAGCATTATCATTAAACACAATGACAAAAGACGCTGAAAGAGGCAAACTGAAAAGAAGA
GCGATTGCCACTGCTGGAATACAAATCAGAGGGTTTGTATTAGTAGTTGAAAACTTGGCT
AAAAATATATGTGAAAATCTAGAACAAAGTGGTTTACCAGTAGGTGGAAACGAGAAGAAA
GCCAAACTGTCTAACGCAGTGGCCAAAATGCTCAGTAACTGCCCACCAGGAGGGATTAGC
ATGACAGTAACAGGAGACAATACAAAATGGAATGAATGTTTAAACCCAAGAATCTTTTTG
GCTATGACTGAAAGAATAACCAGAGACAGCCCAATTTGGTTCAGGGATTTTTGTAGTATA
GCACCGGTCCTGTTCTCCAATAAGATAGCAAGATTGGGGAAAGGGTTTATGATAACAAGC
AAAACAAAAAGACTGAAGGCTCAAATACCTTGTCCTGATCTGTTTAGTATACCGTTAGAA
AGATATAATGAAGAAACAAGGGCAAAATTGAAAAAGCTAAAACCATTCTTCAATGAAGAA
GGAACTGCATCTTTGTCGCCTGGGATGATGATGGGAATGTTTAATATGCTATCTACCGTG
TTGGGAGTAGCTGCACTAGGTATCAAGAACATTGGAAACAAAGAATACTTATGGGATGGA
CTGCAATCTTCTGATGATTTTGCTCTATTTGTTAATGCAAAGGATGAAGAAACATGTATG
GAAGGAATAAACGACTTTTACCGAACATGTAAATTATTGGGAGTAAACATGAGCAAAAAG
AAAAGTTACTGTAATGAGACTGGAATGTTTGAATTTACAAGCATGTTCTACAGAGATGGA
TTTGTATCTAATTTTGCAATGGAACTCCCTTCGTTTGGGGTTGCTGGAGTAAATGAATCA
GCAGATATGGCAATAGGAATGACAATAATAAAGAACAACATGATCAACAATGGAATGGGT
CCGGCAACAGCACAAACAGCCATACAGTTATTCATAGCTGATTATAGATACACCTACAAA
TGCCACAGGGGAGATTCCAAAGTAGAAGGAAAGAGAATGAAAATCATAAAGGAGTTATGG
GAAAACACTAAAGGAAGAGATGGTCTATTAGTAGCAGATGGTGGGCCCAACATTTACAAT
TTGAGAAACTTGCATATCCCAGAAATAGTATTAAAGTATAATCTAATGGACCCTGAATAC
AAAGGGCGGTTACTTCATCCTCAAAATCCCTTTGTGGGACATTTGTCTATTGAGGGCATC
AAAGAGGCAGATATAACCCCAGCACATGGTCCAGTAAAGAAAATGGACTACGATGCGGTG
TCTGGAACTCATAGTTGGAGAACCAAAAGAAACAGATCTATACTAAACACCGATCAGAGG
AACATGATTCTTGAGGAACAATGCTACGCTAAATGTTGCAACCTATTCGAGGCCTGTTTC
AACAGTGCATCATACAGGAAGCCAGTGGGTCAACATAGCATGCTTGAGGCTATGGCCCAC
AGATTAAGAATGGATGCACGATTAGATTATGAATCAGGGAGAATGTCAAAGGATGATTTT
GAGAAAGCAATGGCTCACCTTAGTGAGATTGGGTACATATAAGCTTCGAAGATGTTTATG
GGGTTATTGGTCAGCATTGAATACATGCGATACATA--------------
>B/Uganda/MUWRP-077/2009
---------------------------------GATGTGCCCGTACAGGCAGCAATTTCa
ACAACATTCCCATACaCTGGTGTTCCCCCTTATTCCCaTGGAACAgGAACAGGCTACACA
ATAAACACCgTGATCAGAACGCATGAgTACTCAAACAAGGGGAAACAGTACATTTCTGAT
GTTACAgGATGCaCAATGGTagATCCaACAAATGGACCATTACCCGAAgACAATGAGCCG
AGTGCCTATGCGCAaTTagATTGCGTTTTAgAGGCTTTGGATAgAATGGATGAAgAACAC
CCAGGTCTTTTTCaAGCagCCTCaCagAATGCTATGGAGGCCCTAATGGTCACAACTGTA
gacAAATTAaCCcaGGGgagaCAGACTTTtGaTTGGaCAGTATGCAGAAACCAAcCtGCT
GCAACAGCACTGAACACAACAATAACcTCTTTTAGGTTGAATGATTTAAATGGAGCCGAC
AAAGGTGGATTAATACCTTTTTGCCAGGATATCATTGATTCATTAGACCGACCTGAAATG
ACTTTCTTCTCAGTAAAGAATATAAAGAAAAAGTTGCCTGCCAAAAACAGAAAGGGTTTC
CTCATAAAGAGGATACCAATGAAGGTAAAAGACAAAATAACCAAAGTGGAATACATCAAA
AGAGCATTATCATTAAACACAATGACAAAAGACGCTGAAAGAGGCAAACTGAAAAGAAGA
GCGATTGCCACTGCTGGAATACAAATCAGAGGGTTTGTATTAGTAGTTGAAAACTTGGCT
AAAAATATATGTGAAAATCTAGAACAAAGTGGTTTACCAGTAGGTGGAAACGAGAAGAAA
GCCAAACTGTCTAACGCAGTGGCCAAAATGCTCAGTAACTGCCCACCAGGAGGGATTAGC
ATGACAGTAACAGGAGACAATACAAAATGGAATGAATGTTTAAACCCAAGAATCTTTTTG
GCTATGACTGAAAGAATAACCAGAGACAGCCCAATTTGGTTCAGGGATTTTTGTAGTATA
GCACCGGTCCTGTTCTCCAATAAGATAGCAAGATTGGGGAAAGGGTTTATGATAACAAGC
AAAACAAAAAGACTGAAGGCTCAAATACCTTGTCCTGATCTGTTTAGTATACCGTTAGAA
AGATATAATGAAGAAACAAGGGCAAAATTGAAAAAGCTAAAACCATTCTTCAATGAAGAA
GGAACTGCATCTTTGTCGCCTGGGATGATGATGGGAATGTTTAATATGCTATCTACCGTG
TTGGGAGTAGCTGCACTAGGTATCAAGAACATTGGAAACAAAGAATACTTATGGGATGGA
CTGCAATCTTCTGATGATTTTGCTCTATTTGTTAATGCAAAGGATGAAGAAACATGTATG
GAAGGAATAAACGACTTTTACCGAACATGTAAATTATTGGGAATAAACATGAGCAAAAAG
AAAAGTTACTGTAATGAGACTGGAATGTTTGAATTTACAAGCATGTTCTACAGAGATGGA
TTTGTATCTAATTTTGCAATGGAACTCCCTTCGTTTGGGGTTGCTGGAGTAAATGAATCA
GCAGATATGGCAATAGGAATGACAATAATAAAGAACAACATGATCAACAATGGAATGGGT
CCGGCAACAGCACAAACAGCCATACAGTTATTCATAGCTGATTATAGATACACCTACAAA
TGCCACAGGGGAGATTCCAAAGTAGAAGGAAAGAGAATGAAAATAATAAAGGAGTTATGG
GAAAACACTAAAGGAAGAGATGGTCTATTAGTAGCAGATGGTGGGCCCAACATTTACAAT
TTGAGAAACTTGCATATCCCAGAAATAGTATTAAAGTATAATCTAATGGACCCTGAATAC
AAAGGGCGGTTACTTCATCCTCAAAATCCCTTTGTGGGACATTTGTCTATTGAGGGCATC
AAAGAGGCAGATATAACCCCAGCACATGGTCCAGTAAAGAAAATGGACTACGATGCGGTG
TCTGGAACTCATAGTTGGAGAACCAAAAGAAACAGATCTATACTAAACACCGATCAGAGG
AACATGATTCTTGAGGAACAATGCTACGCTAAATGTTGCAACCTATTCGAGGCCTGTTTC
AACAGTGCATCATACAGGAAGCCAGTGGGTCAACATAGCATGCTTGAGGCTATGGCCCAC
AGATTAAGAATGGATGCACGATTAGATTATGAATCAGGGAGAATGTCAAAGGATGATTTT
GAGAAAGCAATGGCTCACCTTAGTGAGATTGGGTACATATAAGCTTCGAAGATGTTTATG
GGGTTATTGGTCAGCATTGAATACATGCGATAcaTA--------------
>B/Uganda/MUWRP-080/2009
---------------------------------GATGTGCCCGTACAGGCAGCAATTTCA
ACAACATTCCCATACACTGGTGTTCCCCCTTATTCCCATGGAACAGGAACAGGCTACACA
ATAGACACCGTGATCAGAACGCATGAGTACTCAAACAAGGGGAAACAGTACATTTCTGAT
GTTACAGGATGCACAATGGTAGATCCAACAAATGGACCATTACCCGAAGATAATGAGCCG
AGTGCCTATGCGCAATTAGATTGCGTTTTAGAGGCTTTGGATAGAATGGATGAAGAACAC
CCAGGTCTTTTTCAAGCAGCCTCACAGAATGCTATGGAGGCCCTAATGGTCACAACTGTA
GACAAATTAACCCAGGGGAGACAGACTTTTGATTGGACAGTATGCAGAAACCAACCTGCT
GCAACAGCACTGAACACAACAATAACCTCTTTTAGGTTGAATGATTTAAATGGAGCCGAC
AAAGGTGGATTAATACCTTTTTGCCAGGATATCATTGATTCATTAGACCGACCTGAAATG
ACTTTCTTCTCAGTAAAGAATATAAAGAAAAAGTTGCCTGCCAAAAACAGAAAGGGTTTC
CTCATAAAGAGGATACCAATGAAGGTAAAAGACAAAATAACCAAAGTGGAATACATCAAA
AGAGCATTATCATTAAACACAATGACAAAAGACGCTGAAAGAgGCAAACTGAAAAGAAgA
gCgAtTGCCACTGCTGGAATACAAATCAGAgGGTTTGTATtAgTAGTTGAAAacTTGGCT
AAAAATATATGTGAAAATCTAGAAcnAAGTGGTTTACCAGTAGGTGGAAACGAGAAGAAA
GCCAAACTGTCTAACGCAGTGGCCAAAATGCTCAGTAACTGCCCACCAGGAGGGATTAGC
ATGACAGTAACAGGAGACAATACAAAATGGAATGAATGTTTAAACCCAAGAATCTTTTTG
GCTATGACTGAAAGAATAACCAGAGACAGCCCAATTTGGTTCAGGGATTTTTGTAGTATA
GCACCGGTCCTGTTCTCCAATAAGATAGCAAGATTGGGGAAAGGGTTTATGATAACAAGC
AAAACAAAAAGACTGAAGGCTCAAATACCTTGTCCTGATCTGTTTAGTATACCGTTAGAA
AGATATAATGAAGAAACAAGGGCAAAATTGAAAAAGCTAAAACCATTCTTCAATGAAGAA
GGAACTGCATCTTTGTCGCCTGGGATGATGATGGGAATGTttAATATGCTATCTACCGTG
TTGGGAGTAGCTGCACTAGGTATCAAGAACATTGGAAACAAAGAATACTTATGGGATGGA
CTGCAATCTTCTGATGATTTTGCTCTATTTGTTAATGCAAAGGATGAAGAAACATGTATG
GAAGGAATAAACgACTTTTACCGAACATGTAAATTATTGGGAGTAAACATGAgCAAAAAG
AAAAGTTACTGTAATGAGACTGGAATGTTTGAATTTACAAGCATGTTCTACAGAGATGGA
TTTGTATCTAATTTTGCAATGGAACTCCCTTCGTTTGGGGTTGCTGGAGTAAATGAATCA
GCAGATATGGCAATAGGAAtgacaATAATAAAGAACAACATGATCAACAATGGAATGGgT
CCGGCAACAGCACAAACAGCCATACAGTTATTCATAGCTGATTATAGATACACCTACAAA
TGCCACAGGGGAGATTCCAAAGTAGAAGGAAAGAGAATGAAAATCATAAAGGAGTTATGG
GAAAACACTAAAGGAAGAGATGGTCTATTAGTAGCAGATGGTGGGCCCAACATTTACAAT
TTGAGAAACTTGCATATCCCAGAAATAGTATTAAAGTATAATCTAATGGACCCTGAATAC
AAAGGGCGGTTACTTCATCCTCAAAATCCCTTTGTGGGACATTTGTCTATTGAGGGCATC
AAAGAGGCAGATATAACCCCAGCACATGGTCCAGTAAAGAAAATGGACTACGATGCGGTG
TCTGGAACTCATAGTTGGAGAACCAAAAGAAACAGATCTATACTAAACACCGATCAGAGG
AACATGATTCTTGAGGAACAATGCTACGCTAAATGTTGCAACCTATTCGAGGCCTGTTTC
AACAGTGCATCATACAGGAAGCCAGTGGGTCAACATAGCATGCTTGAGGCTATGGCCCAC
AGATTAAGAATGGATGCACGATTAGATTATGAATCAGGGAGAATGTCAAAGGATGATTTT
GAGAAAGCAATGGCTCACCTTAGTGAGATTGGGTACATATAAGCTTCGAAGATGTTTATG
GGGTTATTGGTCAGCATTGAATACATGCGATACATA--------------
>B/Uganda/MUWRP-081/2009
----------------------------------ATGTGCCCGTACAGGCAGCAATTTCA
ACAACATTCCCATACACTGGTGTTCCCCCTTATTCTCATGGAACAGGAACAGGCTACACA
ATTGACACCGTGATCAGAACGCATGAGTACTCAAACAAGGGGAAACAGTACATTTCTGAT
GTTACAGGATGCACAATGGTAGATCCAACAAATGGACCATTACCCGAAGATAATGAGCCG
AGTGCCTATGCGCAATTAKATTGCGTTTTAgAGGCTTTGGATAGAATGGATGAAGAACAC
CCAGGTCTTTTTCAAGCAGCCTCACAKAATGCTATGGAGGCCCTAATGGTCACAACTGTA
GACRAATTAACCCAGGGGAGACAGACTTTTGATTGGACAGTATGCAGAAACCAACCTGCT
GCAACAGCACTGAACACAACAATAACCTCTTTTAGGTTGAATGATTTAAATGGAGCCGAC
AAAGGTGGATTAATACCTTTTTGCCAGGATATCATTGATTCATTAGACCGACCTGAAATG
ACTTTCTTCTCAGTAAAGAATATAAAGAAAAAGTTGCCTGCCAAAAACAGAAAGGGTTTC
CTCATAAAGAGGATACCAATGAAGGTAAAAGACAAAATAACCAAAGTGGAATACATCAAA
AGAGCATTATCATTAAACACAATGACAAAAGACGCTGAAAGAGGCAAACTGAAAAGAAGA
GCGATTGCCACTGCTGGAATACAAATCAGAGGGTTTGTATTAGTAGTTGAAAACTTGGCT
AAAAATATATGTGAAAATCTAGAACAAAGTGGTTTACCAGTAGGTGGAAACGAGAAGAAA
GCCAAACTGTCTAACGCAGTGGCCAAAATGCTCAGTAACTGCCCACCAGGAGGGATTAGC
ATGACAGTAACAGGAGACAATACAAAATGGAATGAATGTTTAAACCCAAGAATCTTTTTG
GCTATGACTGAAAGAATAACCAGAGACAGCCCAATTTGGTTCAGGGATTTTTGTAGTATA
GCACCGGTCCTGTTCTCCAATAAGATAGCAAGATTGGGGAAAGGGTTTATGATAACAAGC
AAAACAAAAAGACTGAAGGCTCAAATACCTTGTCCTGATCTGTTTAGTATACCGTTAGAA
AGATATAATGAAGAAACAAGGGCAAAATTGAAAAAGCTAAAACCATTCTTCAATGAAGAA
GGAACTGCATCTTTGTCGCCTGGGATGATGATGGGAATGTTTAATATGCTATCTACCGTG
TTGGGAGTAGCTGCACTAGGTATCAAGAACATTGGAAACAAAGAATACTTATGGGATGGA
CTGCAATCTTCTGATGATTTTGCTCTATTTGTTAATGCAAAGGATGAAGAAACATGTATG
GAAGGAATAAACGACTTTTACCGAACATGTAAATTATTGGGAGTAAACATGAGCAAAAAG
AAAAGTTACTGTAATGAGACTGGAATGTTTGAATTTACAAGCATGTTCTACAGAGATGGA
TTTGTATCTAATTTTGCAATGGAACTCCCTTCGTTTGGGGTTGCTGGAGTAAATGAATCA
GCAGATATGGCAATAGGAATGACAATAATAAAGAACAACATGATcAACAATGGAATGGGT
CCGGCAACAGCACAAACAGCCATACAGTTATTCATAGCTGATTATAGATACACCTACAAA
TGCCACAGGGGAGATTCCAAAGTAGAAGGAAAAAGAATGAAAATCATAAAGGAGTTATGG
GAAAACACTAAAGGAAGAGATGGTCTATTAGTAGCAGATGGTGGGCCCAACATTTACAAT
TTGAGAAACTTGCATATCCCAGAAATAGTATTAAAGTATAATCTAATGGACCCTGAATAC
AAAGGGCGGTTACTTCATCCTCAAAATCCCTTTGTGGGACATTTGTCTATTGAGGGCATC
AAAGAGGCAGATATAACCCCAGCACATGGTCCAGTAAAGAAAATGGACTACGATGCGGTG
TCTGGAACTCATAGTTGGAGAACCAAAAGAAACAGATCTATACTAAACACCGATCAGAGG
AACATGATTCTTGAGGAACAATGCTACGCTAAATGTTGCAACCTATTCGAGGCCTGTTTC
AACAGTGCATCATACAGGAAGCCAGTGGGTCAACATAGCATGCTTGAGGCTATGGCCCAC
AGATTAAGAATGGATGCACGATTAGATTATGAATCAGGGAGAATGTCAAAGGATGATTTT
GAGAAAGCAATGGCTCACCTTAGTGAGATTGGGTACATATAAGCTTCGAAGATGTTTATG
GGGTTATTGGTCAGCATTGAATACATGCGATAcATA--------------
>B/Uganda/MUWRP-073/2009
---------------------------------GATGTGCCCGTACAGGCAGCAATTTCA
ACAACATTCCCATACACTGGTGTTCCCCCTTATTCCCATGGAACAGGAACAGGCTACACA
ATAGACACCGTGATCAGAACGCATGAGTACTCAAACAAGGGGAAACAGTACATTTCTGAT
GTTACAGGATGCACAATGGTAGATCCAACAAATGGACCATTACCCGAAGATAATGAGCCG
AGTGCCTATGCGCAATTAGATTGCGTTTTAGAGGCTTTGGATAGAATGGATGAAGAACAC
CCAGGTCTTTTTCAAGCAGCCTCACAGAATGCTATGGAGGCCCTAATGGTCACAACTGTA
GACAAATTAACCCAGGGGAGACAGACTTTTGATTGGACAGTATGCAGAAACCAACCTGCT
GCAACAGCACTGAACACAACAATAACCTCTTTTAGGTTGAATGATTTAAATGGAGCCGAC
AAAGGTGGATTAATACCTTTTTGCCAGGATATCATTGATTCATTAGACCGACCTGAAATG
ActttcTTcTCAGTAAAGaATATAAAGAAAAAGTTgCCTGCCAAAAACAGAAAGGGTTTC
cTCATAAAGAGGATACCAATGAAGGTAAAAGACAAAATAACCAAAGTGGAATACATCAAA
AGAGCATTATCATTAAACACAATGACAAAAGACGCTGAAAGAGGCAAACTGAAAAGAAGA
GCGATTGCCACTGCTGGAATACAAATCAGAGGGTTTGTATTAGTAGTTGAAAACTTGGCT
AAAAATATATGTGAAAATCTAGAACAAAGTGGTTTACCAGTAGGTGGAAACGAGAAGAAA
GCCAAACTGTCTAACGCAGTGGCCAAAATGCTCAGTAACTGCCCACCAGGAGGGATTAGC
ATGACAGTAACAGGAGACAATACAAAATGGAATGAATGTTTAAACCCAAGAATCTTTTTG
GCTATGACTGAAAGAATAACCAGAGACAGCCCAATTTGGTTCAGGGATTTTTGTAGTATA
GCACCGGTCCTGTTCTCCAATAAGATAGCAAGATTGGGGAAAGGGTTTATGATAACAAGC
AAAACAAAAAGACTGAAGGCTCAAATACCTTGTCCTGATCTGTTTAGTATACCGTTAGAA
AGATATAATGAAGAAACAAGGGCAAAACTGAAAAAGCTAAAACCATTCTTCAATGAAGAA
GGAACTGCATCTTTGTCGCCTGGGATGATGATGGGAATGTTTAATATGCTATCTACCGTG
TTGGGAGTAGCTGCACTAGGTATCAAGAACATTgGAAACAAAGAATACTTATGGGATGGA
CTGCAATCTTCTGATGATTTTGCTCTATTTGTTAATGCAAAGGATGAAGAAACATGTATG
GAAGGAATAAACGACTTTTACCGAACATGTAAATTATTGGGAGTAAACATGAGCAAAAAG
AAAAGTTACTGTAATGAGACTGGAATGTTTGAATTTACAAGCATGTTCTACAGAGATGGA
TTTGTATCTAATTTTGCAATGGAACTCCCTTCGTTTGGGGTTGCTGGAGTAAATGAATCA
gCAGATATGGCAATAGGAATGACAATAATAAAGAACAACATGATCAACAATGGAATGGGT
CCGGCAACAGCACAAACAGCCATACaGTTATTCATAGCTGATTATAGATACACCTACAAA
TGCCACAGGGGAGATTCCAAAGTAGAAGGAAAGAGAATGAAAATCATAAAGGAGTTATGG
GAAAACACTAAAGGAAGAGATGGTCTATTAGTAGCAGATGGTGGGCCCAACATTTACAAT
TTGAGAAACTTGCATATCCCAGAAATAGTATTAAAGTATAATCTAATGGACCCTGAATAC
AAAGGGCGGTTACTTCATCCTCAAAATCCCTTTGTGGGACATTTGTCTATTGAGGGCATC
AAAGAGGCAGATATAACCCCAGCACATGGTCCAGTAAAGAAAATGGACTACGATGCGGTG
TCTGGAACTCATAGTTGGAGAACCAAAAGAAACAGATCTATACTAAACACCGATCAGAGG
AACATGATTCTTGAGGAACAATGCTACGCTAAATGTTGCAACCTATTCGAGGCCTGTTTC
AACAGTGCATCATACAGGAAGCCAGTGGGTCAACATAGCATGCTTGAGGCTATGGCCCAC
AGATTAAGAATGGATGCACGATTAGATTATGAATCAGGGAGAATGTCAAAGGATGATTTT
GAGAAAGCAATGGCTCACCTTAGTGAGATTGGGTACATATAAGCTTCGAAGATGTTTATG
GGGTTATTGGTCAGCATTGAATACATGCGATACATAA-------------
>B/Uganda/MUWRP-136/2009
---------------------------------GATGTGCCCGTACAGGCAGCAATTTCA
ACAACATTCCCATACACTGGTGTTCCCCCTTATTCCCATGGAACAGGAACAGGCTACACA
ATAGACACCGTGATCAGAACGCATGAGTACTCAAACAAGGGGAAACAGTACATTTCTGAT
GTTACAGGATGCACAATGGTAGATCCAACAAATGGACCATTACCCGAAGATAATGAGCCG
AGTGCCTATGCGCAATTAGATTGCGTTTTAGAGGCTTTGGATAGAATGGATGAAGAACAC
CCAGGTCTTTTTCAAGCAGCCTCACAGAATGCTATGGAGGCCCTAATGGTCACAACTGTA
GACAAATTAACCCAGGGGAGACAGACTTTTGATTGGACAGTATGCAGAAACCAACCTGCT
GCAACGGCACTGAACACAACAATAACCTCTTTTAGGTTGAATGATTTAAATGGAGCCGAC
AAAGGTGGATTAATACCTTTTTGCCAGGATATCATTGATTCATTAGACCGACCTGAAATG
ACTTTCTTCTCAGTAAAGAATATAAAGAAAAAGTTGCCTGCCAAAAACAGAAAGGGTTTC
CTCATAAAGAGGATACCAATGAAGGTAAAAGACAAAATAACCAAAGTGGAATACATCAAA
AGAGCATTATCATTAAACACAATGACAAAAGACGCTGAAAGAGGCAAACTGAAAAGAAGA
GCGATTGCCACTGCTGGAATACAAATCAGAGGGTTTGTATTAGTAGTTGAAAACTTGGCT
AAAAATATATGTGAAAATCTAGAACAAAGTGGTTTACCAGTAGGTGGAAACGAGAAGAAA
GCCAAACTGTCAAACGCAGTGGCCAAAATGCTCAGTAACTGCCCACCAGGAGGGATTAGC
ATGACAGTAACAGGAGACAATACAAAATGGAATGAATGTTTAAACCCAAGAATCTTTTTG
GCTATGACTGAAAGAATAACCAGAGACAGCCCAATTTGGTTCAGGGATTTTTGTAGTATA
GCACCGGTCCTGTTCTCCAATAAGATAGCAAGATTGGGGAAAGGGTTTATGATAACAAGC
AAAACAAAAAGACTGAAGGCTCAAATACCTTGTCCTGATCTGTTCAGTATACCGTTAGAA
AGATATAATGAAGAAACAAGGGCAAAATTGAAAAAGCTAAAACCATTCTTCAATGAAGAA
GGAACTGCATCTTTGTCGCCTGGGATGATGATGGGAATGTTTAATATGCTATCTACCGTG
TTGGGAGTAGCTGCACTAGGTATTAAGAACATTGGAAACAAAGAATACTTATGGGATGGA
CTGCAATCTTCTGATGATTTTGCTCTATTTGTTAATGCAAAGGATGAAGAAACATGTATG
GAAGGAATAAACGACTTTTACCGAACATGTAAATTATTGGGAATAAACATGAGCAAAAAG
AAAAGTTACTGTAATGAGACTGGAATGTTTGAATTTACAAGCATGTTCTACAGAGATGGA
TTTGTATCTAATTTTGCAATGGAACTCCCTTCGTTTGGGGTTGCTGGAGTAAATGAATCA
GCAGATATGGCAATAGGAATGACAATAATAAAGAACAACATGATCAACAATGGAATGGgT
CCGGCAACAGCACAAACAGCCATACAGTTATTCATAGCTGATTATAGATACACCTACAAA
TGCCACAGGGGAGATTCCAAAGTAGAAGGAAAGAGAATGAAAATCATAAAGGAGTTGTGG
GAAAACACTAAAGGAAGAGATGGTCTATTAGTAGCAGATGGTGGGCCCAACATTTACAAT
TTGAGAAACTTGCATATCCCAGAAATAGTATTAAAGTATAATCTAATGGACCCTGAATAC
AAAGGGCGGTTACTTCATCCTCAAAATCCCTTTGTGGGACATTTGTCTATTGAGGGCATC
AAAGAGGCAGATATAACCCCAGCACATGGTCCAGTAAAGAAAATGGACTACGATGCGGTG
TCTGGAACTCATAGTTGGAGAACCAAAAGAAACAGATCTATACTAAACACTGATCAGAGG
AACATGATTCTTGAGGAACAATGCTACGCTAAATGTTGCAACCTATTTGAGGCCTGTTTT
AACAGTGCATCATACAGGAAGCCAGTGGGTCAACATAGCATGCTTGAGGCTATGGCCCAC
AGATTAAGAATGGATGCACGATTAGATTATGAATCAGGGAGAATGTCAAAGGATGATTTT
GAGAAAGCAATGGTTCACCTTGGTGAGATTGGGTACATATAAGCTTCGAAGATGTTTATG
GGGTTATTGGTCATCATTGAATACATGCGATACACAAACG----------
>B/Uganda/MUWRP-237/2010*
------------------------------------------------------------
------------------------------------------------------------
------------------------------------------------------------
------------------------------------------------------------
------------------------------------------------------------
------------------------------------------------------------
------------------------------------------------------------
------------------------------------------------------------
------------------------------------------------------------
------------------------------------------------------------
------------------------------------------------------------
------------------------------------------------------------
------------------------------------------------------------
------------------------------------------------------------
------------------------------------------------------------
------------------------------------------------------------
------------------------------------------------------------
------------------------------------------------------------
------------------------------------------------------------
------------GAAACAANGGCAAAATTGAAAAAGCTAAAACCATTCTTCAATGAAGAA
GGAACTGCATCTTTGTCGCCTGGGATGATGATGGGAATGTTTAATATGCTATCTACCGTG
TTGGGAGTAGCTGCACTAGGTATCAAGAACATTGGAAACAAAGAATACTTATGGGATGGA
CTGCAATCTTCTGATGATTTTGCTCTATTTGTTAATGCAAAGGATGAAGAAACATGTATG
GAAGGAATAAACGACTTTTACCGAACATGTAAATTATTGGGAGTAAACATGAGCAAAAAG
AAAAGTTACTGTAATGAGACTGGAATGTTTGAATTTACAAGCATGTTCTACAGAGATGGA
TTTGTATCTAATTTTGCAATGGAACTCCCTTCGTTTGGGGTTGCTGGAGTAAATGAATCA
GCAGATATGGCAATAGGAATGACAATAATAAAGAACAACATGATCAACAATGGAATGGGT
CCGGCAACAGCACAAACAGCCATACAGTTATTCATAGCTGATTATAGATACACCTACAAA
TG----------------------------------------------------------
------------------------------------------------------------
------------------------------------------------------------
------------------------------------------------------------
------------------------------------------------------------
------------------------------------------------------------
------------------------------------------------------------
------------------------------------------------------------
------------------------------------------------------------
------------------------------------------------------------
--------------------------------------------------
