# Supplementary material for: Genetic analysis of influenza B viruses isolated in Uganda during the 2009–2010 seasons
Source: Virol J. 2013 Jan 5;10:11. doi: 10.1186/1743-422X-10-11 (PMC3547786; doi:10.1186/1743-422X-10-11)
Supplement: Additional file 12 — Byarugaba_SFile 5. Sequences of representative isolates used for drawing the phylogenetic tree of the protein acidic (PA) gene segment of PPTX additional file 4 Figure S3. [file 1743-422X-10-11-S12.fas]

>B/Florida/4/2006
ATGGATACCTTTATTACAAGAAACTTTCAGACTACAATAATACAAAAGGCCAAAAACACA
ATGGCAGAATTTAGTGAAGATCCTGAATTACAACCAGCAATGCTATTCAACATCTGCGTC
CATCTAGAGGTTTGCTATGTAATAAGTGACATGAATTTTCTTGATGAAGAAGGGAAAGCA
TATACAGCATTAGAAGGACAAGGGAAAGAACAAAATTTGAGACCACAATATGAAGTAATT
GAGGGGATGCCAAGAACCATAGCATGGATGGTCCAAAGATCCTTAGCTCAAGAGCATGGA
ATAGAGACTCCCAAGTATCTGGCTGATTTGTTTGATTATAAAACCAAGAGATTTATAGAA
GTTGGAATAACAAAAGGATTAGCTGATGATTACTTTTGGAAAAAGAAAGAAAAGCTGGGA
AATAGCATGGAACTGATGATATTCAGCTACAATCAAGACTACTCGTTAAGTAATGAATCC
TCATTGGATGAGGAAGGGAAAGGGAGAGTACTAAGCAGACTCACAGAACTTCAGGCTGAA
TTAAGTCTGAAAAACCTATGGCAAGTTCTCATAGGAGAAGAAGATGTTGAAAAGGGAATT
GACTTTAAGCTTGGACAAACAATATCTAGACTAAGGGATATATCTGTTCCAGCTGGTTTC
TCCAATTTTGAAGGAATGAGGAGCTACATAGACAATATAGACCCAAAAGGAGCAATAGAG
AGAAATCTAGCAAGGATGTCTCCCTTAGTATCAGTCACACCTAAAAAGTTGAAATGGGAG
GACCTAAGACCAATAGGGCCTCACATTTACAACCATGAGCTACCAGAAGTTCCATATAAT
GCCTTTCTTCTAATGTCTGATGAACTGGGGCTGGCCAATTTGACTGAGGGAAAGTCCAAA
AAACCGAAGACATTAGCCAAAGAATGTCTAGAAAAGTACTCAACACTACGGGATCAAACT
GACCCAATATTAATAATAAAAAGCGAAAAAGCTAACGAAAATTTCCTATGGAAGCTTTGG
AGAGACTGTGTAAATACAATAAGTAATGAGGAAATGAGTAACGAGTTACAGAAAACCAAT
TATGCCAAGTGGGCCACAGGGGATGGATTAACATACCAGAAAATAATGAAAGAAGTAGCA
ATAGATGACGAAACAATGTGCCAAGAAGAGCCTAAAATCCCTAACAAATGTAGAGTGGCT
GCTTGGGTTCAAACAGAGATGAATCTATTGAGCACTCTGACAAGTAAAAGAGCTCTGGAC
CTACCAGAAATAGGGCCAGACGTAGCACCCGTGGAGCATGTAGGAAGTGAAAGAAGGAAA
TACTTTGTTAATGAAATCAACTACTGTAAGGCTTCTACAGTTATGATGAAGTATGTGCTT
TTTCACACTTCATTGTTGAATGAAAGCAATGCCAGCATGGGAAAATACAAAGTAATACCA
ATAACCAATAGAGTGGTAAATGAAAAGGGAGAAAGTTTCGACATGCTTTATGGTCTGGCG
GTTAAAGGACAATCTCATCTGAGAGGAGATACTGATGTTGTAACAGTTGTAACCTTCGAA
TTTAGTAGTACAGACCCAAGAGTGGACTCAGGAAAGTGGCCAAAATATACTGTGTTTAGG
ATTGGCTCCCTATTTGTGAGTGGGAGGGAAAAATCTGTGTACCTGTATTGCCGAGTGAAT
GGCACAAATAAGATCCAAATGAAATGGGGAATGGAAGCTAGAAGATGTCTGCTTCAATCA
ATGCAACAAATGGAAGCAATTGTTGAACAAGAATCATCGATACAAGGATATGACATGACC
AAAGCTTGTTTCAAGGGAGACAGAGTAAATAGCCCCAAAACTTTCAGTGTTGGAACCCAA
GAAGGAAAACTAGTGAAAGGATCCTTTGGAAAAGCACTAAGAGTAATATTTACTAAATGT
TTGATGCACTATGTATTTGGAAATGCCCAATTGGAGGGGTTTAGTGCCGAGTCTAGGAGA
CTTCTACTGTTGATTCAAGCATTAAAGGACAGAAAGGGCCCTTGGGTGTTCGACTTGGAG
GGAATGTATTCTGGAATAGAAGAATGTATTAGTAACAACCCTTGGGTAATACAGAGTGCA
TACTGGTTCAATGAATGGTTGGGCTTTGAAAAGGAGGGGAGTAAAGTATTAGAATCAGTA
GATGAAATAATGGATGAATAAA
>B/Fujian-Gulou/1272/2008
ATGGATACTTTTATTACAAGAAACTTCCAAACTACAATAATACAAAAGGCCAGAAACACA
ATGGCAGAATTTAGTGAAGATCCTGAATTACAACCAGCAATGCTATTCAATATCTGCGTC
CATCTAGAGGTTTGCTATGTAATAAGTGACATGAATTTTCTTGACGAAGAAGGAAAAGCA
TATACAGCATTAGAAGGACAAGGGAAAGAACAAAATTTGAGACCACAATATGAAGTAATT
GAGGGAATGCCAAGAACCATAGCATGGATGGTCCAAAGATCCTTAGCTCAAGAGCATGGA
ATAGAGACTCCCAAGTATCTGGCTGATTTGTTTGATTATAAAACCAAGAGATTTATAGAA
GTTGGAATAACAAAAGGATTGGCTGATGATTACTTTTGGAAAAAGAAAGAAAAGTTGGGA
AATAGCATGGAACTGATGATATTTAGCTACAATCAAGACTACTCGTTAAGTAATGAATCC
TCATTGGATGAGGAAGGGAAAGGGAGAGTGCTAAGCAGACTCACAGAACTTCAGGCTGAA
TTAAGTCTGAAAAACCTATGGCAAGTTCTCATAGGAGAAGAAGATGTTGAAAAGGGAATT
GACTTTAAACTTGGACAAACAATATCTAGACTAAGGGATATATCTGTTCCCGCTGGTTTC
TCCAATTTTGAAGGAATGAGGAGTTACATAGACAATATAGACCCAAAAGGAGCAATAGAG
AGAAATCTAGCAAGGATGTCTCCCTTAGTATCAGTCACACCTAAAAAGTTGACATGGGAG
GACCTAAGACCAATAGGGCCTCACATTTACAACCATGAGCTACCAGAAGTTCCATATAAT
GCCTTTCTTCTAATGTCTGATGAACTGGGGCTGGCCAATATGACTGAGGGAAAGTCCAAA
AAACCGAAGACATTAGCCAAAGAATGTCTAGAAAAGTATTCAACACTACGGGATCAAACT
GACCCAATATTAATAATGAAAAGCGAAAAAGCTAATGAAAATTTCCTATGGAAGCTTTGG
AGAGACTGTGTAAATACAATAAGTAATGAGGAAATGAGTAATGAGTTACAGAAAACCAAT
TATGCCAAGTGGGCCACAGGGGATGGATTAACATACCAGAAAATAATGAAAGAAGTAGCA
ATAGATGACGAAACAATGTGCCAAGAAGAGCCTAAAATCCCTAATAAATGTAGAGTGGCT
GCTTGGGTTCAAACAGAGATGAATCTATTGAGCACTCTGACAAGTAAAAGAGCTCTGGAC
CTACCAGAAATAGGGCCAGACGTAGCACCCGTGGAGCATGTAGGGAGTGAAAGAAGGAAA
TACTTTGTTAATGAAATCAACTACTGTAAGGCCTCTACAGTTATGATGAAGTATGTGCTT
TTCCACACTTCATTGTTGAATGAAAGCAATGCCAGCATGGGAAAATACAAAATAATACCA
ATAACCAATAGAGTAGTAAATGAAAAAGGAGAAAGTTTCGACATGCTTTATGGTCTGGCG
GTTAAAGGACAATCTCATCTGAGGGGAGATACTGATGTTGTAACAGTTGTAACTTTCGAA
TTTAGTAGTACAGACCCAAGAGTGGATTCAGGAAAGTGGCCAAAATATACTGTGTTTAGG
ATTGGCTCCCTATTTGTGAGTGGGAGGGAAAAATCTGTATACCTGTATTGCCGAGTGAAT
GGCACAAATAAGATCCAAATGAAATGGGGAATGGAAGCTAGAAGATGTCTGCTTCAATCA
ATGCAACAAATGGAAGCAATTGTTGAACAGGAATCATCGATACAGGGATATGACATGACT
AAGGCTTGTTTCAAGGGAGACAGAGTAAATAGCCCCAAATCTTTCAGTATTGGAACTCAA
GAAGGAAAACTAGTAAAAGGATCCTTTGGGAAAGCACTAAGAGTAATATTTACTAAATGT
TTGATGCACTATGTATTTGGAAATGCCCAATTGGAGGGGTTTAGTGCCGAGTCTAGGAGA
CTTCTACTGTTGATCCAAGCATTAAAGGACAGAAAGGGCCCTTGGGTGTTCGACTTAGAG
GGAATGTATTCTGGAATAGAAGAATGTATTAGCAACAACCCTTGGGTAATACAGAGTGCA
TACTGGTTTAATGAATGGTTGGGCTTTGAAAAGGAGGGGAGTAAAGTTTTAGAATCAGTG
GATGAAATAATGGATGAATAAA
>B/Bangladesh/3333/2007
ATGGATACTTTTATTACAAGAAACTTCCAGACTACAATAATACAAAAGGCCAAAAACACA
ATGGCAGAATTTAGTGAAGATCCTGAATTACAACCAGCAATGCTATTCAACATCTGTGTC
CATCTAGAGGTTTGCTATGTAATAAGTGACATGAATTTTCTTGACGAAGAAGGAAAAGCA
TATACAGCATTAGAAGGACAAGGGAAAGAACAAAATTTGAGACCACAATATGAAGTAATT
GAGGGAATGCCAAGAACCATAGCATGGATGGTCCAAAGATCCTTAGCTCAAGAGCATGGG
ATAGAGACTCCCAAGTATCTGGCTGATTTGTTTGATTATAAGACCAAGAGGTTTATAGAA
GTTGGAATAACAAAAGGATTGGCTGATGATTACTTTTGGAAAAAGAAAGAAAAGCTGGGA
AACAGCATGGAACTGATGATATTCAGCTACAATCAAGACTATTCGTTAAGTAATGAATCC
TCATTGGATGAGGAAGGGAAAGGGAGAGTGCTAAGCAGACTCACAGAACTTCAAGCTGAA
TTAAGTCTGAAAAACCTATGGCAAGTTCTCATAGGAGAAGAAGATGTTGAAAAGGGAATT
GACTTTAAACTTGGACAAACAATATCTAGACTAAGGGATATATCTGTTCCTGCTGGTTTC
TCCAATTTTGAAGGAATGAGGAGCTACATAGACAATATAGACCCGAAAGGAGCAATAGAG
AGAAATCTAGCAAGGATGTCTCCCTTAGTGTCAGTCACACCTAAAAAGTTGAAATGGGAG
GACCTAAGACCAATAGGGCCTCACATTTACAACCATGAGCTACCAGAAGTTCCATATAAT
GCCTTTCTTTTAATGTCTGATGAACTGGGGCTGGCCAATATGACGGAGGGAAAGTCCAAA
AAACCAAAGACATTAGCCAAAGAATGTCTAGAAAAGTACTCAACACTACGGGATCAAACT
GACCCAATATTAATAATGAAAAGCGAAAAAGCTAACGAAAATTTCCTATGGAAGCTTTGG
AGAGACTGTGTAAATACAATAAGTAATGAGGAAATGAGTAACGAGTTACAGAAAACCAAT
TATGCCAAGTGGGCCACAGGGGATGGTTTAACATACCAAAAAATAATGAAAGAAGTAGCA
ATAGATGACGAAACAATGTGCCAAGAAGAGCCTAAAATCCCTAACAAGTGTAGAGTGGCT
GCTTGGGTTCAAACAGAGATGAACCTATTGAGCACTCTGACAAGTAAAAGAGCTCTGGAC
CTACCAGAAATAGGGCCAGACGTAGCACCAGTGGAGCATGTTGGAAGTGAAAGAAGGAAA
TACTTTGTTAATGAAATCAACTACTGTAAGGCCTCTACAGTTATGATGAAGTATGTGCTT
TTTCACACTTCATTGCTGAATGAAAGCAATGCCAGCATGGGAAAATACAAAGTAATACCA
ATAACCAATAGAATAGTAAATGAAAAAGGAGAAAGTTTCGACATGCTTTATGGTCTGGCG
GTTAAAGGACAATCTCATCTGAGGGGTGACACTGATGTTGTAACAGTTGTAACTTTCGAA
TTTAGTAGTACAGACCCCAGAGTGGACTCAGGAAAGTGGCCAAAATATACTGTATTTAGG
ATTGGCTCCCTATTTGTGAGTGGAAGGGAAAAATCTGTGTACCTATATTGCAGAGTGAAT
GGCACAAATAAGATCCAAATGAAATGGGGAATGGAAGCTAGAAGATGTCTGCTTCAATCA
ATGCAACAAATGGAAGCAATTGTTGAACAAGAATCCTCGATACAAGGATACGACATGACC
AAAGCTTGTTTCAAGGGAGACAGAGTAAATAGCCCCAAAACTTTCAGTATTGGAACTCAA
GAAGGGAAACTAGTAAAAGGATCCTTTGGAAAAGCACTAAGAGTAATATTTACTAAATGT
TTGATGCACTATGTATTTGGAAATGCCCAGTTGGAGGGATTCAGTGCCGAATCTAGGAGA
CTTCTACTGTTGATTCAAGCATTAAAGGACAGAAAGGGCCCTTGGGTGTTCGACTTAGAG
GGAATGTATTCTGGAATAGAAGAATGTATCAGTAACAACCCTTGGGTAATACAGAGTGCA
TACTGGTTCAATGAATGGTTGGGTTTTGAAAAGGAGGGGAGTAAAGTATTAGAATCAGTA
GATGAAATAATGGATGAATAAA
>B/Brisbane/60/2008
ATGGATACTTTTATTACAAGAAACTTCCAGACTACAATAATACAAAAGGCCAAAAACACA
ATGGCAGAATTTAGTGAAGATCCTGAATTGCAACCAGCAATGCTATTCAATATCTGCGTC
CATCTAGAGGTTTGCTATGTAATAAGTGACATGAATTTTCTTGACGAAGAAGGAAAAGCA
TATACAGCATTAGAAGGACAAGGGAAAGAACAAAACTTGAGACCACAATATGAAGTAATT
GAGGGAATGCCAAGAACCATAGCATGGATGGTCCAGAGATCCTTAGCTCAAGAGCATGGA
ATAGAGACTCCCAAGTATCTGGCTGATTTGTTTGATTATAAAACCAAAAGATTTATAGAA
GTTGGAATAACAAAGGGATTGGCTGATGATTACTTTTGGAAAAAGAAAGAAAAGTTGGGA
AATAGCATGGAACTGATGATATTCAGCTACAATCAAGACTACTCGTTAAGTAATGAATCC
TCATTGGATGAGGAAGGGAAAGGGAGAGTGCTAAGCAGACTCACAGAACTTCAGGCTGAA
TTAAGTCTGAAAAATTTATGGCAAGTTCTCATAGGAGAAGAAGATGTTGAAAAGGGAATT
GATTTTAAACTTGGACAAACAATATCTAGACTAAGGGATATATCTGTTCCAGCTGGTTTC
TCCAATTTTGAAGGAATGAGGAGCTACATAGACAATATAGACCCAAAAGGAGCAATAGAG
AGAAATCTAGCAAGGATGTCTCCCTTAGTATCAGTCACACCTAAAAAGTTAACATGGGAG
GACCTAAGACCAATAGGGCCTCACATTTACGACCATGAGCTACCAGAAGTTCCATATAAT
GCCTTTCTTCTAATGTCTGATGAACTGGGATTGGCCAATATGACTGAGGGAAAGTCCAAA
AAACCGAAGACATTAGCCAAAGAATGTCTAGAAAAGTACTCAACACTACGGGATCAAACT
GACCCAATATTAATAATGAAAAGCGAAAAAGCTAACGAAAATTTCCTATGGAAGCTTTGG
AGAGACTGTGTAAATACAATAAGTAATGAGGAAACGAGTAACGAGTTACAGAAAACCAAT
TATGCCAAATGGGCCACAGGGGATGGATTAACATACCAGAAAATAATGAAAGAAGTAGCA
ATAGATGACGAAACAATGTGCCAAGAAGAGCCTAAAATCCCTAACAAATGTAGAGTGGCT
GCTTGGGTTCAAACAGAGATGAATCTATTGAGCACTCTGACAAGTAAAAGAGCTCTGGAC
CTACCAGAAATAGGGCCAGACATAGCACCCGTGGAGCATGTAGGAAGTGAAAGAAGGAAA
TACTTTGTTAATGAAATCAACTACTGTAAGGCCTCTACAGTTATGATGAAGTATGTGCTT
TTTCACACTTCATTGTTGAATGAAAGCAATGCCAGCATGGGAAAATACAAAGTAATACCA
ATAACCAATAGAGTAGTAAATGAAAAAGGAGAAAGTTTCGACATGCTTTACGGTCTGGCG
GTTAAAGGACAATCTCATCTGAGGGGAGATACTGATGTTGTAACAGTTGTAACTTTCGAA
TTTAGTAGTACAGATCCAAGAGTGGACTCAGGAAAGTGGCCAAAATATACTGTGTTTAGG
ATTGGCTCCCTATTTGTGAGTGGGAGGGAAAAATCTGTGTACTTGTATTGCCGAGTGAAT
GGCACAAATAAGATCCAAATGAAATGGGGAATGGAAGCTAGAAGATGTTTGCTTCAATCA
ATGCAACAAATGGAGGCAATTGTTGAACAGGAATCATCAATACAAGGATATGACATGACC
AAAGCCTGTTTCAAGGGAGACAGAGTAAATAGCCCCAAAACTTTCAGTATTGGAACTCAA
GAAGGAAAACTAGTAAAAGGATCCTTTGGAAAAGCACTAAGAGTAATATTTACTAAATGC
TTGATGCACTATGTATTTGGAAATGCCCAATTGGAGGGGTTTAGTGCCGAGTCTAGGAGA
CTTCTACTGTTGATTCAAGCATTAAAGGACAGAAAGGGCCCTTGGGTGTTCGACTTAGAG
GGAATGTATTCTGGAATAGAAGAATGTATTAGCAACAACCCTTGGGTAATACAGAGTGTA
TACTGGTTCAATGAATGGTTGGGCTTTGAAAAGGAGGGGAATAAAGTGTTGGAATCAGTG
GATGAAATAATGGATGAATAA-
>B/Uganda/MUWRP-063/2009
------ACTTTTATTACaAGAAACTTCCAGACTACAATAATACAAAAGGCCAAAAACACA
ATGGCCGAATTTAGTGAAGATCCTGAATTGCAACCAGCAATGCTATTCAATATCTGCGTC
CATCTAGAGGTTTGCTATGTAATAAGTGACATGAATTTTCTTGACGAAGAAGGAAAAGCA
TATACAGCATTAGAAGGACAAGGGAAAGAACAAAACTTGAGACCACAATATGAAGTAATT
GAGGGAATGCCAAGAACCATAGCATGGATGGTCCAGAGATCCTTAGCACAAGAGCATGGA
ATAGAGACTCCCAAGTATCTGGCTGATTTGTTCGATTATAAAACCAAAAGATTTATAGAA
GTTGGAATAACAAAAGGATTGGCTGATGATTACTTTTGGAAAAAGAAAGAAAAGTTGGGA
AATAGCATGGAACTGATGATATTCAGCTACAATCAAGACTACTCGTTAAGTAATGAATCC
TCATTGGATGAGGAAGGGAAAGGGAGAGTGCTAAGCAGACTCACAGAACTTCAGGCTGAA
TTAAGTCTGAAAAACTTATGGCAAGTTCTCATAGGAGAGGAAGATGTTGAAAAGGGAATT
GATTTTAAACTTGGACAAACAATATCTAGACTAAGGGATATATCTGTTCCAGCTGGTTTC
TCCaATTTTGAAGGAATGAGGAGCTACATAGACAATATAGACCCAAAAGGAGCAATAGAG
AGAAATCTAGCAAGGATGTCTCCCTTAGTATCAGTCACACCTAAAAAGTTAACATGGGaG
GACCTAAGACCaATAGGGCCTCACATTTACGAcCATGAgCTACCAGAAGTTcCATATAAt
GcCtTTTttNTaaTGTTTGATGAAcTGGGACTGGCCAATAtGActGAGGGAAAGTCCAAA
AAACcGAAGACATtAgCCAAANAATGTCTAGAAAAGTACTCAACAATACGGGATCAAACT
GACCCAATATTAATAAtGAAAAGCGAAAAAGCTAACGAAAATTTCCTATGGAAGCTTTGG
AGAGACTGTGTAAATACAATAAGTAAtGAGGAAACGAGTAACGAGTTACAGAAAACCAAT
TATGCCAAATGGGCCACAGGGGATGGATTAACATACCAGAAAATAATGAAAGAAGTAGCA
ATAGATGACGAAACAATGTGCCAAGAAGAGCCTAAAATCCCTAACAAATGTAGAGTGGCT
GCTTGGGTTCAAACAGAGATGAATcTATTGAGCACTCTGACAAGTAAAAGAGCTCTGGAC
CTACCAGAAATAGGGCCAGACATAGCACCCGTGGAGCATGTAGGAAGTGAAAGAAGGAAA
TACTTTGTTAATGAAATCAACTACTGTAAGGCCTCTACAGTTATGATGAAGTATGTGCTT
TTTCACACTTCATTGTTGAATGAAAGCAATGCCAGCATGGGAAAATACAAAGTAATACCA
ATAACCAATAGAGTAGTAAATGAAAAAGGAGAAAGTTTCGACATGCTTTACGGTCTGGCG
GTTAAAGGACAATCTCATCTGAGGGGAGATACCGATGTTGTAACAGTTGTAACTTTCGAA
TTTAGTAGTACAGATCCAAGAGTGGACTCAGGAAAGTGGCCAAAATATACTGTGTTTAGG
ATTGGCTCCCTATTTGTGAGTGGGAGGGAAAAATCTGTGTACTTGTATTGCCGGGTGAAT
GGCACAAATAAGATCCAAATGAAATGGGGAATGGAAGCTAGAAGATGTTTGCTTCAATCA
ATGCAACAAATGGAGGCAATTGTTGAACAGGAATCATCAATACAAGGATATGACATGACC
AAAGCCTGTTTCAAGGGAGACAGAGTAAATAGCCCCAAAACTTTCAGTATTGGAACTCAA
GAAGGAAAACTAGTAAAAGGATCCTTTGGAAAAGCACTAAGAGTAATATTTACTAAATGC
TTGATGCACTATGTATTTGGAAATGCCCAATTGGAGGGGTTTAGTGCCGAGTCTAGGAGA
CTTCTACTGTTGATTCAAGCATTAAAGGACAGAAAGGGCCCTTGGGTGTTCGACTTAGAG
GGAATGTATTCTGGAATAGAAGAATGTATTAGCAACAACCCTTGGGTAATACAGAGTGTA
TACTGGTTCAATGAATGGTTGGGCTTTGAAAAGGAGGGGAGTAAAGTGTTGGAATCAGTG
GATGAAATAATGGATGAATAAA
>B/Uganda/MUWRP-064/2009
------ACTTTTATTACaAGAAACTTCCAGACTACAATAATACAAAAGGCCAAAAACACA
ATGGCCGAATTTAGTGAAGATCCTGAATTGCAACCAGCAATGCTATTCAATATCTGCGTC
CACCTAGAGGTTTGCTATGTAATAAGTGACATGAATTTTCTTGACGAAGAAGGAAAAGCA
TATACAGCATTAGAAGGACAAGGGAAAGAACAAAACTTGAGACCACAATATGAAGTAATT
GAGGGAATGCCAAGAACCATAGCATGGATGGTCCAGAGATCCTTAGCACAAGAGCATGGA
ATAGAGACTCCCAAGTATCTGGCTGATTTGTTCGATTATAAAACCAAAAGATTTATAGAA
GTTGGAATAACAAAAGGATTGGCTGATGATTACTTTTGGAAAAAGAAAGAAAAGTTGGGA
AATAGCATGGAACTGATGATATTCAGCTACAATCAAGACTACTCGTTAAGTAATGAATCC
TCATTGGATGAGGAAGGGAAAGGGAGAGTGCTAAGCAGACTCACAGAACTTCAGGCTGAA
TTAAGTCTGAAAAACTTATGGCAAGTTCTCATAGGAGAGGAAGATGTTGAAAAGGGAATT
GATTTTAAACTTGGACAAACAATATCTAGACTAAGGGATATATCTGTTCCAGCTGGTTTC
TCCAATTTTGAAGGAATGAGGAGCTACATAGACAATATAGACCCAAAAGGAGCAATAGAG
AGAAATCTAGCAAGGATGTCTCCCTTAGTATCAGTCACACCTAAAAAGTTAACATGGGAG
GACCTaAgACCAATAGGGCCTCACATTTACgAcCATGAgCTACCAGAAGTTcCAtATAAT
GCCTTTNTTNTAATGTTTGATGAAcTGGGNCTGGCCAATATGActGAGGGAAAGTCCAAA
AAACCGAAGACATTAgCCAAANAAtGTCTAGAAAAGTACTCAACAcTACGGGATCAAACT
GACCCAATAtTAATAAtGAAAAGCGAAAAAGCTAACGAAAATTTCCTAtGGAAGCTTTGG
AGAGACTGTGTAAATACAATAAGTAATGAGGAAACGAGTAACGAGTTACAGAAAACCAAT
TATGCCAAATGGGCCACAGGGGATGGATTAACATACCAGAAAATAATGAAAGAAGTAGCA
ATAGATGACGAAACAATGTGCCAAGAAGAGCCTAAAATCCCTAACAAATGTAGAGTGGCT
GCTTGGGTTCAAACAGAGATGAATCTATTGAGCACTCTGACAAGTAAAAGAGCTCTGGAC
CTACCAGAAATAGGGCCAGACATAGCACCCGTGGAGCATGTAGGAAGTGAAAGAAGGAAA
TACTTTGTTAATGAAATCAACTACTGTAAGGCCTCTACAGTTATGATGAAGTATGTGCTT
TTTCACACTTCATTGTTGAATGAAAGCAATGCCAGCATGGGAAAATACAAAGTAATACCA
ATAACCAATAGAGTAGTAAATGAAAAAGGAGAAAGTTTCGACATGCTTTACGGTCTGGCG
GTTAAAGGACAATCTCATCTGAGGGGAGATACCGATGTTGTAACAGTTGTAACTTTCGAA
TTTAGTAGTACAGATCCAAGAGTGGACTCAGGAAAGTGGCCAAAATATACTGTGTTTAGG
ATTGGCTCCCTATTTGTGAGTGGGAGGGAAAAATCTGTGTACTTGTATTGCCGGGTGAAT
GGCACAAATAAGATCCAAATGAAATGGGGAATGGAAGCTAGAAGATGTTTGCTTCAATCA
ATGCAACAAATGGAGGCAATTGTTGAACAGGAATCATCAATACAAGGATATGACATGACC
AAAGCCTGTTTCAAGGGAGACAGAGTAAATAGCCCCAAAACTTTCAGTATTGGAACTCAA
GAAGGAAAACTAGTAAAAGGATCCTTTGGAAAAGCACTAAGAGTAATATTTACTAAATGC
TTGATGCACTATGTATTTGGAAATGCCCAATTGGAGGGGTTTAGTGCCGAGTCTAGGAGA
CTTCTACTGTTGATTCAAGCATTAAAGGACAGAAAGGGCCCTTGGGTGTTCGACTTAGAG
GGAATGTATTCTGGAATAGAAGAATGTATTAGCAACAACCCTTGGGTAATACAGAGTGTA
TACTGGTTCAATGAATGGTTGGGCTTTGAAAAGGAGGGGAGTAAAGTGTTGGAATCAGTG
GATGAAATAATGGATGAATAAA
>B/Uganda/MUWRP-068/2009
------ACTTTtATTACaAGAAACTTCCAGACTACAATAATACAAAAGGCCAAAAACACA
ATGGCCGAATTTAGTGAAGATCCTGAATTGCAACCAGCAATGCTATTCAATATCTGCGTC
CATCTAGAGGTTTGCTATGTAATAAGTGACATGAATTTTCTTGACGAAGAAGGAAAAGCA
TATACAGCATTAGAAGGACAAGGGAAAGAACAAAACTTGAGACCACAATATGAAGTAATT
GAGGGAATGCCAAGAACCATAGCATGGATGGTCCAGAGATCCTTAGCACAAGAGCATGGA
ATAGAGACTCCCAAGTATCTGGCTGATTTGTTCGATTATAAAACCAAAAGATTTATAGAA
GTTGGAATAACAAAAGGATTGGCTGATGATTACTTTTGGAAAAAGAAAGAAAAGTTGGGA
AATAGCATGGAACTGATGATATTCAGCTACAATCAAGACTACTCGTTAAGTAATGAATCC
TCATTGGATGAGGAAGGGAAAGGGAGAGTGCTAAGCAGACTCACAGAACTTCAGGCTGAA
TTAAGTCTGAAAAACTTATGGCAAGTTCTCATAGGAGAGGAAGAtGTTGAAAAGGGAAtT
GATTTTAAACTTGGACAAACAATATCTAGACTAAGGGATATATCTGTTCCAGCTGGTTTC
TCCAATTTTGAAGGAATGAGGAGCTACATAGACaATATAGACCCAAAAGGAGCAATAGAG
AGAAATCTAGCAAGGATGTCTCCCTTAGTATCAGTCACACCTAAAAAGTTAACATGGGAG
GACCTAAgACCAATaGGGCCTCaCATTTACgACCATGAgCTACCAGAAGTTCCATATAAT
GCCTTTNTTNTAATgTTTGATGAAcTGGGNCTGGCCAATATGActGAGGGAAAGTCCAAA
AAACCGAAGACATTAGCCAAANAAtGTCTAGAAAAGTACTCAACANTaCGGGATCAAACT
GACCCAATATTAATAAtGAAAAGCGAAAAAGCTAACGAAAATTTCCTATGGAAGCTTTGG
AGAGACTGTGTAAATACAATAAGTAATGAGGAAACGAGTAACGAGTTACAGAAAACCAAT
TATGCCAAATGGGCCACAGGGGATGGATTAACATACCAGAAAATAATGAAAGAAGTAGCA
ATAGATGACGAAACAATGTGCCAAGAAGAGCCTAAAATCCCTAACAAATGTAGAGTGGCT
GCTTGGGTTCAAACAGAGATGAATCTATTGAGCACTCTGACAAGTAAAAGAGCTCTGGAC
CTACCAGAAATAGGGCCAGACATAGCACCCGTGGAGCATGTAGGAAGTGAAAGAAGGAAA
TACTTTGTTAATGAAATcAACTACTGTAAGGCCTCTACAGTTATGATGAAGTATGTGCTT
TTTCACACTTCATTGTTGAATGAAAGCAATGCCAGCATGGGAAAATACAAAGTAATACCA
ATAACCAATAGAGTAGTAAATGAAAAAGGAGAAAGTTTCGACATGCTTTACGGTCTGGCG
GTTAAAGGACAATCTCATCTGAGGGGAGATACCGATGTTGTAACAGTTGTAACTTTCGAA
TTTAGTAGTACAGATCCAAGAGTGGACTCAGGAAAATGGCCAAAATATACTGTGTTTAGG
ATTGGCTCCCTATTTGTGAGTGGGAGGGAAAAATCTGTGTACTTGTATTGCCGGGTGAAT
GGCACAAATAAGATCCAAATGAAATGGGGAATGGAAGCTAGAAGATGTTTGCTTCAATCA
ATGCAACAAATGGAGGCAATTGTTGAACAGGAATCATCAATACAAGGATATGACATGACC
AAAGCCTGTTTCAAGGGAGACAGAGTAAATAGCCCCAAAACTTTCAGTATTGGAACTCAA
GAAGGAAAACTAGTAAAAGGATCCTTTGGAAAAGCACTAAGAGTAATATTTACTAAATGC
TTGATGCACTATGTATTTGGAAATGCCCAATTGGAGGGGTTTAGTGCCGAGTCTAGGAGA
CTTCTACTGTTGATTCAAGCATTAAAGGACAGAAAGGGCCCTTGGGTGTTCGACTTAGAG
GGAATGTATTCTGGAATAGAAGAATGTATTAGCAACAACCCTTGGGTAATACAGAGTGTA
TACTGGTTCAATGAATGGTTGGGCTTTGAAAAGGAGGGGAGTAAAGTGTTGGAATCAGTG
GATGAAATAATGGATGAATAAA
>B/Uganda/MUWRP-081/2009
------ACCTTtATTACaAGAAACTTCCAGACTACAATAATACAAAAGGCCAAAAACACA
ATGGCCGAATTTAGTGAAGATCCTGAATTGCAACCAGCAATGCTATTCAATATCTGCGTC
CATCTAGAGGTTTGCTATGTAATAAGTGACATGAATTTTCTTGACGAAGAAGGAAAAGCA
TATACAGCATTAGAAGGACAAGGGAAAGAACAAAACTTGAGACCACAATATGAAGTAATT
GAGGGAATGCCAAGAACCATAGCATGGATGGTCCAGAGATCCTTAGCACAAGAGCATGGA
ATAGAGACTCCCAAGTATCTGGCTGATTTGTTCGATTATAAAACCAAAAGATTTATAGAA
GTTGGAATAACAAAAGGATTGGCTGATGATTACTTTTGGAAAAAGAAAGAAAAGTTGGGA
AATAGCATGGAACTGATGATATTCAGCTACAATCAAGACTACTCGTTAAGTAATGAATCC
TCATTGGATGAGGAAGGGAAAGGGAGAGTGCTAAGCAgACTCACAGAACTTCAGGCTGAA
TTAAGTCTGAAAAACTTATGGCAAGTTCTCATAGGAGAGGAAGATGTTGAAAAGGGAATT
GATTTTAAACTTGGACAAACAATATCTAGACTAAGGGATATATCTGTTCCAGCTGGTTTC
TCCAATTTTGAAGGAATGAGGAGCTACATAGACaATATAGACCCAAAAGGAGCAaTAGAG
AGAAATCTAGCAAGGATGTCTCCCTTAGTATCAgTCACACCTAAAAAGTTAACATGGGAG
GACCTAAGAcCAATAGGGCCtCACATTTACGACCaTGAGCTACCNGAAGTTCCATATAAT
GCCTTTNTTNTAATGTTTGATGAAcTGGGNCTGGCCAATATGActGAGGGAAAGTCCAAA
AAACCGAAGACATTAgCCAAANAAtGTCTAGAAAAGTACTCAACACTACGGGATCAAACT
GACCCAATATTAATAATGAAAAGCGAAAAAGCTAACGAAAATTTCCTATGGAAGCTTTGG
AGAGACTGTGTAAATACAATAAGTAATGAGGAAACGAGTAACGAGTTACAGAAAACCAAT
TATGCCAAATGGGCCaCAGGGGATGGATTAACATACCAGAAAATAATGAAAGAAGTAGCA
ATAGATGAcGAAACAATGTGCCAAGAAGAGCCTAAAATCCCTAACAAATGTAGAGTGGCT
GCTTGGGTTCAAACAGAGATGAATcTATTGAGCACTCTGACAAGTAAAAGAGCTCTGGAC
CTACCAGAAATAGGGCCAGACATAGCaCCCGTGGAGCATGTAGGAAGtGAAAGAAGGAAA
TACTTTGTTAAtGaAATCAAcTaCTGTAAGGCCTCTACAGTTATGATGAAGTATGTGCTT
TTTCACACTTCATTGTTGAATGAAAGCAATGCCAGCATGGGAAAATACAAAGTAATACCA
ATAACCAATAGAGTAGTAAATGAAAAAGGAGAAAGTTTCGACATGCTTTACGGTCTGGCG
GTTAAAGGACAATCTCATCTGAGGGGAGATACCGATGTTGTAACAGTTGTAACTTTCGAA
TTTAGTAGTACAGATCCAAGAGTGGACTCAGGAAAGTGGCCAAAATATACTGTGTTTAGG
ATTGGCTCCCTATTTGTGAGTGGGAGGGAAAAATCTGTGTACTTGTATTGCCGGGTGAAT
GGCACAAATAAGATCCAAATGAAATGGGGAATGGAAGCTAGAAGATGTTTGCTTCAATCA
ATGCAACAAATGGAGGCAATTGTTGAACAGGAATCATCAATACAAGGATATGACATGACC
AAAGCCTGTTTCAAGGGAGACAGAGTAAATAGCCCCAAAACTTTCAGTATTGGAACTCAA
GAAGGAAAACTAGTAAAAGGATCCTTTGGAAAAGCACTAAgAGTAATATTTACTAAATGC
TTGATGCACTATGTATTTGGAAATGCCCAATTGGAgGGGTTTAGTGCCgAGTCTAGGAgA
CTTCTACTGTTGATTCaAGCATTAAAGGACAGAAAGGGCCCTTGGGTGTTCGACTTAgAG
GGAATGTAtTCTGGAATAgAAgAATGTATTAgCAACAACCCTTGGGTAATACAGAGTGTA
TACTGGTTCAATGAATGGTTGGGCTTTGAAAAGGAGGGGAGTAAAGTGTTGGAATCAGTG
GATGAAATAATGGATGAATAAA
>B/Uganda/MUWRP-136/2009
------ACTTTtATTACaAGAAACTTCCAGACTACAATAATACAAAAGGCCAAAAACACA
ATGGCAGAATTTAGTGAAGATCCTGAATTGCAACCAGCAATGCTATTCAATATCTGCGTC
CATCTAGAGGTTTGCTATGTAATAAGTGACATGAATTTTCTTGACGAAGAAGGAAAAGCA
TATACAGCATTAGAAGGACAAGGGAAAGAGCAAAACTTGAGACCACAATATGAAGTAATT
GAGGGAATGCCAAGAACCATAGCATGGATGGTCCAGAGATCCTTAGCTCAAGAGCATGGA
ATAGAGACTCCCAAGTATCTGGCTGATTTGTTTGATTATAAAACCAAAAGATTTATAGAA
GTTGGAATAACAAAAGGATTGGCTGATGATTACTTTTGGAAAAAGAAAGAAAAATTGGGA
AATAGCATGGAACTGATGATATTCAGCTACAATCAAGACTACTCGTTAAGTAATGAATCC
TCATTGGATGAGGAAGGGAAAGGGAGAGTGCTAAGCAGACTCACAGAACTTCAGGCTGAA
TTAAGTCTGAAAAACTTATGGCAAGTTCTCATAGGAGAGGAAGATGTTGAAAAGGGAATT
GATTTTAAACTTGGACAAACAATATCTAGACTAAGGGATATATCTGTTCCAGCTGGTTTC
TCCaATTTTGAAGGAATGAGGAGCTACATAGACaATATAGACCCAAAAGGAGCAATAGAG
AGAAATCTAGCAaGGATGTCTCCCTTAGTATCAGTCACACCTAAAAAGTTAACATGGgAg
GACCTAAGACCaATAGGGCCTCACATTTACGACCATGAGCTACcAGAAgTTCCATATAAT
GCCtTTNTTNTAATgTTTGATGAAcTGGGNCTGGCCAATATGActGAGGGAAAGTCCAAA
AAACCGAAGACATTAGCCAAANAATGTCTAGAAAAGTACTCAACAcTACGGGATCAAACT
GACCCAATATTAATAAtGAAAAGCGAAAAAGCTAAcGAAAATTTCCTAtGGAAGCTTTGG
AGAGACTGTGTAAATACAATAAGTAAtGAGGAAACGAGTAACGAGTTACAGAAAACCAAT
TATGCCAAATGGGCCACAGGGGATGGATTAACATACCAGAAAATAATGAAAGAAGTAGCA
ATAGATGACGAAACAATGTGCCAAGAAGAGCCTAAAATCCCTAACAAATGTAGAGTGGCT
GCTTGGGTtCAAACAGAGATGAATCTATTGAGCACTCTGACAAGTAAAAGAGCTCTGGAC
CTACCAGAAATAGGGCCAGACATAGCACCCGTGGAGCATGTAGGAAGTGAAAGAAGGAAA
TACTTTGTTAATGAAATCAACTACTGTAAGGCCTCTACAGTTATGATGAAGTATGTGCTT
TTTCACACTTCATTGTTGAATGAAAGCAATGCCAGCATGGGAAAATACAAAGTAATACCA
ATAACCAATAGAGTAGTAAATGAAAAAGGAGAAAGTTTTGACATGCTTTACGGTCTGGCG
GTTAAAGGACAATCTCATCTGAGGGGAGATACCGATGTTGTAACAGTTGTAACTTTCGAA
TTTAGTAGTACAGATCCAAGAGTGGACTCAGGAAAGTGGCCAAAATATACTGTGTTTAGA
ATTGGCTCCCTATTTGTGAGTGGGAGGGAAAAATCTGTGTACTTGTATTGCCGAGTGAAT
GGCACAAATAAGATCCAAATGAAATGGGGAATGGAAGCTAGAAGATGTTTGCTTCAATCA
ATGCAACAAATGGAGGCAATTGTTGAACAGGAATCATCAATACAAGGATATGACATGACC
AAAGCCTGTTTCAAGGGAGACAGAGTAAATAGCCCCAAAACTTTCAGTATTGGAACTCAA
GAAGGAAAACTAGTAAAAGGATCCTTTGGAAAAGCACTAAGAGTAATATTTACTAAATGC
TTAATGCACTATGTATTTGGAAATGCCCAATTGGAGGGGTTTAGTGCCGAGTCTAGGAGA
CTTCTACTGTTGATTCAAGCATTAAAGGACAGAAAGGGCCCTTGGGTGTTCGACTTAGAG
GGAATGTATTCTGGAATAGAAGAATGTATTAGCAACAACCCTTGGGTAATACAGAGTGTA
TACTGGTTCAATGAATGGTTGGGCTTTGAAAAGGAGGGGAGTAAAGTGTTGGAATCAGTG
GATGAAATAATGGATGAATGAA
>B/Uganda/MUWRP-073/2009
------ACCTTTATTACaAGAAACTTCCAGACTACAATAATACAAAAGGCCAAAAACACA
ATGGCCGAATTTAGTGAAGATCCTGAATTGCAACCAGCAATGCTATTCAATATCTGCGTC
CATCTAGAGGTTTGCTATGTAATAAGTGACATGAATTTTCTTGACGAAGAAGGAAAAGCA
TATACAGCATTAGAAGGACAAGGGAAAGAACAAAACTTGAGACCACAATATGAAGTAATT
GAGGGAATGCCAAGAACCATAGCATGGATGGTCCAGAGATCCTTAGCACAAGAGCATGGA
ATAGAGACTCCCAAGTATCTGGCTGATTTGTTCGATTATAAAACCAAAAGATTTATAGAA
GTTGGAATAACAAAAGGATTGGCTGATGATTACTTTTGGAAAAAGAAAGAAAAGTTGGGA
AATAGCATGGAACTGATGATATTCAGCTACAATCAAGACTACTCGTTAAGTAATGAATCC
TCATTGGATGAGGAAGGGAAAGGGAGAGTGCTAAGCAGACTCACAGAACTTCAGGCTGAA
TTAAGTCTGAAAAACTTATGGCAAGTTCTCATAGGAGAGGAAGATGTTGAAAAGGGAATT
GATTTTAAACTTGGACAAACAATATCTAGACTAAGGGATATATCTGTTCCAGCTGGTTTC
TCCAATTTTGAAGGAATGAGGAGCTACATAGACAATATAGACCCAAAAGGAGCAATAGAG
AGAAATCTAGCAaGGATGTCTCCCTTAGTATCAGTCACACCTAAAAAGTTAACATGGGAG
GACCTAAGACCAATAGGGCCTCACATTTACGACCATGAGCTACCaGAAGTTCCATATAAT
GCCtTTNTTNTAATGTTTGATGAAcTGGGNCTGGCCAATATGActGAGGGAAAGTCCAAA
AAACcGAAGACATTAgCCAAANAAtGTCTAGAAAAGTACTCAACAcTaCGGGATCAAACT
GACCCAATATTAATAATGAAAAGCGAAAAAGCTAACGAAAATTTCCTATGGAAGCTTTGG
AGAGACTGTGTAAATACAATAAGTAATGAGGAAACGAGTAACGAGTTACAGAAAACCAAT
TATGCCAAATGGGCCACAGGGGATGGATTAACATACCAGAAAATAATGAAAGAAGTAGCA
ATAGATGACGAAACAATGTGCCAAGAAGAGCCTAAAATCCCTAACAAATGTAGAGTGGCT
GCTTGGGTtCAAACAGAGATGAATCTATTGAGCACTCTGACAAGTAAAAGAGCTCTGGAC
CTACCAGAAATAGGGCCAGACATAGCACCCGTGGAGCATGTAGGAAGTGAAAGAAGGAAA
TACTTTGTTAATGAAATCAACTACTGTAAGGCCTCTACAGTTATGATGAAGTATGTGCTT
TTTCACACTTCATTGTTGAATGAAAGCAATGCCAGCATGGGAAAATACAAAGTAATACCA
ATAACCAATAGAGTAGTAAATGAAAAAGGAGAAAGTTTCGACATGCTTTACGGTCTGGCG
GTTAAAGGACAATCTCATCTGAGGGGAGATACCGATGTTGTAACAGTTGTAACTTTCGAA
TTTAGTAGTACAGATCCAAGAGTGGACTCAGGAAAGTGGCCAAAATATACTGTGTTTAGG
ATTGGCTCCCTATTTGTGAGTGGGAGGGAAAAATCTGTGTACTTGTATTGCCGGGTGAAT
GGCACAAATAAGATCCAAATGAAATGGGGAATGGAAGCTAGAAGATGTTTGCTTCAATCA
ATGCAACAAATGGAGGCAATTGTTGAACAGGAATCATCAATACAAGGATATGACATGACC
AAAGCCTGTTTCAAGGGAGACAGAgTAAATAGCCCCAAAACTTTCAGTATTGGAACTCAA
GAAGGAAAACTAGTAAAAGGATCCTTTGGAAAAGCACTAAGAGTAATATTTACTAAATGC
TTGATGCACTATGTATTTGGAAATGCCCAATTGGAGGGGTTTAGTGCCGAGTCTAGGAGA
CTTCTACTGTTGATTCAAGCATTAAAGGACAGAAAGGGCCCTTGGGTGTTCGACTTAGAG
GGAATGTATTCTGGAATAGAAGAATGTATTAGCAACAACCCTTGGGTAATACAGAGTGTA
TACTGGTTCAATGAATGGTTGGGCTTTGAAAAGGAGGGGAGTAAAGTGTTGGAATTAGTG
GATGAAATAATGGATGAATAAA
>B/Uganda/MUWRP-055/2009
------------------AGAAACTTCCAGACTACAATAATACAAAAGGCCAAAAACACA
ATGGCCGAATTTAGTGAAGATCCTGAATTGCAACCAGCAATGCTATTCAATATCTGCGTC
CATCTAGAGGTTTGCTATGTAATAAGTGACATGAATTTTCTTGACGAAGAAGGAAAAGCA
TATACAGCATTAGAAGGACAAGGGAAAGAACAAAACTTGAGACCACAATATGAAGTAATT
GAGGGAATGCCAAGAACCATAGCATGGATGGTCCAGAGATCCTTAGCACAAGAGCATGGA
ATAGAGACTCCCAAGTATCTGGCTGATTTGTTCGATTATAAAACCAAAAGATTTATAGAA
GTTGGAATAACAAAAGGATTGGCTGATGATTACTTTTGGAAAAAGAAAGAAAAGTTGGGA
AATAGCATGGAACTGATGATATTCAGCTACAATCAAGACTACTCGTTAAGTAATGAATCC
TCATTGGATGAGGAAGGGAAAGGGAGAGTGCTAAGCAGACTCACAGAACTTCAGGCTGAA
TTAAGTCTGAAAAACTTATGGCAAGTTCTCATAGGAGAGGAAGATGTTGAAAAGGGAATT
GATTTTAAACTTGGACAAACAATATCTAGACTAAGGGATATATCTGTTCCAGCTGGTTTC
TCCaATTTTGAAGGAATGAGGAGCTACaTAGACAATATAGACCCAAAAGGAGCAATAGAG
AGAAATCTAGCAAGGATGTCTCCCTTAGTATCAGTCACACCTAAAAAGTTAACATGGGAG
GACCTAAGACCAATAGGGCCTCACATTTACGACCATGAGCTACCNGAAGTTCCATATAAT
GCCTTTcTTNTAATGTTTGATGAAcTGGGNCTGGCCAATATGACTGAGGGAAAGTCCAAA
AAACCGAAGACATTAGCCAAAGAATGTCTAGAAAAGTACTCAACANTACGGGATCAAACT
GACCCAATATTAATAAtGAAAAGCGAAAAAGCTAACGAAAATTTCCTAtGGAAGCTTTGG
AGAGACTGTGTAAATACAATAAGTAATGAGGAAACGAGTAACGAGTTACAGAAAACCAAT
TATGCCAAATGGGCCACAGGGGATGGATTAACATACCAGAAAATAATGAAAGAAGTAGCA
ATAGATGAcGAAACAATGTGCCAAGAAGAGCCTAAAATCCCTAACAAATGTAGAGTGGCT
GCTTGGGTTCAAACAGAGATGAATCTATTGAGCACTCTGACAAGTAAAAGAGCTCTGGAC
CTACCAGAAATAGGGCCAGACATAGCACCCGTGGAGCATGTAGGAAGTGAAAGAAGGAAA
TACTTTGTTAAtGAAaTCAACTACTGTAAGGCCTCTACAGTTATGATGAAGTATGTGCTT
TTTCACACTTCATTGTTGAATGAAAGCAATGCCAGCATGGGAAAATACAAAGTAATACCA
ATAACCAATAGAGTAGTAAATGAAAAAGGAGAAAGTTTCGACATGCTTTACGGTCTGGCG
GTTAAAGGACAATCTCATCTGAGGGGAGATACCGATGTTGTAACAGTTGTAACTTTCGAA
TTTAGTAGTACAGATCCAAGAGTGGACTCAGGAAAGTGGCCAAAATATACTGTGTTTAGG
ATTGGCTCCCTATTTGTGAGTGGGAGGGAAAAATCTGTGTACTTGTATTGCCGGGTGAAT
GGCACAAATAAGATCCAAATGAAATGGGGAATGGAAGCTAGAAGATGTTTGCTTCAATCA
ATGCAACAAATGGAGGCAATTGTTGAACAGGAATCATCAATACAAGGATATGACATGACC
AAAGCCTGTTTCAAGGGAGACAGAGTAAATAGCCCCAAAACTTTCAGTATTGGAACTCAA
GAAGGAAAACTAGTAAAAGGATCCTTTGGAAAAGCACTAAGAGTAATATTTACTAAATGC
TTGATGCACTATGTATTTGGAAATGCCCAATTGGAgGGGTTTAGTGCCGAGTCTAGGAgA
CTTCTACTGTTGATTCaAGCATTAAAGGACAGAAAGGGCCCTTGGGTGTTCGACTTAgAg
GGAATGTATTCTGGAATAGAAGAAtGTATTAgCAACAACCCTTGGGTAATACAGAGTGTA
TACTGGTTCAATGAATGGTTGGGCTTTGAAAAGGAGGGGAGTAAAGTGTTGGAATCAGTG
GATGAAATAATGGATGAATAAA
>B/Uganda/MUWRP-054/2009
------------------AGAAACTTCCAGACTACAATAATACAAAAGGCCAAAAACACA
ATGGCCGAATTTAGTGAAGATCCTGAATTGCAACCAGCAATGCTATTCAATATCTGCGTC
CATCTAGAGGTTTGCTATGTAATAAGTGACATGAATTTTCTTGACGAAGAAGGAAAAGCA
TATACAGCATTAGAAGGACAAGGGAAAGAACAAAACTTGAGACCACAATATGAAGTAATT
GAGGGAATGCCAAGAACCATAGCATGGATGGTCCAGAGATCCTTAGCACAAGAGCATGGA
ATAGAGACTCCCAAGTATCTGGCTGATTTGTTCGATTATAAAACCAAAAGATTTATAGAA
GTTGGAATAACAAAAGGATTGGCTGATGATTACTTTTGGAAAAAGAAAGAAAAGTTGGGA
AATAGCATGGAACTGATGATATTCAGCTACAATCAAGACTACTCGTTAAGTAATGAATCC
TCATTGGATGAGGAAGGGAAAGGGAGAGTGCTAAGCAgACTCACAGAACTTCAGGCTGAA
TTAAGTCTGAAAAACTTATGGCAAGTTCTCATAGGAgAGGAAGAtGTTGAAAAGGGAATT
GATTTTAAACTTGGACAAACAATATCTAGACTAAGGGATATATCTGTTCCAGCTGGTTTC
TCCAATTTTGAAGGAATGAGGAGCTACATAGACAATATAGACCCAAAAGGAGCAATAGAG
AGAAATCTAGCAaGGATGTCTCCCTTAGTATCAGTCACACCTAAAAAGTTAACATGGGAG
GACCTAAGACCAATAGGGCCTCACATTTACGACCaTGAGCTACCCGAAGTTCCatATAAt
GCCtTTNTTNTAAtgTTTGATGAAcTGGGNCTGGCCAATAtGActGAGGGAAAGTCCAAA
AAACCGAAGACATtAgCCAAACAATGTCtAgAAAAGTACTCAACAcTaCGGGATCAAACT
GACCCAATATTAATAAtgAAAAGCGAAAAAGcTAAcGAAAATTTCCTATGGAAGCTTTGG
AGAGACTGTGTAAATACAATAAGTAATGAGGAAACGAGTAAcGAGTTACAGAAAACCAAT
TATGCCAAATGGGCCACAGGGGATGGATTAACATACCAGAAAATAATGAAAGAAGTAGCA
ATAGATGACGAAACAATGTGCCAAGAAGAGCCTAAAATCCCTAACAAATGTAGAGTGGCT
GCTTGGGTTCAAACAGAGATGAATCTATTGAGCACTcTgACAAGTAAAAGAGCTCTGGAC
CTACCAGAAATAGGGCCAGACATAGCACCCGTGGAGCATGTAGGAaGTGAAAGAAGGAAA
TACTTTGTTAATGAAATCAACTACTGTAAGGCCTCTACAGTTATGATGAAGTATGTGCTT
TTTCACACTTCATTGTTGAATGAAAGCAATGCCAGCATGGGAAAATACAAAGTAATACCA
ATAACCAATAGAGTAGTAAATGAAAAAGGAGAAAGTTTCGACATGCTTTACGGTCTGGCG
GTTAAAGGACAATCTCATCTGAGGGGAGATACCGATGTTGTAACAGTTGTAACTTTCGAA
TTTAGTAGTACAGATCCAAGAGTGGACTCAGGAAAGTGGCCAAAATATACTGTGTTTAGG
ATTGGCTCCCTATTTGTGAGTGGGAGGGAAAAATCTGTGTACTTGTATTGCCGGGTGAAT
GGCACAAATAAGATCCAAATGAAATGGGGAATGGAAGCTAGAAGATGTTTGCTTCAATCA
ATGCAACAAATGGAGGCAATTGTTGAACAGGAATCATCAATACAAGGATATGACATGACC
AAAGCCTGTTTCAAGGGAGACAGAGTAAATAGCCCCAAAACTTTCAGTATTGGAACTCAA
GAAGGAAAACTAGTAAAAGGATCCTTTGGAAAAGCACTAAGAGTAATATTTACTAAATGC
TTGATGCACTATGTATTTGGAAATGCCCAATTGGAGGGGTTTAGTGCCGAGTCTAGGAGA
CTTCTACTGTTGATTCAAGCATTAAAGGACAGAAAGGGCCCTTGGGTGTTCGACTTAGAG
GGAATGTATTCTGGAATAGAAGAATGTATTAGCAACAACCCTTGGGTAATACAGAGTGTA
TACTGGTTCAATGAATGGTTGGGCTTTGAAAAGGAGGGGAGTAAAGTGTTGGAATCAGTG
GATGAAATAATGGATGAATAAA
>B/Uganda/MUWRP-080/2009
------------------AGAAACTTCCAGACTACAATAATACAAAAGGCCAAAAACACA
ATGGCCGAATTTAGTGAAGATCCTGAATTGCAACCAGCAATGCTATTCAATATCTGCGTC
CATCTAGAGGTTTGCTATGTAATAAGTGACATGAATTTTCTTGACGAAGAAGGAAAAGCA
TATACAGCATTAGAAGGACAAGGGAAAGAACAAAACTTGAGACCACAATATGAAGTAATT
GAAGGAATGCCAAGAACCATAGCATGGATGGTCCAGAGATCCTTAGCACAAGAGCATGGA
ATAGAGACTCCCAAGTATCTGGCTGATTTGTTCGATTATAAAACCAAAAGATTTATAGAA
GTTGGAATAACAAAAGGATTGGCAGATGATTACTTTTGGAAAAAGAAAGAAAAGTTGGGA
AATAGCATGGAACTGATGATATTCAGCTACAATCAAGACTACTCGTTAAGTAATGAATCC
TCATTGGATGAGGAAGGGAAAGGGAGAGTGCTAAGCAGACTCACAGAACTTCAGGCTGAA
TTAAGTCTGAAAAACTTATGGCAAGTTCTCATAGGAGAGGAAGATGTTGAAAAGGGAATT
GATTTTAAACTTGGACAAACAATATCTAGACTAAGGGATATATCTGTTCCAGCTGGTTTC
TCCAATTTTGAAGGAATGAGGAGCTACATAGACAATATAGACCCAAAAGGAGCAATAGAG
AGAAATCTAGCAAGGaTGTCTcCCTTAgTATCAGTCACACCTAAAAAGTTAACATGGGAG
GACCTAaGacCaATAGGGCCTCACATTTACGaCCaTGAGCTACCCGAAGTTCCatATAAT
GCCTTTcTTNTAAtgTTTGATGAActgggaCTGGCCAATAtGActGAGGGAAAGTCCAAA
AAACCGAAGACATTAgCCAAANAAtGTCTAgAAAAGTACTCAACAcTaCGGGATCAAACT
GACCCAATATTAATAAtgAAAAGCGAAAAAGCTAAcGAAAATTTCcTAtgGAAGCTTTGG
AGAGACTGTGTAAATACAATAAGTAAtGAGGAAACGAGTAACGAGTTACAGAAAACCAAT
TAtgCCAAATGGGCCACAGGGGAtGGAtTaACATACCAGAAAATAAtgAAaGAAGTAGCA
ATAGATGAcGAAACAATGTGCCAAGAAGAGCCtAAAATCCcTaACAAATGTaGAGTGGCT
GCTTGGGTTCAAACAGAGATGAATCTATTGAGCACTCTGACAAGTAAAAGAGCTCTGGAC
CTACCAGAAATAGGGCCAGACATAGCACCCGTGGAGCATGTAGGAAGTGAAAGAAGGAAA
TACTTTGTTAATGAAATCAACTACTGTAAGGCCTCTACAGTTATGATGAAGTATGTGCTT
TTTCACACTTCATTGTTGAATGAAAGCAATGCCAGCATGGGAAAATACAAAGTAATACCA
ATAACCAATAGAGTAGTAAATGAAAAAGGAGAAAGTTTCGACATGCTTTACGGTCTGGCG
GTTAAAGGACAATCTCATCTGAGGGGAGATACCGATGTTGTAACAGTTGTAACTTTCGAA
TTTAGTAGTACAGATCCAAGAGTGGACTCAGGAAAGTGGCCAAAATATACTGTGTTTAGG
ATTGGCTCCCTATTTGTGAGTGGGAGGGAAAAATCTGTGTATTTGTATTGCCGGGTGAAT
GGCACAAATAAGATCCAAATGAAATGGGGAATGGAAGCTAGAAGATGTTTGCTTCAATCA
ATGCAACAAATGGAGGCAATTGTTGAACAGGAATCATCAATACAAGGATATGACATGACC
AAAGCCTGTTTCAAGGGAGACAGAGTAAATAGCCCCAAAACTTTCAGTATTGGAACTCAA
GAAGGAAAACTAGTAAAAGGATCCTTTGGAAAAGCACTAAGAGTAATATTTACTAAATGC
TTGATGCACTATGTATTTGGAAATGCCCAATTGGAGGGGTTTAGTGCCGAGTCTAGGAGA
CTTCTACTGTTGATTCAAGCATTAAAGGACAGAAAGGGCCCTTGGGTGTTCGACTTAGAG
GGAATGTATTCTGGAATAGAAGAATGTATTAGCAACAACCCTTGGGTAATACAGAGTGTA
TACTGGTTCAATGAATGGTTGGGCTTTGAAAAGGAGGGGAGTAAAGTGTTGGAATCAGTG
GATGAAATAATGGATGAATAAA
>B/Uganda/MUWRP-053/2009*
------------------------------------------------------------
------------------------------------------------------------
------------------------------------------------------------
------------------------------------------------------------
------------------------------------------------------------
------------------------------------------------------------
------------------------------------------------------------
------------------------------------------------------------
------------------------------------------------------------
------------------------------------------------------------
------------------------------------------------------------
------------------------------------------------------------
------------------------------------------------------------
------------------------------------------------------------
------------------------------------------------------------
--------------------------------AAAGTAcTcAACAcTACGGGATCAnacT
GACCCAATATTAATAATGAAAAGCGAAAAAGCTAACGAAAATTTCCTATgGAAGCTTTGG
AGAGACTGTGTAAATACAATAAGTAATGAGGAAAcGAGTAACGAGTTACAGAAAaCCAAT
TATGCCAAGTGGGCCaCAggGGATGGTTTAaCAtACCAAAAAATAATGAAAGAAGTAGCA
ATAGATGACGAAACAATGTGCCAAGAAGAGCCTAAAATCCCTAACAAGTGTAGAGTGGCT
GCtTGGGTTCAAACAGAGATGaACctaTTGAGCACTCTGACAAGTAAAAGAGCTCTGGAC
CTACCAGAAATAGGGCCAGACGTAGCACCAGTGGA-------------------------
------------------------------------------------------------
------------------------------------------------------------
------------------------------------------------------------
------------------------------------------------------------
------------------------------------------------------------
------------------------------------------------------------
------------------------------------------------------------
------------------------------------------------------------
------------------------------------------------------------
------------------------------------------------------------
------------------------------------------------------------
------------------------------------------------------------
------------------------------------------------------------
------------------------------------------------------------
----------------------
>B/Uganda/MUWRP-237/2010*
------------------------------------------------------------
------------------------------------------------------------
------------------------------------------------------------
------------------------------------------------------------
------------------------------------------------------------
------------------------------------------------------------
------------------------------------------------------------
------------------------------------------------------------
------------------------------------------------------------
------------------------------------------------------------
------------------------------------------------------------
------------------------------------------------------------
------------------------------------------------------------
------------------------------------------------------------
------------------------------------------------------------
---------------------------------AAGTACTCAACACTACGGGATCAAACT
GACCCAATATTAATAATGAAAAGCGAAAAAGCTAACGAAAATTTCCTATGGAAGCTTTGG
AGAGACTGTGTAAATACAGTAAGTAATGAGGAAACGAGTAACGAGTTACAGAAAACCAAT
TATGCCAAATGGGCCACAGGGGATGGATTAACATACCAGAAAATAATGAAAGAAGTAGCA
ATAGATGAcGAAACAATGTGCCAAGAAGAGCCTAAAATCCCTAACAAATGTAGAGTGGCT
GcTTGGGTTCAAACAGAGATGAATcTATTGAGCACTcTGACAAGTAAAAGAGCTCTGGAC
CtACcAgAAATAgGGCCagACATAgCACCCGtGGAGCATGTAGGAagTGAAAgAAGGAAA
TACTTTGTTAATGAAATCaACTACTGTAAGGCCTCTACAGTTATGATGAAGTATGTGCTT
TTTCACACTTCATTGTTGAATGAAAGCAATGCCAGCATGGGAA-----------------
------------------------------------------------------------
------------------------------------------------------------
------------------------------------------------------------
------------------------------------------------------------
------------------------------------------------------------
------------------------------------------------------------
------------------------------------------------------------
------------------------------------------------------------
------------------------------------------------------------
------------------------------------------------------------
------------------------------------------------------------
------------------------------------------------------------
----------------------
