# Supplementary material for: Genetic analysis of influenza B viruses isolated in Uganda during the 2009–2010 seasons
Source: Virol J. 2013 Jan 5;10:11. doi: 10.1186/1743-422X-10-11 (PMC3547786; doi:10.1186/1743-422X-10-11)
Supplement: Additional file 13 — Byarugaba_SFile 6. Sequences of representative isolates used for drawing the phylogenetic tree of the nucleoprotein (NP) gene segment of PPTX additional file 5 Figure S4. [file 1743-422X-10-11-S13.fas]

>B/Florida/4/2006
ATGTCCAACATGGATATTGACGGTATCAACACTGGGACAATTGACAAAACACCGGAAGAA
ATAACTCCTGGAACCAGTGGGACAACCAGACCAATCATTAGACCAGCAACCCTTGCCCCA
CCAAGCAACAAACGAACCCGTAACCCATCCCCGGAAAGAGCAACTACAAGCAGTGAAGAT
GATGTCGGAAGGAAAACCCAAAAGAAACAGACCCCGACAGAGATAAAGAAGAGCGTCTAC
AACATGGTAGTGAAACTGGGCGAATTCTATAACCAGATGATGGTCAAAGCTGGACTCAAC
GATGACATGGAGAGAAACCTAATCCAAAATGCGCATGCCGTGGAAAGAATTCTATTGGCT
GCCACTGATGACAAGAAAACCGAGTTCCAGAAGAAAAAGAATGCCAGAGATGTCAAAGAA
GGGAAAGAAGAAATAGATCACAACAAAACAGGAGGCACCTTTTACAAGATGGTAAGAGAT
GATAAAACCATCTACTTCAGCCCTATAAGAATTACCTTTTTAAAAGAAGAGGTGAAAACA
ATGTACAAAACCACCATGGGGAGTGATGGCTTCAGTGGACTAAATCACATAATGATTGGG
CATTCACAGATGAATGATGTCTGTTTCCAAAGATCAAAGGCACTAAAAAGAGTTGGACTT
GATCCTTCATTAATCAGTACCTTTGCGGGAAGCACAATCCCCAGAAGATCAGGTGCGACT
GGTGTTGCAATCAAAGGAGGTGGAACTTTAGTGGCTGAAGCCATTCGATTTATAGGAAGA
GCAATGGCAGACAGAGGGCTATTGAGAGACATCAAAGCCAAGACTGCCTATGAAAAGATT
CTTCTGAATCTAAAAAACAAATGCTCTGCGCCCCAACAAAAGGCTCTAGTTGATCAAGTG
ATCGGAAGCAGAAATCCAGGGATTGCAGACATTGAAGATCTAACCCTGCTTGCTCGTAGT
ATGGTCGTTGTTAGGCCCTCTGTGGCGAGCAAAGTGGTGCTTCCCATAAGCATTTACGCC
AAAATACCTCAACTAGGGTTCAATGTTGAAGAGTACTCTATGGTTGGGTACGAAGCCATG
GCTCTTTACAATATGGCAACACCTGTTTCCATACTAAGAATGGGAGATGATGCAAAAGAC
AAATCGCAATTATTCTTCATGTCTTGCTTCGGAGCTGCCTATGAAGACCTGAGAGTTTTG
TCTGCATTAACAGGCACAGAATTCAAGCCTAGATCAGCATTAAAATGCAAGGGTTTCCAT
GTTCCAGCAAAGGAACAAGTAGAAGGAATGGGAGCAGCTCTGATGTCCATCAAGCTCCAG
TTTTGGGCTCCAATGACCAGATCTGGGGGGAACGAAGTAGGTGGAGACGGAGGGTCTGGC
CAAATAAGCTGCAGCCCAGTGTTTGCAGTGGAAAGACCTATTGCTCTAAGCAAGCAAGCT
GTAAGAAGAATGCTGTCAATGAATATTGAGGGACGTGATGCAGATGTCAAAGGAAATCTA
CTCAAGATGATGAATGACTCAATGGCTAAGAAAACCAGTGGAAATGCTTTCATTGGGAAG
AAAATGTTTCAAATATCAGACAAAAACAAAACCAATCCCGTTGAAATTCCAATTAAGCAG
ACCATCCCCAATTTCTTCTTTGGGAGGGACACAGCAGAGGATTATGATGACCTCGATTAT
TAA
>B/Bangladesh/3333/2007
ATGTCCAACATGGATATTGACGGTATAAACACTGGGACAATTGACAAAACACCGGAAGAA
ATAACTTCTGGAACCAGTGGGACAACCAGACCAATCATTAGACCAGCAACCCTTGCCCCA
CCAAGCAACAAACGAACCCGTAACCCATCCCCGGAAAGAGCAACCACAAGCAGTGAAGAT
GATGTCGGAAGGAAAACCCAAAAGAAACAGACCCCGACAGAGATAAAGAAGAGCGTCTAC
AACATGGTGGTGAAACTGGGCGAATTCTATAACCAGATGATGGTCAAAGCTGGACTCAAT
GATGACATGGAGAGAAACCTAATCCAAAATGCGCATGCCGTGGAAAGAATTCTATTGGCT
GCCACTGATGACAAGAAAACCGAGTTCCAGAAGAAAAAGAATGCCAGAGATGTCAAAGAA
GGGAAAGAAGAAATAGATCACAACAAAACAGGAGGCACCTTTTACAAGATGGTAAGAGAT
GATAAAACCATCTACTTCAGCCCTATAAGAATTACCTTTTTAAAAGAAGAGGTGAAAACA
ATGTACAAAACCACCATGGGGAGTGATGGCTTCAGTGGACTAAATCACATAATGATTGGG
CATTCACAGATGAATGATGTCTGTTTCCAAAGATCAAAGGCACTAAAAAGAGTTGGACTT
GATCCTTCATTAATCAGTACCTTTGCGGGAAGCACAGTCCCCAGAAGATCAGGTGCGACT
GGTGTTGCAATCAAAGGAGGTGGAACTTTAGTGGCTGAAGCCATTCGATTTATAGGAAGA
GCAATGGCAGATAGAGGGCTATTGAGAGACATCAAAGCCAAGACTGCCTATGAAAAGATT
CTTCTGAATCTGAAAAACAAATGCTCTGCGCCCCAACAAAAGGCTCTAGTTGATCAAGTG
ATCGGAAGCAGAAATCCAGGGATTGCAGACATTGAAGATCTAACCCTGCTTGCTCGTAGT
ATGGTCGTTGTTAGGCCCTCTGTGGCAAGCAAAGTGGTGCTTCCCATAAGCATTTACGCC
AAAATACCTCAACTAGGGTTCAATGTTGAAGAGTACTCTATGGTTGGGTACGAAGCCATG
GCTCTTTACAATATGGCAACACCTGTGTCCATATTAAGAATGGGAGATGATGCAAAAGAT
AAATCGCAATTATTCTTCATGTCTTGCTTCGGAGCTGCTTATGAAGACCTGAGAGTTTTG
TCTGCATTAACAGGCACAGAATTCAAGCCTAGATCAGCATTAAAATGCAAGGGTTTCCAT
GTTCCAGCAAAGGAACAGGTAGAAGGAATGGGAGCAGCTCTGATGTCCATCAAGCTCCAG
TTTTGGGCTCCGATGACCAGATCTGGGGGGAACGAAGTAGGTGGAGACGGAGGGTCTGGC
CAAATAAGCTGCAGCCCAGTGTTTGCAGTGGAAAGACCTATTGCTCTAAGCAAGCAAGCT
GTAAGAAGAATGCTGTCAATGAATGTTGAGGGACGTGATGCAGATGTCAAAGGAAATCTA
CTCAAGATGATGAATGACTCAATGGCTAAGAAAACCAGTGGAAATGCTTTCATTGGGAAG
AAAATGTTTCAAATATCAGACAAAAACAAAACCAATCCCATTGAAATTCCAATTAAGCAG
ACCATCCCCAATTTCTTCTTTGGGAGGGACACAGCAGAGGATTATGATGACCTCGATTAT
TAA
>B/Brisbane/60/2008
ATGTCCAACATGGATATTGACGGTATAAACACTGGGACAATTGACAAAACACCGGAAGAA
ATAACTTCTGGAACCAGTGGGACAACCAGACCAATCATTAGACCAGCAACCCTTGCCCCA
CCAAGCAACAAACGAACCCGTAACCCATCCCCGGAAAGAGCAACCACAAGCAGTGAAGAT
GATGTCGGAAGGAAAACCCAAAAGAAACAGACCCCGACAGAGATAAAGAAGAGCGTCTAC
AACATGGTGGTGAAACTGGGCGAATTCTATAACCAGATGATGGTCAAAGCTGGACTCAAT
GATGACATGGAGAGAAATCTAATCCAAAATGCGCATGCCGTGGAAAGAATTCTATTGGCT
GCCACTGATGACAAGAAAACCGAGTTCCAGAAGAAAAAGAATGCCAGAGATGTCAAAGAA
GGGAAAGAAGAAATAGATCACAACAAAACAGGAGGCACCTTTTACAAGATGGTAAGAGAT
GATAAAACCATCTACTTCAGCCCTATAAGAATTACCTTTTTAAAAGAAGAGGTGAAAACA
ATGTACAAAACCACCATGGGGAGTGATGGCTTCAGTGGACTAAATCACATAATGATTGGG
CATTCACAGATGAATGATGTCTGTTTCCAAAGATCAAAGGCACTAAAAAGAGTTGGACTT
GATCCTTCATTAATCAGTACCTTTGCGGGAAGCACAGTCCCCAGAAGATCAGGTGCGACT
GGTGTTGCAATCAAAGGAGGTGGAACCTTAGTGGCTGAAGCCATTCGATTTATAGGAAGA
GCAATGGCAGACAGAGGGCTATTGAGAGACATCAAAGCCAAGACTGCCTATGAAAAGATT
CTTCTGAATCTAAAAAACAAATGCTCTGCGCCCCAACAAAAGGCTCTAGTTGATCAAGTG
ATCGGAAGCAGAAATCCGGGGATTGCAGACATTGAAGATCTAACCCTGCTTGCTCGTAGT
ATGGTCGTTGTTAGGCCCTCTGTGGCAAGCAAAGTGGTGCTTCCCATAAGCATTTACGCC
AAAATACCTCAACTAGGGTTCAATGTTGAAGAGTACTCTATGGTTGGGTACGAAGCCATG
GCTCTTTACAATATGGCAACACCTGTGTCCATATTAAGAATGGGAGATGATGCAAAAGAT
AAATCGCAATTATTCTTCATGTCTTGCTTCGGAGCTGCCTATGAAGACCTGAGAGTTTTG
TCTGCATTAACAGGCACAGAATTCAAGCCTAGATCAGCATTAAAATGCAAGGGTTTCCAT
GTTCCAGCAAAGGAACAGGTAGAAGGAATGGGAGCAGCTCTGATGTCCATCAAGCTCCAG
TTTTGGGCTCCGATGACCAGATCTGGGGGGAACGAAGTAGGTGGAGACGGAGGGTCTGGC
CAAATAAGCTGCAGCCCAGTGTTTGCAGTGGAAAGACCTATTGCTCTAAGCAAGCAAGCT
GTAAGAAGAATGCTGTCAATGAATATTGAGGGACGTGATGCAGATGTCAAAGGAAATCTA
CTCAAGATGATGAATGACTCAATGGCTAAGAAAACCAGTGGAAATGCTTTCATTGGGAAG
AAAATGTTTCAAATATCAGACAAAAACAAAACCAATCCCATTGAAATTCCAATTAAGCAG
ACCATCCCCAATTTCTTCTTTGGGAGGGACACAGCAGAGGATTATGATGACCTCGATTAT
TAA
>B/Fujian-Gulou/1272/2008
ATGTCCAACATGGATATTGACGGTATCAACACTGGGACAATTGACAAAGCACCGGAAGAA
ATAACTTCTGGAACCAGTGGGACAACCAGACCAATCATCAGACCAGCAACCCTTGCCCCA
CCAAGCAACAAACGAACCCGGAACCCATCCCCGGAAAGAGCAACCACAATCAGTGAAGCT
GATGTCGGAAGGAAAACCCAAAAGAAACAGACCCCAACAGAAATAAAGAAGAGCGTCTAC
AATATGGTAGTGAAACTGGGTGAATTCTATAACCAGATGATGGTCAAAGCTGGACTTAAC
GATGACATGGAGAGAAACCTAATTCAAAATGCGCATGCTGTGGAAAGAATTCTATTGGCT
GCCACTGATGACAAGAAAACTGAATTCCAGAAGAAAAAGAATGCCAGAGATGTCAAAGAA
GGGAAAGAAGAAATAGATCACAACAAAACAGGGGGCACCTTTTACAAGATGGTAAGAGAT
GATAAAACCATCTACTTCAGCCCTATAAGAGTCACCTTTTTAAAAGAAGAAGTAAAAACA
ATGTACAAAACCACCATGGGAAGTGATGGCTTCAGCGGACTAAATCACATAATGATTGGG
CATTCACAGATGAATGATGTCTGTTTCCAAAGATCAAAGGCACTAAAAAGAGTTGGACTT
GACCCTTCATTAATCAGTACCTTTGCAGGAAGCACACTCCCCAGAAGATCAGGTGCAACT
GGTGTTGCGATCAAAGGAGGTGGAACTCTAGTGGCTGAAGCCATTCGATTTATAGGAAGA
GCAATGGCAGACAGAGGGCTATTGAGAGACATCAAAGCCAAGACTGCGTATGAAAAGATT
CTTCTGAACCTAAAAAACAAATGCTCTGCGCCCCAACAGAAGGCTCTAGTTGACCAAGTG
ATCGGAAGTAGAAATCCAGGGATTGCAGACATTGAAGACCTAACCCTGCTTGCTCGTAGT
ATGGTCGTTGTTAGGCCCTCTGTGGCGAGCAAAGTAGTGCTTCCCATAAGCATTTACGCC
AAAATACCTCAACTAGGGTTCAACGTTGAAGAGTACTCTATGGTTGGGTATGAAGCCATG
GCTCTTTACAATATGGCAACACCTGTTTCCATATTAAGAGTGGGAGATGATGCAAAGGAC
AAATCACAATTATTCTTCATGTCTTGCTTCGGAGCTGCCTATGAAGACCTGAGAGTTTTG
TCTGCATTAACAGGCACAGAATTCAAGCCTAGATCAGCATTAAAATGCAAGGGTTTCCAT
GTTCCAGCAAAGGAACAGGTGGAAGGAATGGGGGCAGCTCTGATGTCCATCAAGCTCCAG
TTTTGGGCTCCAATGACCAGATCTGGGGGAAACGAAGTAGGTGGAGACGGGGGGTCTGGC
CAAATAAGTTGCAGCCCAGTGTTTGCAGTAGAAAGACCTATTGCTCTAAGCAAGCAAGCT
GTAAGAAGAATGCTGTCAATGAATATTGAGGGACGTGATGCAGATGTCAAAGGAAATTTA
CTCAAGATGATGAATGACTCAATGGCTAAGAAAACCAATGGAAATGCTTTCATTGGGAAG
AAAATGTTTCAAATATCAGACAAAAACAAAACCAATCCCGTTGAAATTCCAATTAAGCAA
ACCATCCCCAATTTCTTCTTTGGGAGGGACACAGCAGAGGATTATGATGACCTCGATTAT
TAA
>B/Uganda/MUWRP-054/2009-NP
------------------------------------ACAATTGACAAAACACCGGAAGAA
ATAACTTCTGGAACCAGTGGGGCAACCAGACCAATCATTAGACCAGCAACCCTTGCCCCA
CCAAGCAACAAACGAACCCGTAACCCATCCCCGGAAAGAGCAACCACAAGCAGTGAAGAT
GATGCCGGAAGGAAAACCCAAAAGAAACAGACCCCGACAGAGATAAAGAAGAGCGTCTAC
AACATGGTGGTGAAACTGGGCGAATTCTATAACCAGATGATGGTCAAAGCTGGACTCAAT
GATGACATGGAGAGAAACCTAATCCAAAATGCGCATGCCGTGGAAAGAATTCTATTGGCT
GCCACTGATGACAAGAAAACCGAGTTCCAGAAGAAAAAGAATGCCAGAGATGTCAAAGAA
GGGAAAGAAGAAATAGATCACAACAAAACAGGAGGCACCTTTTACAAGATGGTAAGAGAT
GATAAAACCATCTACTTCAGCCCTATAAGAATTACCTTTTTAAAAGAAGAGGTGAAAACA
ATGTACAAAACCACCATGGGGAGTGATGGCTTCAGTGGACTAAATCACATAATGATTGGG
CATTCACAGATGAATGATGTCTGTTTCCAAAGATCAAAGGCACTAAAAAGAGTTGGACTT
GATCCTTCATTAATCAGTACCTTTGCGGGAAGCACAGTCCCCAGAAGATCAGGTGCGACT
GGTGTTGCAATCAAAGGAGGTGGAACTTTAGTGGCTGAAGCCATTCGATTTATAGGACGA
GCAATGGCAGACAGAGGGCTATTGAGAGACATCAAAGCCAAGACTGCCTATGAAAAGATT
CTTCTGAATCTAAAAAACAAATGCTCTGCGCCTCAACAAAAGGCTCTAGTTGATCAAGTG
ATCGGAAGCAGAAATCCGGGGATTGCAGACATTGAAGATCTAACCCTGCTTGCTCGTAGT
ATGGTCGTTGTTAGGCCCTCTGTGGCAAGCAAAGTGGTGCTTCCCATAAGCATTTACGCC
AAAATACcTCAACTAGGGTTCAATgtTGAAGAGTACTcTATGGTTGGGTAcGAAGCCATG
GCTcTTTACAATATGGCAACACCTGTGTCCATATTAAGAATGGGAGATGATGCAAAAGAT
AAATcGCAATTATTcTTCATGTCTTGcTTCGGAGCTGCCTATGAAGACCTGAGAGTTTTG
TCTGCATTAACAGGCACAGAATTCAAGCCTAGATCAGCATTAAAATGCAAGGGTTTCCAT
GTTCCAGCAAAGGAACAGGTAGAAGGAATGGGAGCAGCTTTGATGTCCATCAAGCTCCAG
TTTTGGGCTCCGATGACCAGATNTGGGGGGAACGAAGTAGGTGGAGACGGAGGGTCTGGC
CAAATAAGCTGCAGCCCAGTGTTTGCAGTGGAAAGACCTATTGCTTTAAGCAAGCAAGCT
GTAAGAAGAATGCTGTCAATGAATATTGAGGGACGTGATGCAGATGTCAAAGGAAATCTA
CTCAAGATGATGAATGACTCAATGGCTAAAAAAACCAGTGGAAATGCTTTCATTGGGAAG
AAAATGTTTCAAATATCAGACAAAAACAAAACCAATCCCATTGAAATTCCAATTAAGCAG
ACCATCCCCAATTTcTTcTTTGGGAGGGACACAGCAGAGGATTATGATGACCTCGATTAT
TAA
>B/Uganda/MUWRP-057/2009-NP
ATGTCCAACATGGATATTGACGGTATAAACACTGGGACAATTGACAAAACACCGGAAGAA
ATAACTTCTGGAACCAGTGGGGCAACCAGACCAATCATTAGACCAGCAACCCTTGCCCCA
CCAAGCAACAAACGAACCCGTAACCCATCCCCGGAAAGAGCAACCACAAGCAGTGAAGAT
GATGTCGGAAGGAAAACCCAAAAGAAACAGACCCCGACAGAGATAAAGAAGAGCGTCTAC
AACATGGTGGTGAAACTGGGCGAATTCTATAACCAGATGATGGTCAAAGCTGGACTCAAT
GATGACATGGAGAGAAACCTAATCCAAAATGCGCATGCCGTGGAAAGAATTCTATTGGCT
GCCACTGATGACAAGAAAACCGAGTTCCAGAAGAAAAAGAATGCCAGAGATGTCAAAGAA
GGGAAAGAAGAAATAGATCACAACAAAACAGGAGGCACCTTTTACAAGATGGTAAGAGAT
GATAAAACCATCTACTTCAGCCCTATAAGAATTACCTTTTTAAAAGAAGAGGTGAAAACA
ATGTACAAAACCACCATGGGGAGTGATGGCTTCAGTGGACTAAATCACATAATGATTGGG
CATTCACAGATGAATGATGTCTGTTTCCAAAGATCAAAGGCACTAAAAAGAGTTGGACTT
GATCCTTCATTaAtCAGTACCTTTGCGGGAAGCACAGTCCCCAGAAGATCAGGTGCGACT
GGTGTTGCAATCAAAGGAGGTGGAACTTTAGTGGCTGAAGCCATTCGATTTATAGGAAGA
GCAATGGCAGACAGAGGGCTATTGAGAGACATCAAAGCCAAGACTGCCTATGAAAAGATT
CTTCTGAATCTAAAAAACAAATGCTCTGCGCCTCAACAAAAGGCTCTAGTTGATCAAGTG
ATCGGAAGCAGAAATCCGGGGATTGCAGACATTGAAGATCTAACCCTGCTTGCTCGTAGT
ATGGTCGTTGTTAGGCCCTCTGTGGCAAGCAAAGTGGTGCTTCCCATAAGCATTTACGCC
AAAATACCTCAACTAGGGTTCAATGTTGAAGAGTACTCTATGGTTGGGTACGAAGCCATG
GCTCTTTACAATAtGGCAACACCTGTGTCCATATTAAGAATGGGAGATGATGCAAAAGAT
AAATcGCAATTATTCTTCATGTCTTGcTTCGGAGCTGCCTATGAAGACCTGAGAGTTTTG
TcTGCATTAACAGGCACAGAATTCAAGCCTAGATCAGCATTAAAATGCAAGGGTTTCCAT
GTTCCAGCAAAGGAACAGGTAGAAGGAATGGGAGCAGCTCTGATGTCCATCAAGCTCCAG
TTTTGGGCTCCGATGACCAGATcTGGGGGGAACGAAGTAGGTGGAGACGGAGGGTCTGGC
CAAATAAGCTGCAGCCCAGTGTTTGCAGTGGAAAGACCTATTGCTNTAAGCAAGCAAGCT
GTAAGAAGAATGCTGTCAATGAATATTGAGGGACGTGATGCAGATGTCAAAGGAAATcTA
CTCAAGATGATGAATGACTCAATGGCTAAGAAAACCAGTGGAAATGCTTTCATTGGGAAG
AAAATGTTTCAAATATCAGACAAAAACAAAACCAATCCCATTGAAATTCCAATTAAGCAG
ACCATCCCCAATTTcTTcTTTGGGAGGGACACAGCAGAGGATTATGATGACCTCGATTAT
TAA
>B/Uganda/MUWRP-060/2009-NP
ATGTCCAACATGGATATTGACGGTATAAACACTGGGACAATTGACAAAACACCGGAAGAA
ATAACTTCTGGAACCAGTGGGGCAACCAGACCAATCATTAGACCAGCAACCCTTGCCCCA
CCAAGCAACAAACGAACCCGTAACCCATCCCCGGAAAGAGCAACCACAAGCAGTGAAGAT
GATGTCGGAAGGAAAACCCAAAAGAAACAGACCCCGACAGAGATAAAGAAGAGCGTCTAC
AACATGGTGGTGAAACTGGGCGAATTCTATAACCAGATGATGGTCAAAGCTGGACTCAAT
GATGACATGGAGAGAAACCTAATCCAAAATGCGCATGCCGTGGAAAGAATTCTATTGGCT
GCCACTGATGACAAGAAAACCGAGTTCCAGAAGAAAAAGAATGCCAGAGATGTCAAAGAA
GGGAAAGAAGAAATAGATCACAACAAAACAGGAGGCACCTTTTACAAGATGGTAAGAGAT
GATAAAACCATCTACTTCAGCCCTATAAGAATTACCTTTTTAAAAGAAGAGGTGAAAACA
ATGTACAAAACCACCATGGGGAGTGATGGCTTCAGTGGACTAAATCACATAATGATTGGG
CATTCACAGATGAATGATGTCTGTTTCCaAAGATCAAAGGCACTAAAAAGAGTTGGACTT
GATCCTTCATTAATCAGTACCTTTGCGGGAAGCACAGTCCCCAGAAGATCAGGTGCGACT
GGTGTTGCAATCAAAGGAGGTGGAACTTTAGTGGCTGAAGCCATTCGATTTATAGGAAGA
GCAATGGCAGACAGAGGGCTATTGAGAGACATCAAAGCCAAGACTGCCTATGAAAAGATT
CTTCTGAATCTAAAAAACAAATGCTCTGCGCCTCAACAAAAGGCTCTAGTTGATCAAGTG
ATCGGAAGCAGAAATCCGGGGATTGCAGACATTGAAGATCTAACCCTGCTTGCTCGTAGT
ATGGTCGTTGTTAGGCCCTCTGTGGCAAGCAAAGTGGTGCTTCCCATAAGCATTTACGCC
AAAATACCTCAACTAGGGTTCAATGTTGAAGAGTACTCTATGGTTGGGTACGAAGCCATG
GCTCTTTACAATATGGCAACACCTGTGTCCATATTAAGAATGGGAGATGATGCAAAAGAT
AAATCGCAATTATTcTTCATGTCTTGCTTCGGAGCTGCCTAtGAAGACcTGAGAGTTTTG
TcTGCATTAACAGGCACAGAATTCAAGCCTAGATCAGCATTAAAATGCAAGGGTTTCCAT
GTTCCAGCAAAGGAACAGGTAGAAGGAATGGGAGCAGCTTTGATGTCCATCAAGCTCCAG
TTTTGGGCTCCGATGACCAGATCTGGGGGGAACGAAGTAGGTGGAGACGGAGGGTCTGGC
CAAATAAGcTGCAGCCCAGTGTTTGCAGTGGAAAGACCTATTGCTcTAAGCAAGCAAGCT
GTAAGAAGAATGCTGTCAATGAATATTGAGGGACGTGATGCAGATGTCAAAGGAAATCTA
CTCAAGATGATGAATGACTCAATGGCTAAGAAAACCAGTGGAAATGCTTTCATTGGGAAG
AAAATGTTTCAAATATCAGACAAAAACAAAACCAATCCCATTGAAATTCCAATTAAGCAG
ACCATCCCCAATTTCTTCTTTGGGAGGGACACAGCAGAGGATTATGATGACCTCGATTAT
TAA
>B/Uganda/MUWRP-081/2009-NP
-------ACATGGATATTGACGGTATAAACACTGGGACAATTGACAAAACACCGGAAGAA
ATAACTTCTGGAACCAGTGGGGCAACCAGACCAATCATTAGACCAGCAACCCTTGCCCCA
CCAAGCAACAAACGAACCCGTAACCCATCCCCGGAAAGAGCAACCACAAGCAGTGAAGAT
GATGTCGGAAGGAAAACCCAAAAGAAACAGACCCCGACAGAGATAAAGAAGAGCGTCTAC
AACATGGTGGTGAAACTGGGCGAATTCTATAACCAGATGATGGTCAAAGCTGGACTCAAT
GATGACATGGAGAGAAACCTAATCCAAAATGCGCATGCCGTGGAAAGAATTCTATTGGCT
GCCACTGATGACAAGAAAACCGAGTTCCAGAAGAAAAAGAATGCCAGAgATGTCAAAGAA
GGGAAAGAAgAAATAGATCACAACAAAACAGGAGGCACCTTTTACAAGATGGTAAGAGAT
GATAAAACCATCTACTTCAGCCCTATAAGAATTACCTTTTTAAAAGAAGAGGTGAAAACA
ATGTACAAAACCACCATGGGGAGTGATGGCTTCAGTGGACTAAATCACATAATGATTGGG
CATTCACAGATGAATGATGTCTGTTTCCAAAGATCAAAGGCACTAAAAAGAGTTGGACTT
GATCCTTCATTAATCAGTACCTTTGCGGGAAGCACAGTCCCCAGAAGATCAGGTGCGACT
GGTGTTGCAATCAAAGGAGGTGGAACTTTAGTGGCTGAAGCCATTCGATTTATAGGAAGA
gCAATGGCAGACAGAggGCTATTGAGAGACATCAAAGCCaAGACTGCCTATGAAAAGATT
CTTCTGAATCTAAAAAACAAATGCTCTGCGCCTCAACAAAAGGCTCTAGTTGATCAAGTG
ATCGGAAGCAGAAATCCGGGGATTGCAGACATTGAAGATCTAACCCTGCTTGCTCGTAGT
ATGGTCGTTGTTAGGCCCTCTGTGGCAAGCAAAGTGGTGCTTCCCATAAGCATTTACGCC
AAAATACCTCAACTAGGGTTCAATGTTGAAGAGTACTCTATGGTTGGGTACGAAGCCATG
GCTCTTTACAATATGGCAACACCTGTGTCCATATTAAGAATGGGAGATGATGCAAAAGAT
AAATCGCAATTATTCTTCATGTCTTGCTTCGGAGCTGCCTATGAAGACCTGAGAGTTTTG
TCTGCATTAACAGGCACAGAATTCAAGCCTAGATCAGCATTAAAATGCAAGGGTTTCCAT
GTTCCAGCAAAGGAACAGGTaGAAGGAATGGGAGCAGTTNTGATGTCCATCAAGcTCCAg
TTTTGGGcTcCGATGACCAGATCTGGGGGGAACGAAGTAGGTGGAGACGGAGGGTCTGGC
CAAATAAGTTGCAGCCCAGTGTTTGCAGTGGAAAGACCTATTGcTcTAAGCAAGCAAGCT
GTAAGAAGAATGCTGTCAATGAATATTGAGGGACGTGATGCAGATGTCAAAGGAAATCTA
CTCAAGATGATGAATGACTCAATGGCTAAGAAAACCAGTGGAAATGCTTTCATTGGGAAG
AAAATGTTTCAAATATCAGACAAAAACAAAACCAATCCCATTGAAATTCCAATTAAGCAG
ACCATCCCCAATTTcTTCTTTGGGAGGGACACAGCAGAGGATTATGATGACCTCGATTAT
TAA
>B/Uganda/MUWRP-115/2009-NP
ATGTCCAACATGGATATTGACGGTATAAACACTGGGACAATTGACAAAACACCGGAAGAA
ATAACCTCTGGAACCAGTGGGGCAACCAGACCAATCATTAGACCAGCAACCCTTGCCCCA
CCAAGCAACAAACGAACCCGTAACCCATCCCCGGAAAGAGCAACCACAAGCAGTGAAGAT
GATGTCAGAAGGAAAACCCAAAAGAAACAGACCCCGACAGAGATAAAGAAGAGCGTCTAC
AACATGGTGGTGAAACTGGGCGAATTCTATAACCAGATGATGGTCAAAGCTGGACTCAAT
GATGACATGGAGAGAAACCTAATCCAAAATGCGCATGCCGTGGAAAGAATTCTATTGGCT
GCCACTGATGACAAGAAAACCGAGTTCCAGAAGAAAAAGAATGCCAGAGATGTCAAAGAA
GGGAAAGAAGAAATAGATCACAACAAAACAGGAGGCACCTTTTACAAGATGGTAAGAGAT
GATAAAACCATCTACTTCAGCCCTATAAGAATTACCTTTTTAAAAGAAGAGGTGAAAACA
ATGTACAAAACCACCATGGGGAGTGATGGCTTCAGTGGACTAAATCACATAATGATTGGG
CATTCACAGATGAATGATGTCTGTTTCCAAAGATCAAAGGCACTAAAAAGAGTTGGACTT
GATCCTTCATTAATCAGTACCTTTGCGGGAAGCACAGTCCCCAGAAGATCAGGTGCGACT
GGTGTTGCAATCAAAGGAGGTGGAACTTTAGTGGCTGAAGCCATTCGATTTATAGGAAGA
GCAATGGCAGACAGAGGGCTATTGAGAGACATCAAAGCCAAGACTGCCTATGAAAAGATT
CTTCTGAATCTAAAAAACAAATGCTCTGCGCCTCAACAAAAGGCTCTAGTTGATCAAGTG
ATCGGAAGCAGAAATCCGGGGATTGCAGACATTGAAGATCTAACCCTGCTTGCTCGTAGT
ATGGTCGTTGTTAGGCCCTCTGTGGCAAGCAAAGTGGTGCTTCCCATAAGCATTTACGCC
AAAATACCTCAACTAGGGTTCAATGTTGAAGAGTACTCTATGGTTGGGTAcGAAGCCATG
GCTCTTTACAATATGGCAACACCTGTGTCCATATTAAGAATGGGAGATGATGCAAAAGAT
AAATCGCAATTATTCTTCATGTCTTGCTTCGGAGCTGCCTATGAAGACCTGAGAGTTTTG
TCTGCATTAACAGGCACAGAATTCAAGCCTAGATCAGCATTAAAATGCAAGGGTTTCCAT
GTTCCAGCAAAGGAACAGGTAGAAGGAATGGGAGCAGCTcTGATGTCCATCAAGCTCCAG
TTTTGGGCTCCGATGACCAGATCTGGGGGGAACGAAGTAGGTGGAGACGGAGGGTCTGGC
CAAATAAGTTGCAGCCCAGTGTTTGCAGTGGAAAGACcTATTGCTCTAAGCAAGCAAGCT
GTAAGAAGAATGCTGTCAATGAATATTGAGGGAcGTGATGCAGATGTCAAAGGAAATCTA
CTCAAGATGATGAATGACTCAATGGCTAAGAAAACCAGTGGAAATGCTTTCATTGGGAAG
AAAATGTTTCAAATATCAGACAAAAACAAAACCAATCCCATTGAAATTCCAATTAAGCAG
ACCATCCCCAATTTCTTCTTTGGGAGGGACACAGCAGAGGATTATGATGACCTCGATTAT
TAA
>B/Uganda/MUWRP-122/2009-NP
ATGTCCAACATGGATATTGACGGTATAAACACTGGGACAATTGACAAAACACCGGAAGAA
ATAACTTCTGGAACCAGTGGGGCAACCAGACCAATCATTAGACCAGCAACCCTTGCCCCA
CCAAGTAACAAACGAACCCGTAACCCATCCCCGGAAAGAGCAACCACAAGCAGTGAAGAT
GATGTCGGAAGGAAAACCCAAAAGAAACAGACCCCGACAGAGATAAAGAAGAGCGTCTAC
AACATGGTGGTGAAACTGGGCGAATTCTATAACCAGATGATGGTCAAAGCTGGACTCAAT
GATGACATGGAGAGAAACCTAATCCAAAATGCGCATGCCGTGGAAAGAATTCTATTGGCT
GCCACTGATGACAAGAAAACCGAGTTCCAGAAGAAAAAGAATGCCAGAGATGTCAAAGAA
GGGAAAGAAGAAATAGATCACAACAAAACAGGAGGCACCTTTTACAAGATGGTAAGAGAT
GATAAAACCATCTACTTCAGCCCTATAAGAATTACCTTTTTAAAAGAAGAGGTGAAAACA
ATGTACAAAACCACCATGGGGAGTGATGGCTTCAGTGGACTAAATCACATAATGATTGGG
CATTCACAGATGAATGATGTCTGTTTCCAAAGATCAAAGGCACTAAAAAGAGTTGGAcTT
GATCCTTCATTAATCAGTACCTTTGCGGGAAGCACAGTCCCCAGAAGATCAGGTGCGACT
GGTGTTGCAATCAAAGGAGGTGGAACTTTAGTGGCTGAAGCCATTCGATTTATAGGAAGA
GCAATGGCAGACAGAGGGCTATTGAGAGACATCAAAGCCAAGACTGCCTATGAAAAGATT
CTTCTGAATCTAAAAAACAAATGCTCTGCGCCTCAACAAAAGGCTCTAGTTGATCAAGTG
ATCGGAAGCAGAAATCCGGGGATTGCAGACATTGAAGATCTAACCCTGCTTGCTCGTAGT
ATGGTCGTTGTTAGGCCCTCTGTGGCAAGCAAAGTGGTGCTTCCCATAAGCATTTACGCC
AAAATACCTCAACTAGGGTTCAATGTTGAAGAGTACTCTATGGTTGGGTACGAAGCCATG
GCTCTTTACAATATGGCAACACCTGTGTCCATATTAAGAATGGGAGATGATGCAAAAGAT
AAATCGCAATTATTCTTCATGTCTTGCTTCGGAGCTGCCTATGAAGACCTGAGAGTTTTG
TcTGCATTAACAGGCACAGAATTCAAGCCTAGATCAGCATTAAAATGCAAGGGTTTCCAT
GTTCCAGCAAAGGAACAGGTAGAAGGAATGGGAGCAGCTNTGATGTCCATCAAGCTCCAG
TTTTGGGCTCCGATGACCAGATCTGGGGGGAACGAAGTAGGTGGAGACGGAGGGTCTGGC
CAAATAAGCTGCAGCCCAGTGTTTGCAGTGGAAAGACCTATTGCTcTAAGCAAGCAAGCT
GTAAGAAGAATGCTGTCAATGAATATTGAGGGACGTGATGCAGATGTCAAAGGAAATCTA
CTCAAGATGATGAATGACTCAATGGCTAAGAAAACCAGTGGAAATGCTTTCATTGGGAAG
AAAATGTTTCAAATATCAGACAAAAACAAAACCAATCCCATTGAAATTCCAATTAAGCAG
ACCATCCCCAATTTCTTCTTTGGGAGGGACACAGCAGAGGATTATGATGACCTCGATTAT
TAA
>B/Uganda/MUWRP-136/2009-NP
ATGTCCAACATGGATATTGACGGTATAAACACTGGGACAATTGACAAAACACCGGAAGAA
ATAACTTCTGGAACCAGTGGGACAACCAGACCAATAATTAGACCAGCAACCCTTGCCCCA
CCAAGCAACAAACGAACTCGTAACCCATCCCCGGAAAGAGCAACCATAAGCAGTGAAGAT
GATGTCGGAAGGAAAACCCAAAAGAAACAGACCCCGACAGAGATAAAGAAGAGCGTCTAC
AACATGGTGGTGAAACTGGGCGAATTCTATAACCAGATGATGGTCAAAGCTGGACTCAAT
GATGACATGGAGAGAAACCTAATCCAAAATGCGCATGCCGTGGAAAGAATTCTATTGGCT
GCCACTGATGACAAGAAAACCGAGTTCCAGAAGAAAAAGAATGCCAGAGACGTCAAAGAA
GGGAAAGAAGAAATAGATCACAACAAAACAGGAGGCACCTTTTACAAGATGGTAAGAGAT
GATAAAACCATCTACTTCAGCCCTATAAGAATTACCTTTTTAAAAGAAGAGGTGAAAACA
ATGTACAAAACCACCATGGGGAGTGATGGCTTCAGTGGACTAAATCACATAATGATTGGG
CATTCACAGATGAATGATGTCTGTTTCCAAAGATCAAAGGCACTAAAAAGAGTTGGACTT
GATCCTTCATTAATCAGTACCTTTGCGGGAAGCACAGTCCCCAGAAGATCAGGTGCGACT
GGTATTGCAATCAAAGGAGGTGGAACTTTAGTGGCTGAAGCCATTCGATTTATAGGAAGA
GCAATGGCAGACAGAGGGCTATTGAGAGACATCAAAGCCAAGACTGCCTATGAAAAGATT
CTTCTGAATCTAAAAAACAAATGTTCTGCGCCTCAACAAAAGGCTCTAGTTGATCAAGTG
ATCGGAAGCAGAAATCCGGGGATTGCAGACATTGAAGATCTAACCCTGCTTGCTCGTAGT
ATGGTCGTTGTTAGGCCCTCTGTTGCAAGCAAAGTAGTGCTTCCCATAAGCATTTACGCC
AAAATACCTCAACTAGGGTTCAATGTTGAAGAGTACTCTATGGTTGGGTACGAAGCCATG
GCTCTTTACAATATGGCAACACCTGTGTCCATATTAAGAATGGGAGATGATGCAAAAGAT
AAATCGCAATTATTCTTCATGTCTTGCTTCGGAGCTGCCTATGAAGACCTGAGAGTTTTG
TCTGCATTAACAGGCACAGAaTTCAAGCCTAGATCAGCATTAAAATGCAAGGGTTTCCAT
GTTCCAGCAAAGGAACAAGTAGAAGGAATGGGAGCAGCTCTGATGTCCATCAAGCTCCAG
TTTTGGGCTCCGATGACCAGATCTGGGGGGAACGAAGTAGGTGGAGACGGAGGGTCTGGC
CAAATAAGCTGCAGCCCAGTGTTTGCAGTGGAAAGACCTATTGCTCTAAGCAAGCAAGCT
GTAAGAAGAATGCTGTCAATGAATATTGAGGGACGTGATGCAGATGTCAAAGGAAATCTA
CTCAAGATGATGAATGACTCAATGGCTAAGAAAACCAGTGGAAATGCTTTCATTGGGAAG
AAAATGTTTCAAATATCAGACAAAAACAAAACCAATCCCATTGAAATTCCAATTAAGCAG
ACCATCCCCAATTTCTTCTTTGGGAGGGACACAGCAGAGGATTATGATGACCTCGATTAT
TAA
>B/Uganda/MUWRP-158/2010-NP
ATGTCCAACATGGATATTGACGGTATAAACACTGGGACAATTGACAAAACACCGGAAGAA
ATAACTTCTGGAACCAGTGGGACAACCAGACCAATAATTAGACCAGCAACCCTTGCCCCA
CCAAGCAACAAACGAACTCGTAACCCATCCCCGGAAAGAGCAACCATAAGCAGTGAAGAT
GATGTCGGAAGGAAAACCCAAAAGAAACAGACCCCGACAGAGATAAAGAAGAGCGTCTAC
AACATGGTGGTGAAACTGGGCGAATTCTATAACCAGATGATGGTCAAAGCTGGACTCAAT
GATGACATGGAGAGAAACCTAATCCAAAATGCRCATGCCGTGGAAAGAATTCTATTGGCT
GCCACTGATGACAAGAAAACCGAGTTCCAGAAGAAAAAGAATGCCAGAGAYGTCAAAGAA
GGGAAAGAAGAAATAGATCACAACAAAACAGGAGGCACCTTTTACAAGATGGTAAGAGAT
GATAAAACCATCTACTTCAGCCCTATAAGARTTACCTTTTTAAAAGAAGAGGTGAAAACA
ATGTACAAAACCACCATGGGGAGTGATGGCTTCAGTGGACTAAATCACATAATGATTGGG
CATTCACAGATGAATGATGTCTGTTTCCAAAGATCAAAGGCACTAAAAAGAGTTGGACTT
GATCCTTCATTAATCAGTACCTTTGCGGGAAGCACAGTCCCCAGAAGATCAGGTGCGACT
GGTGTTGCAATCAAAGGAGGTGGAACTTTAGTGGCTGAAGCCATTCGATTTATAGGAAGA
GCAATGGCAGACAGAGGGCTATTGAGAGACATCAAAGCCAAGACTGCCTATGAAAAGATT
CTTCTGAATCTAAAAAACAAATGCTCTGCGCCTCAACAAAAGGCTCTAGTTGATCAAGTG
ATCGGAAGCAGAAATCCGGGGATTGCAGACATTGAAGATCTAACCCTGCTTGCTCGTAGT
ATGGTCGTTGTTAGGCCCTCTGTGGCAAGCAAAGTGGTGCTTCCCATAAGCATTTACGCC
AAAATACCTCAACTAGGGTTCAATGTTGAAGAGTACTCTATGGTTGGGTACGAAGCCATG
GCTCTTTACAATATGGCAACACCTGTGTCCATATTAAGAATGGGAGATGATGCAAAAGAT
AAATCGCAATTATTCTTCATGTCTTGCTTCGGAGCTGCCTATGAAGACCTGAGAGTTTTG
TCTGCATTAACAGGCACAGAATTCAAGCCTAGATCAGCATTAAAATGCAAGGGTTTCCAT
GTTCCAGCAAAGGAACAGGTAGAAGGAATGGGAGCAGCTCTGATGTCCATCAAGCTCCAG
TTTTGGGCTCCGATGACCAGATCTGGGGGGAACGAAGTAGGTGGAGACGGAGGGTCTGGC
CAAATAAGCTGCAGCCCAGTGTTTGCAGTGGAAAGACCTATTGCTCTAAGCAAGCAAGCT
GTAAGAAGAATGCTGTCAATGAATATTGAGGGACGTGATGCAGATGTCAAAGGAAATCTA
CTCAAGATGATGAATGACTCAATGGCTAAGAAAACCAGTGGAAATGCTTTCATTGGGAAG
AAAATGTTTCAAATATCAGACAAAAACAAAACCAATCCCATTGAAATTCCAATTAAGCAG
ACCATCCCCAATTTCTTCTTTGGGAGGGACACAGCAGAGGATTATGATGACCTCGATTAT
TAA
>B/Uganda/MUWRP-154/2010-NP
ATGTCCAACATGGATATTGACGGTATAAACACTGGGACAATTGACAAAACACCGGAAGAA
ATAACTTCTGGAACCAGTGGGGCAACCAGACCAATCATTAGACCAGCAACCCTTGCCCCA
CCAAGCAACAAACGAACCCGTAACCCATCCCCGGAAAGAGCAACCACAAGCAGTGAAGAT
GATGTCGGAAGGAAAACCCAAAAGAAACAGACCCCGACAGAGATAAAGAAGAGCGTCTAC
AACATGGTGGTGAAACTGGGCGAATTCTATAACCAGATGATGGTCAAAGCTGGACTCAAT
GATGACATGGAGAGAAACCTAATCCAAAATGCGCATGCCGTGGAAAGAATTCTATTGGCT
GCCACTGATGACAAGAAAACCGAGTTCCAGAAGAAAAAGAATGCCAGAGATGTCAAAGAA
GGGAAAGAAGAAATAGATCACAACAAAACAGGAGGCACCTTTTACAAGATGGTAAGAGAT
GATAAAACCATCTACTTCAGCCCTATAAGAATTACCTTTTTAAAAGAAGAGGTGAAAACA
ATGTACAAAACCACCATGGGGAGTGATGGCTTCAGTGGACTAAATCACATAATGATTGGG
CATTCACAGATGAATGATGTCTGTTTCCAAAGATCAAAGGCACTAAAAAGAGTTGGACTT
GATCCTTCATTAATCAGTACCTTTGCGGGAAGCACAGTCCCCAGAAGATCAGGTGCGACT
GGTGTTGCAATCAAAGGAGGTGGAACTTTAGTGGCTGAAGCCATTCGATTTATAGGAAGA
GCAATGGCAGACAGAGGGCTATTGAGAGACATCAAAGCCAAGACTGCCTATGAAAAGATT
CTTCTGAATCTAAAAAACAAATGCTCTGCGCCTCAACAAAAGGCTCTAGTTGATCAAGTG
ATCGGAAGCAGAAATCCGGGGATTGCAGACATTGAAGATCTAACCCTGCTTGCTCGTAGT
ATGGTCGTTGTTAGGCCCTCTGTGGCAAGCAAAGTGGTGCTTCCCATAAGCATTTACGCC
AAAATACCTCAACTAGGGTTCAATGTTGAAGAGTACTCTATGGTTGGGTACGAAGCCATG
GCTCTTTACAATATGGCAACACCTGTGTCCATATTAAGAATGGGAGATGATGCAAAAGAT
AAATCGCAATTATTCTTCATGTCTTGCTTCGGAGCTGCCTATGAAGACCTGAGAGTTTTG
TCTGCATTAACAGGCACAGAATTCAAGCCTAGATCAGCATTAAAATGCAAGGGTTTCCAT
GTTCCAGCAAAGGAACAGGTAGAAGGAATGGGAGCAGCTCTGATGTCCATCAAGCTCCAG
TTTTGGGCTCCGATGACCAGATCTGGGGGGAACGAAGTAGGTGGAGACGGAGGGTCTGGC
CAAATAAGCTGCAGCCCAGTGTTTGCAGTGGAAAGACCTATTGCTCTAAGCAAGCAAGCT
GTAAGAAGAATGCTGTCAATGAATATTGAGGGACGTGATGCAGATGTCAAAGGAAATCTA
CTCAAGATGATGAATGATTCAATGGCTAAGAAAACCAGTGGAAATGCTTTCATTGGGAAG
AAAATGTTTCAAATATCAGACAAAAACAAAACCAATCCCATTGAAATTCCAATTAAGCAG
ACCATCCCCAATTTCTTCTTTGGGAGGGACACAGCAGAGGATTATGATGACCTCGATTAT
TAA
>B/Uganda/MUWRP-056/2009-NP
---------atggatattgacggtataaacactgggACAATTGACAAAACACCGGAAGAA
ATAACTTCTGGAACCAGTGGGGCAACCAGACCAATCATTAGACCAGCAACCCTTGCCCCA
CCAAGCAACAAACGAACCCGTAACCCATCCCCGGAAAGAGCAACCACAAGCAGTGAAGAT
GATGTCGGAAGGAAAACCCAAAAGAAACAGACCCCGACAGAGATAAAGAAGAGCGTCTAC
AACATGGTGGTGAAACTGGGCGAATTCTATAACCAGATGATGGTCAAAGCTGGACTCAAT
GATGACATGGAGAGAAACCTAATCCAAAATGCGCATGCCGTGGAAAGAATTCTATTGGCT
GCCACTGATGACAAGAAAACCGAGTTCCAGAAGAAAAAGAATGCCAGAGATGTCAAAGAA
GGGAAAGAAGAAATAgATCACAACAAAACAGGAGGCACCTTTTACAAGATGGTAAGAGAT
GATAAAACCATCTACTTCAGCCCTATAAGAATTACCTTTTTAAAAGAAGAGGTGAAAACA
ATGTACAAAACCACCATGGGGAGTGATGGCTTCAGTGGACTAAATCACATAATGATTGGG
CATTCACAGATGAATGATGTCTGTTTCCAAAGATCAAAGGCACTAAAAAGAGTTGGAcTT
GATCCTTCATTAaTCAGTACCTTTGCGgGAAGCACAGTCCCCAGAAGATCAGGTGCGACT
GGTGTTGCAATCAAAGGAGGTGGAACTTTAGTGGCTGAAGCCATTCGATTTATAGGAAGA
GCAATGGCAGACAGAGGGCTATTGAGAGACATCAAAGCCAAGACTGCCTATGAAAAGATT
CTTCTGAATCTAAAAAACAAATGCTCTGCGCCTCAACAAAAGGCTCTAGTTGATCAAGTG
ATCGGAAGCAGAAATCCGGGGATTGCAGACATTGAAGATCTAACCCTGCTTGCTCGTAGT
ATGGTCGTTGTTAGGCCCTCTGTGGCAAGCAAAGTGGTGCTTCCCATAAGCATTTACGCC
AAAATACCTCAACTAGGGTTCAATGTTGAAGAGTACTCTATGGTTGGGTACGAAGCCATG
GCTCTTTNCAATATGGCAACACCTGtGTCCATATTAAGAATGGGAGATGATGCAAAAGAT
AAATCGCAATTATTcTTCATGTCTTGcTTNGGAGCTGCCTATGAAGACCTGAGAGTTTTG
TcTGCATTAACAGGCACAGAATTCAAGCCTAGATCAGCATTAAAATGCAAGGGTTTCCAT
GTTCCAGCAAAGGAACAGGTAGAAGGAATGGGAGCAGCTNTGATGTCCATCAAGCTCCAG
TTTTGGGcTCCGATGACCAGATCTGGGGGGAACGAAGTAGGTGGAGACGGAGGGTCTGGC
CAAATAAGCTGCAGCCCAGTGTTTGCAGTGGAAAGACCTATTGCTNTAAGCAAGCAAGCT
GTAAGAAGAATGCTGTCAATGAATATTGAGGGACGTGATGCAGATGTCAAAGGAAATCTA
CTCAAGATGATGAATGACTCAATGGCTAAGAAAACCAGTGGAAATGCTTTCATTGGGAAG
AAAATGTTTCAAATATCAGACAAAAACAAAACCAATCCCATTGAAATTCCAATTAAGCAG
ACCATCCCCAATTTcTTCTTTGGGAGGGACACAGCAGAGGATTATGATGACCTCGATTAT
TAA
