# Supplementary material for: Genetic analysis of influenza B viruses isolated in Uganda during the 2009–2010 seasons
Source: Virol J. 2013 Jan 5;10:11. doi: 10.1186/1743-422X-10-11 (PMC3547786; doi:10.1186/1743-422X-10-11)
Supplement: Additional file 14 — Byarugaba_SFile 7. Sequences of representative isolates used for drawing the phylogenetic tree of the matrix protein (M) gene segment of PPTX additional file 6 Figure S5. [file 1743-422X-10-11-S14.fas]

>B/Florida/4/2006
ATTGCCTACCTGCTTTCATTGACAGAAGATGGAGAAGGCAAAGCAGAACTAGCAGAAAAA
TTACACTGTTGGTTCGGTGGGAAAGAATTTGACCTAGACTCTGCCTTGGAATGGATAAAA
AACAAAAGATGCTTAACTGACATACAGAAAGCACTAATTGGCGCCTCTATCTGCTTTTTA
AAACCCAAAGACCAGGAAAGAAAAAGAAGATTCATCACAGAGCCCCTATCAGGAATGGGG
ACAACAGCAACAAAAAAGAAGGGCCTGATTCTAGCTGAGAGAAAAATGAGAAGATGTGTG
AGCTTCCATGAAGCATTTGAAATAGCAGAAGGCCATGAAAGCTCAGCGTTACTATATTGT
CTCATGGTCATGTACCTGAATCCTGGAAATTATTCAATGCAAGTAAAACTAGGAACGCTC
TGTGCTTTGTGCGAAAAACAAGCATCACATTCACACAGGGCTCATAGCAGAGCAGCGAGA
TCTTCAGTGCCTGGAGTGAGACGGGAAATGCAGATGGTCTCAGCTATGAACACAGCAAAA
ACAATGAATGGAATGGGAAAAGGAGAAGACGTTCAAAAACTGGCAGAAGAACTGCAAAGC
AACATTGGAGTATTGAGATCTCTTGGGGCAAGTCAAAAGAATGGGGAAGGAATTGCAAAG
GATGTAATGGAAGTGCTAAAGCAGAGCTCTATGGGAAATTCAGCTCTTGTGAAGAAATAC
CTATAATGCTCGAACCATTTCAGATTCTTTCAATTTGTTCTTTTATTTTATCAGCTCTCC
ATTTCGTGGCTTGGACAATAGGACATTTGAATCAAATAAAAAGAGGAGTAAACATGAAAA
TACGAATAAAGGGGCCAAATAAAGAGACAATAAACAGAGAGGTATCAATTTTGAGACACA
GTTACCAAAAAGAAATCCAGGCCAAAGAAGCAATGAAGGAAGTACTCTCTGACAACATGG
AGGTATTGAGTGACCACATAGTAATTGAGGGGCTTTCTGCTGAAGAGATAATAAAAATGG
GTGAAACAGTTTTGGAGGTAGAAGAATTGCATTAAATTCAATTTT
>B/Brisbane/60/2008
ATTGCCTACCTGCTTTCATTGACAGAAGATGGAGAAGGCAAAGCAGAACTAGCAGAAAAA
TTACACTGTTGGTTTGGTGGGAAAGAATTTGACCTAGACTCTGCCTTGGAATGGATAAAA
AACAAAAGATGCTTAACTGATATACAAAAAGCACTAATTGGTGCCTCTATATGCTTTTTA
AAACCCAAAGACCAGGAAAGAAAAAGAAGATTCATCACAGAGCCCTTATCAGGAATGGGA
ACAACAGCAACAAAAAAGAAAGGCCTGATTCTGGCTGAGAGAAAAATGAGAAGATGTGTG
AGCTTTCATGAAGCATTTGAAATAGCAGAAGGCCATGAAAGCTCAGCGCTACTATACTGT
CTCATGGTCATGTACCTGAATCCTGGAAATTATTCAATGCAAGTAAAACTAGGAACGCTC
TGTGCTTTATGCGAGAAACAAGCATCACATTCACACAGGGCTCATAGCAGAGCAGCGAGA
TCTTCAGTGCCTGGAGTGAGACGAGAAATGCAGATGGTCTCAGCTATGAACACAGCAAAA
ACAATGAATGGAATGGGAAAAGGAGAAGACGTCCAAAAGCTGGCAGAAGAGTTGCAAAGC
AACATTGGAGTGCTGAGATCTCTTGGGGCAAGCCAAAAGAATGGGGAAGGGATTGCAAAG
GATGTAATGGAAGTGCTAAAGCAGAGCTCCATGGGAAATTCAGCTCTTGTGAAGAAATAT
CTATAATGCTCGAACCATTTCAGATTCTTACAATTTGTTCTTTTATCTTATCAGCTCTCC
ATTTCATGGCTTGGACAATAGGGCATTTGAATCAAATAAAAAGAGGAATAAACATGAAAA
TACGAATAAAAGGTCCAAACAAAGAGACAATAAACAGAGAGGTATCAATTTTGAGACACA
GTTACCAAAAAGAAATCCAGGCCAAAGAAACAATGAAGGAAGTACTCTCTGACAACATGG
AGGTATTGAATGACCACATAATAATTGAGGGGCTTTCTGCCGAAGAGATAATAAAAATGG
GTGAAACAGTTTTGGAGATAGAAGAATTGCATTAAATTCAATTTT
>B/Bangladesh/3333/2007
ATTGCCTACCTGCTTTCATTGACAGAAGATGGAGAAGGCAAAGCAGAACTAGCAGAAAAA
TTACACTGTTGGTTCGGTGGGAAAGAATTTGACCTAGACTCTGCCTTGGAATGGATAAAA
AACAAAAGATGCTTAACTGATATACAGAAAGCACTAATTGGTGCCTCTATCTGCTTTTTA
AAACCCAAAGACCAGGAAAGAAAAAGAAGATTCATCACAGAGCCCCTATCAGGAATGGGA
ACAACAGCAACAAAAAAGAAGGGCCTGATTCTGGCTGAGAGAAAAATGAGAAAATGTGTG
AGCTTCCATGAAGCATTTGAAATAGCAGAAGGCCATGAAAGCTCAGCGTTACTATATTGT
CTCATGGTCATGTACCTGAATCCTGGAAATTATTCAATGCAAGTAAAACTAGGAACACTC
TGTGCTTTGTGCGAAAAACAAGCATCACATTCACACAGGGCTCATAGCAGAGCAGCGAGA
TCTTCAGTGCCCGGAGTGAGACGGGAAATGCAGATGGTCTCAGCTATGAACACAGCAAAA
ACAATGAATGGAATGGGAAAAGGAGAAGACGTCCAAAAACTGGCAGAAGAACTGCAAAGC
AACATTGGAGTATTGAGATCTCTTGGGGCAAGTCAAAAGAATGGGGAAGGAATTGCAAAG
GATGTAATGGAAGTGCTAAAGCAGAGCTCTATGGGAAATTCAGCTCTTGTGAAGAAATAC
CTATAATGCTCGAACCATTTCAGATTCTTTCAATTTGTTCTTTTATTTTATCAGCTCTCC
ATTTCATGGCTTGGACAATAGGACATTTAAATCAAATAAAAAGAGGAGTAAACATGAAAA
TACGAATAAAGGGGCCAAATAAAGAGACAATAAACAGAGAGGTATCAATTTTGAGACACA
GTTACCAAAAAGAAATCCAGGCTAAAGAAGCAATGAAGGAAGTACTCTCTGACAACATGG
AGGTATTGAGTGACCACATAGTAATTGAGGGGCTTTCTGCTGAAGAGATAATAAAAATGG
GTGAAACAGTTTTGGAGGTAGAAGAATTGCATTAAATTCAATTTT
>B/Fujian-Gulou/1272/2008
ATTGCCTACCTGCTTTCATTGACAGAAGATGGAGAAGGCAAAGCAGAACTAGCAGAAAAA
TTACACTGCTGGTTTGGTGGGAAAGAATTTGACCTAGACTCTGCCTTGGAATGGATAAAA
AACAAAAGATGCTTAACTGATATACAAAAAGCACTAATTGGTGCCTCTATATGCTTTTTA
AAACCCAAAGACCAGGAAAGAAAAAGAAGATTCATCACAGAGCCCTTATCAGGAATGGGA
ACAACAGCAACAAAAAAGAAAGGCCTGATTCTGGCTGAGAGAAAAATGAGAAGATGTGTG
AGCTTTCATGAAGCATTTGAAATAGCAGAAGGCCATGAAAGCTCAGCGCTACTATACTGT
CTCATGGTCATGTACCTGAATCCTGGAAATTATTCAATGCAAGTAAAACTAGGAACGCTC
TGTGCTTTGTGCGAGAAACAAGCATCACATTCACACAGGGCTCATAGCAGAGCAGCGAGA
TCTTCAGTGCCTGGAGTGAGACGAGAAATGCAGATGGTCTCAGCTATGAACACAGCAAAA
ACAATGAATGGAATGGGAAAAGGAGAAGACGTCCAAAAACTGGCAGAAGAGCTGCAAAAC
AACATTGGAGTGCTGAGATCTCTTGGGGCAAGTCAAAAGAATGGGGAAGGAATTGCAAAG
GATGTAATGGAAGTGCTAAAGCAGAGCTCTATGGGAAATTCAGCTCTTGTGAAGAAATAT
CTATAATGCTCGAACCATTTCAGATTCTTTCAATTTGTTCTTTTATCTTATCAGCTCTCC
ATTTCATGGCTTGGACAATAGGGCATTTGAATCAAATAAAAAGAGGAATAAACATGAAAA
TACGAATAAAAGGTCCAAACAAAGAGACAATAAACAGAGAGGTATCAATTTTGAGACACA
GTTACCAAAAAGAAATCCAGGCCAAAGAAACAATGAAGGAAGTACTCTCTGACAACATGG
AGGTATTGAGTGACCACATAATAATTGAGGGGCTTTCTGCCGAAGAAATAATAAAAATGG
GTGAAACAGTTTTGGAGATAGAAGAATTGCATTAAATTCAATTTT
>B/Uganda/MUWRP-054/2009
------------------TTGACAGAAGATGGAGAAGGCAAAGCAGAACTAGCAGAAAAA
TTACACTGTTGGTTTGGTGGGAAAGAATTTGACCTAGACTCTGCCTTGGAATGGATAAAA
AACAAAAGATGCTTAACTGATATACAAAAAGCACTAATTGGTGCCTCTATATGCTTTTTA
AAACCCAAAGACCAGGAAAGAAAAAGAAGATTCATCACAGAGCCCTTATCAGGAATGGGA
ACAACAGCAACAAAAAAGAAAGGCCTGATTCTGGCTGAGAGAAAAATGAGAAGATGTGTG
AGCTTTCATGAAGCATTTGAAATAGCAGAAGGCCATGAAAGCTCAGCGCTACTATACTGT
CTCATGGTCATGTACCTGAATCCTGGAAATTATTCAATGCAAGTAAAACTAGGAACACTC
TGTGCTTTATGCGAGAAACAAGCATCACATTCACACAGGGCTCATAGCARAGCAGCGAGA
TCTTCAGTGCCTGGAGTGAGACGAGAAATGCAGATGGTCTCAGCTATGAACACAGCAAAA
ACAATGAATGGAATGGGAAAAGGAGAAGACGTCCAAAAGCTGGCAGAAGAGCTGCAAAGC
AACATTGGAGTGCTGAGATCCCTTGGGGCAAGTCAAAAGAATGGGGAAGGGATTGCAAAG
GATGTAATGGAAGTGCTAAAGCAGAGCTCCATGGGAAATTCAGCTCTTGTGAAGAAATAT
CTATAATGCTCGAACCATTTCAGATTCTTTCAATTTGTTCTTTTATCTTATCAGCTCTTC
ATTTCATGGCTTGGACAATAGGGCATTTGAATCAAATAAAAAGAGGAATAAACATGAAAA
TACGAATAAAAGGTCCAAACAAAGAGACAATAAACAGAGAGGTATCAATTTTGAGACACA
GTTACCAAAAAGAAATCCAGGCCAAAGAAACAATGAAGGAAGTACTCTCTGACAACATGG
AGGTATTGAATGACCACATAATAATTGAGGGGCTTTCTGCCGAAGAGATAATAAAAATGG
GTGAAACAGTTTTGGAGATAGAAGAATTGCATTAAACTCAATTTT
>B/Uganda/MUWRP-057/2009
ATTGCCTACCTGCTTTCATTGACAGAAGATGGAGAAGGCAAAGCAGAACTAGCAGAAAAA
TTACACTGTTGGTTTGGTGGGAAAGAATTTGACCTAGACTCTGCCTTGGAATGGATAAAA
AACAAAAGATGCTTAACTGATATACAAAAAGCACTAATTGGTGCCTCTATATGCTTTTTA
AAACCCAAAGACCAGGAAAGAAAAAGAAGATTCATCACAGAGCCCTTATCAGGAATGGGA
ACAACAGCAACAAAAAAGAAAGGCCTGATTCTGGCTGAGAGAAAAATGAGAAGATGTGTG
AGCTTTCATGAAGCATTTGAAATAGCAGAAGGCCATGAAAGCTCAGCGCTACTATACTGT
CTCATGGTCATGTACCTGAATCCTGGAAATTATTCAATGCAAGTAAAACTAGGAACACTC
TGTGCTTTATGCGAGAAACAAGCATCACATTCACACAGGGCTCATAGCAGAGCAGCGAGA
TCTTCAGTGCCTGGAGTGAGACGAGAAATGCAGATGGTCTCAGCTATGAACACAGCAAAA
ACAATGAATGGAATGGGAAAAGGAGAAGACGTCCAAAAGCTGGCAGAAGAGCTGCAAAGC
AACATTGGAGTGCTGAGATCCCTTGGGGCAAGTCAAAAGAATGGGGAAGGGATTGCAAAG
GATGTAATGGAAGTGCTAAAGCAGAGCTCCATGGGAAATTCAGCTCTTGTGAAGAAATAT
CTATAATGCTCGAACCATTTCAGATTCTTTCAATTTGTTCTTTTATCTTATCAGCTCTTC
ATTTCATGGCTTGGACAATAGGGCATTTGAATCAAATAAAAAGAGGAATAAACATGAAAA
TACGAATAAAAGGTCCAAACAAAGAGACAATAAACAGAGAGGTATCAATTTTGAGACACA
GTTACCAAAAAGAAATCCAGGCCAAAGAAACAATGAAGGAAGTACTCTCTGACAACATGG
AGGTATTGAATGACCACATAATAATTGAGGGGCTTTCTGCCGAAGAGATAATAAAAATGG
GTGAAACAGTTTTGGAGATAGAAGAATTGCATTAAACTCAATTTT
>B/Uganda/MUWRP-063/2009
ATTGCCTACCTGCTTTCATTGACAGAAGATGGAGAAGGCAAAGCAGAACTAGCAGAAAAA
TTACACTGTTGGTTTGGTGGGAAAGAATTTGACCTAGACTCTGCCTTGGAATGGATAAAA
AACAAAAGATGCTTAACTGATATACAAAAAGCACTAATTGGTGCCTCTATATGCTTTTTA
AAACCCAAAGACCAGGAAAGAAAAAGAAGATTCATCACAGAGCCCTTATCAGGAATGGGA
ACAACAGCAACAAAAAAGAAAGGCCTGATTCTGGCTGAGAGAAAAATGAGAAGATGTGTG
AGCTTTCATGAAGCATTTGAAATAGCAGAAGGCCATGAAAGCTCAGCGCTACTATACTGT
CTCATGGTCATGTACCTGAATCCTGGAAATTATTCAATGCAAGTAAAACTAGGAACACTC
TGTGCTTTATGCGAGAAACAAGCATCACATTCACACAGGGCTCATAGCAGAGCAGCGAGA
TCTTCAGTGCCTGGAGTGAGACGAGAAATGCAGATGGTCTCAGCTATGAACACAGCAAAA
ACAATGAATGGAATGGGAAAAGGAGAAGACGTCCAAAAGCTGGCAGAAGAGCTGCAAAGC
AACATTGGAGTGCTGAGATCCCTTGGGGCAAGTCAAAAGAATGGGGAAGGGATTGCAAAG
GATGTAATGGAAGTGCTAAAGCAGAGCTCCATGGGAAATTCAGCTCTTGTGAAGAAATAT
CTATAATGCTCGAACCATTTCAGATTCTTTCAATTTGTTCTTTTATCTTATCAGCTCTTC
ATTTCATGGCTTGGACAATAGGGCATTTGAATCAAATAAAAAGAGGAATAAACATGAAAA
TACGAATAAAAGGTCCAAACAAAGAGACAATAAACAGAGAGGTATCAATTTTGAGACACA
GTTACCAAAAAGAAATCCAGGCCAAAGAAACAATGAAGGAAGTACTCTCTGACAACATGG
AGGTATTGAATGACCACATAATAATTGAGGGGCTTTCTGCCGAAGAGATAATAAAAATGG
GTGAAACAGTTTTGGAGATAGAAGAATTGCATTAAACTCAATTTT
>B/Uganda/MUWRP-056/2009
ATTGCCTACCTGCTTTCATTGACAGAAGATGGAGAAGGCAAAGCAGAACTAGCAGAAAAA
TTACACTGTTGGTTTGGTGGGAAAGAATTTGACCTARACTCTGCCTTGGAATGGATAAAA
AACAAAAGATGCTTAACTGATATACAAAAAGCACTAATTGGTGCCTCTATATGCTTTTTA
AAACCCAAAGACCAGGAAAGAAAAAGAAGATTCATCACAGAGCCCTTATCAGGAATGGGA
ACAACAGCAACAAAAAAGAAAGGCCTGATTCTGGCTGAGAGAAAAATGAGAAGATGTGTG
AGCTTTCATGAAGCATTTGAAATAGCAGAAGGCCATGAAAGCTCAGCGCTACTATACTGT
CTCATGGTCATGTACCTGAATCCTGGAAATTATTCAATGCAAGTAAAACTAGGAACACTC
TGTGCTTTATGCGAGAAACAAGCATCACATTCACACAGGGCTCATAGCAGAGCAGCGAGA
TCTTCAGTGCCTGGAGTGAGACGAGAAATGCAGATGGTCTCAGCTATGAACACAGCAAAA
ACAATGAATGGAATGGGAAAAGGAGAAGACGTCCAAAAGCTGGCAGAAGAGCTGCAAAGC
AACATTGGAGTGCTGAGATCCCTTGGGGCAAGTCAAAAGAATGGGGAAGGGATTGCAAAG
GATGTAATGGAAGTGCTAAAGCAGAGCTCCATGGGAAATTCAGCTCTTGTGAAGAAATAT
CTATAATGCTCGAACCATTTCAGATTCTTTCAATTTGTTCTTTTATCTTATCAGCTCTTC
ATTTCATGGCTTGGACAATAGGGCATTTGAATCAAATAAAAAGAGGAATAAACATGAAAA
TACGAATAAAAGGTCCAAACAAAGAGACAATAAACAGAGAGGTATCAATTTTGAGACACA
GTTACCAAAAAGAAATCCAGGCCAAAGAAACAATGAAGGAAGTACTCTCTGACAACATGG
AGGTATTGAATGACCACATAATAATTGAGGGGCTTTCTGCCGAAGAGATAATAAAAATGG
GTGAAACAGTTTTGAAGATAGAAGAATTGCATTAAACTCAATTTT
>B/Uganda/MUWRP-064/2009
ATTGCCTACCTGCTTTCATTGACAGAAGATGGAGAAGGCAAAGCAGAACTAGCAGAAAAA
TTACACTGTTGGTTTGGTGGGAAAGAATTTGACCTAGACTCTGCCTTGGAATGGATAAAA
AACAAAAGATGCTTAACTGATATACAAAAAGCACTAATTGGTGCCTCTATATGCTTTTTA
AAACCCAAAGACCAGGAAAGAAAAAGAAGATTCATCACAGAGCCCTTATCAGGAATGGGA
ACAACAGCAACAAAAAAGAAAGGCCTGATTCTGGCTGAGAGAAAAATGAGAAGATGTGTG
AGCTTTCATGAAGCATTTGAAATAGCAGAAGGCCATGAAAGCTCAGCGCTACTATACTGT
CTCATGGTCATGTACCTGAATCCTGGAAATTATTCAATGCAAGTAAAGCTAGGAACACTC
TGTGCTTTATGCGAGAAACAAGCATCACATTCACACAGGGCTCATAGCAGAGCAGCGAGA
TCTTCAGTGCCTGGAGTGAGACGAGAAATGCAGATGGTCTCAGCTATGAACACAGCAAAA
ACAATGAATGGAATGGGAAAAGGAGAAGACGTCCAAAAGCTGGCAGAAGAGCTGCAAAGC
AACATTGGAGTGCTGAGATCCCTTGGGGCAAGTCAAAAGAATGGGGAAGGGATTGCAAAG
GATGTAATGGAAGTGCTAAAGCAGAGCTCCATGGGAAATTCAGCTCTTGTGAAGAAATAT
CTATAATGCTCGAACCATTTCAGATTCTTTCAATTTGTTCTTTTATCTTATCAGCTCTTC
ATTTCATGGCTTGGACAATAGGGCATTTGAATCAAATAAAAAGAGGAATAAACATGAAAA
TACGAATAAAAGGTCCAAACAAAGAGACAATAAACAGAGAGGTATCAATTTTGAGACACA
GTTACCAAAAAGAAATCCAGGCCAAAGAAACAATGAAGGAAGTACTCTCTGACAACATGG
AGGTATTGAATGACCACATAATAATTGAGGGGCTTTCTGCCGAAGAGATAATAAAAATGG
GTGAAACAGTTTTGGAGATAGAAGAATTGCATTAAACTCAATTTT
>B/Uganda/MUWRP-077/2009
ATTGCCTACCTGCTTTCATTGACAGAAGATGGAGAAGGCAAAGCAGAACTAGCAGAAAAA
TTACACTGTTGGTTTGGTGGGAAAGAATTTGACCTAGACTCTGCCTTGGAATGGATAAAA
AACAAAAGATGCTTAACTGATATACAAAAAGCACTAATTGGTGCCTCTATATGCTTTTTA
AAACCCAAAGACCAAGAAAGAAAAAGAAGATTCATCACAGAGCCCTTATCAGGAATGGGA
ACAACAGCAACAAAAAAGAAAGGCCTGATTCTGGCTGAGAGAAAAATGAGAAGATGTGTG
AGCTTTCATGAAGCATTTGAAATAGCAGAAGGCCATGAAAGCTCAGCGCTACTATACTGT
CTCATGGTCATGTACCTGAATCCTGGAAATTATTCAATGCAAGTAAAACTAGGAACACTC
TGTGCTTTATGCGAGAAACAAGCATCACATTCACACAGGGCTCATAGCAGAGCAGCGAGA
TCTTCAGTGCCTGGAGTGAGACGAGAAATGCAGATGGTCTCAGCTATGAACACAGCAAAA
ACAATGAATGGAATGGGAAAAGGAGAAGACGTCCAAAAGCTGGCAGAAGAGCTGCAAAGC
AACATTGGAGTGCTGAGATCCCTTGGGGCAAGTCAAAAGAATGGGGAAGGGATTGCAAAG
GATGTAATGGAAGTGCTAAAGCAGAGCTCCATGGGAAATTCAGCTCTTGTGAAGAAATAT
CTATAATGCTCGAACCATTTCAGATTCTTTCAATTTGTTCTTTTATCTTATCAGCTCTTC
ATTTCATGGCTTGGACAATAGGGCATTTGAATCAAATAAAAAGAGGAATAAACATGAAAA
TACGAATAAAAGGTCCAAACAAAGAGACAATAAACAGAGAGGTATCAATTTTGAGACACA
GTTACCAAAAAGAAATCCAGGCCAAAGAAACAATGAAGGAAGTACTCTCTGACAACATGG
AGGTATTGAATGACCACATAATAATTGAGGGGCTTTCTGCCGAAGAGATAATAAAAATGG
GTGAAACAGTTTTGGAGATAGAAGAATTGCATTAAACTCAATTTT
>B/Uganda/MUWRP-081/2009
ATTGCCTACCTGCTTTCATTGACAGAAGATGGAGAAGGCAAAGCAGAACTAGCAGAAAAA
TTACACTGTTGGTTTGGTGGGAAAGAATTTGACCTAGACTCTGCCTTGGAATGGATAAAA
AACAAAAGATGCTTAACTGATATACAAAAAGCACTAATTGGTGCCTCTATATGCTTTTTA
AAACCCAAAGACCAGGAAAGAAAAAGAAGATTCATCACAGAGCCCTTATCAGGAATGGGA
ACAACAGCAACAAAAAAGAAAGGCCTGATTCTGGCTGAGAGAAAAATGAGAAGATGTGTG
AGCTTTCATGAAGCATTTGAAATAGCAGAAGGCCATGAAAGCTCAGCGCTACTATACTGT
CTCATGGTCATGTACCTGAATCCTGGAAATTATTCAATGCAAGTAAAACTAGGAACACTC
TGTGCTTTATGCGAGAAACAAGCATCACATTCACACAGGGCTCATAGCAGAGCAGCGAGA
TCTTCAGTGCCTGGAGTGAGACGAGAAATGCAGATGGTCTCAGCTATGAACACAGCAAAA
ACAATGAATGGAATGGGAAAAGGAGAAGACGTCCAAAAGCTGGCAGAAGAGCTGCAAAGC
AACATTGGAGTGCTGAGATCCCTTGGGGCAAGTCAAAAGAATGGGGAAGGGATTGCAAAG
GATGTAATGGAAGTGCTAAAGCAGAGCTCCATGGGAAATTCAGCTCTTGTGAAGAAATAT
CTATAATGCTCGAACCATTTCAGATTCTTTCAATTTGTTCTTTTATCTTATCAGCTCTTC
ATTTCATGGCTTGGACAATAGGGCATTTGAATCAAATAAAAAGAGGAATAAACATGAAAA
TACGAATAAAAGGTCCAAACAAAGAGACAATAAACAGAGAGGTATCCATTTTGAGACACA
GTTACCAAAAAGAAATCCAGGCCAAAGAAACAATGAAGGAAGTACTCTCTGACAACATGG
AGGTATTGAATGACCACATAATAATTGAGGGGCTTTCTGCCGAAGAGATAATAAAAATGG
GTGAAACAGTTTTGGAGATGGAAGAATTGCATTAAACTCAATTTT
>B/Uganda/MUWRP-115/2009
ATTGCCTACCTGCTTTCATTGACAGAAGATGGAGAAGGCAAAGCAGAACTAGCAGAAAAA
TTACACTGTTGGTTTGGTGGGAAAGAATTTGACCTAGACTCTGCCTTGGAATGGATAAAA
AACAAAAGATGCTTAACTGATATACAAAAAGCACTAATTGGTGCCTCTATATGCTTTTTA
AAACCCAAAGACCAGGAAAGAAAAAGAAGATTCATCACAGAGCCCTTATCAGGAATGGGA
ACAACAGCAACAAAAAAGAAAGGCCTGATTCTGGCTGAGAGAAAAATGAGAAGATGTGTG
AGCTTTCATGAAGCATTTGAAATAGCAGAAGGCCATGAAAGCTCAGCGCTACTATACTGT
CTCATGGTCATGTACCTGAATCCTGGAAATTATTCAATGCAAGTAAAACTAGGAACACTC
TGTGCTTTATGCGAGAAACAAGCATCACATTCACACAGGGCTCATAGCAGAGCAGCGAGA
TCTTCAGTGCCTGGAGTGAGACGAGAAATGCAGATGGTCTCAGCTATGAACACAGCAAAA
ACAATGAATGGAATGGGAAAAGGAGAAGACGTCCAAAAGCTGGCAGAAGAGCTGCAAAGC
AACATTGGAGTGCTGAGATCCCTTGGGGCAAGTCAAAAGAATGGGGAAGGGATTGCAAAG
GATGTAATGGAAGTGCTAAAGCAGAGCTCCATGGGAAATTCAGCTCTTGTGAAGAAATAT
CTATAATGCTCGAACCATTTCAGATTCTTTCAATTTGTTCTTTTATCTTATCAGCTCTTC
ATTTCATGGCTTGGACAATAGGGCATTTGAATCAAATAAAAAGAGGAATAAACATGAAAA
TACGAATAAAAGGTCCAAACAAAGAGACAATAAGCAGAGAGGTATCAATTTTGAGACACA
GTTACCAAAAAGAAATCCAGGCCAAAGAAACAATGAAGGAAGTACTCTCTGACAACATGG
AGGTATTGAATGACCACATAATAATTGAGGGGCTTTCTGCCGAAGAGATAATAGAAATGG
GTGAAACAGTTTTGGAGATAGAAGAATTGCATTAAACTCAATTTT
>B/Uganda/MUWRP-122/2009
ATTGCCTACCTGCTTTCATTGACAGAAGATGGAGAAGGCAAAGCAGAACTAGCAGAAAAA
TTACACTGTTGGTTTGGTGGGAAAGAATTTGACCTAGACTCTGCCTTGGAATGGATAAAA
AACAAAAGATGCTTAACTGATATACAAAAAGCACTAATTGGTGCCTCTATATGCTTTTTA
AAACCCAAAGACCAGGAAAGAAAAAGAAGATTCATCACAGAGCCCTTATCAGGAATGGGA
ACAACAGCAACAAAAAAGAAAGGCCTGATTCTGGCTGAGAGAAAAATGAGAAGATGTGTG
AGCTTTCATGAAGCATTTGAAATAGCAGAAGGCCATGAAAGCTCAGCGCTACTATACTGT
CTCATGGTCATGTACCTGAATCCTGGAAATTATTCAATGCAAGTAAAACTAGGAACACTC
TGTGCTTTATGCGAGAAACAAGCATCACATTCACACAGGGCTCATAGCAGAGCAGCGAGA
TCTTCAGTGCCTGGAGTGAGACGAGAAATGCAGATGGTCTCAGCTATGAACACAGCAAAA
ACAATGAATGGAATGGGAAAAGGAGAAGACGTCCAAAAGCTGGCAGAAGAGCTGCAAAGC
AACATTGGAGTGCTGAGATCCCTTGGGGCAAGTCAAAAGAATGGGGAAGGGATTGCAAAG
GATGTAATGGAAGTGCTAAAGCAGAGCTCCATGGGAAATTCAGCTCTTGTGAAGAAATAT
CTATAATGCTCGAACCATTTCAGATTCTTTCAATTTGTTCTTTTATCTTATCAGCTCTTC
ATTTCATGGCTTGGACAATAGGGCATTTGAATCAAATAAAAAGAGGAATAAACATGAAAA
TACGAATAAAAGGTCCAAACAAAGAGACAATAAACAGAGAGGTATCAATTTTGAGACACA
GTTACCAAAAAGAAATCCAGGCCAAAGAAACAATGAAGGAAGTACTCTCTGACAACATGG
AGGTATTGAATGACCACATAATAATTGAGGGGCTTTCTGCCGAAGAGATAATAAAAATGG
GTGAAACAGTTTTGGAGATAGAAGAATTGCATTAAACTCAATTTT
>B/Egypt/0945/2010
ATTGCCTACCTGCTTTCATTGACAGAAGATGGAGAAGGCAAAGCAGAACTAGCAGAAAAA
TTACACTGTTGGTTTGGTGGGAAAGAATTTGACCTAGACTCTGCCTTGGAATGGATAAAA
AACAAAAGATGCTTGACTGATATACAAAAAGCACTAATTGGTGCCTCTATATGCTTTTTA
AAACCCAAAGACCAGGAAAGAAAAAGAAGATTCATCACAGAGCCCTTATCAGGAATGGGA
ACAACAGCAACAAAAAAGAAAGGCCTGATTCTGGCTGAGAGAAAAATGAGAAGATGTGTG
AGCTTTCATGAAGCATTTGAAATAGCAGAAGGCCATGAAAGCTCAGCGCTACTGTACTGT
CTCATGGTCATGTACCTGAATCCTGGAAATTATTCAATGCAAGTAAAACTAGGAACGCTC
TGTGCTTTATGCGAGAAACAAGCATCACATTCACACAGGGCTCATAGCAGAGCAGCGAGA
TCTTCAGTGCCTGGAGTGAGACGAGAAATGCARATGGTCTCAGCTATGAACACAGCAAAA
ACAATGAATGGAATGGGAAAAGGAGAAGACGTCCAAAAGCTGGCAGAAGAGTTGCAAAGC
AACATTGGAGTGCTGAGATCTCTTGGGGCAAGTCAAAAGAATGGGGAAGGGATTGCAAAG
GATGTAATGGAAGTGCTAAAGCAGAGCTCCATGGGAAATTCAGCTCTTGTGAAGAAATAT
CTATAATGCTTGAACCATTTCAGATTCTTACAATTTGTTCTTTTATCTTATCGGCTCTCC
ATTTCATGGCTTGGACAATAGGGCATTTGAATCAAATAAAAAGAGGAATAAACATGAAAA
TACGAATAAAAGGTCCAAACAAAGAGACAATAAACAGAGAGGTATCAATTTTGAGACACA
GTTACCAAAAAGAAATCCAGGCCAAAGAAACAATGAAGGAAGTACTCTCTGACAACATGG
AGGTATTGAATGACCACATAATAATTGAGGGGCTTTCTGCCGAAGAGATAATAAAAATGG
GTGAAACAGTTTTGGAGATAGAAGAATTGCATTAAATTCAATTTT
>B/Kenya/2050/2010
ATTGCCTACCTGCTTTCATTGACAGAAGATGGAGAAGGCAAAGCAGAACTAGCAGAAAAA
TTACACTGTTGGTTTGGTGGGAAAGAATTTGACCTAGACTCTGCCTTGGAATGGATAAAA
AACAAAAGATGCTTAACTGATATACAAAAAGCACTAATTGGTGCCTCTATATGCTTTCTA
AAACCCAAAGACCAGGAAAGAAAAAGAAGATTCATCACAGAGCCCTTATCAGGAATGGGA
ACAACAGCAACAAAAAAGAAAGGCCTGATTCTGGCTGAGAGAAAAATGAGAAGATGTGTG
AGCTTTCATGAAGCATTTGAAATAGCAGAAGGCCATGAAAGCTCAGCGCTACTATACTGT
CTCATGGTCATGTACCTGAATCCTGGAAATTATTCAATGCAAGTAAAACTAGGAACGCTC
TGTGCTTTATGCGAGAAACAAGCATCACATTCACACAGGGCTCATAGCAGAGCAGCGAGA
TCTTCAGTGCCTGGAGTGAGACGAGAAATGCAGATGGTCTCAGCTATGAACACAGCAAAA
ACAATGAATGGAATGGGAAAAGGAGAAGACGTCCAAAAGCTGGCAGAAGAGTTGCAAAGC
AACATTGGAGTGCTGAGATCTCTTGGGGCAAGCCAAAAGAATGGGGAAGGGATTGCAAAG
GATGTAATGGAAGTGCTAAAGCAGAGCTCCATGGGAAATTCAGCTCTTGTGAAGAAATAT
CTATAATGCTCGAACCATTTCAGATTCTTACAATTTGTTCTTTTATCTTATCAGCTCTCC
ATTTTATGGCTTGGACAATAGGGCATTTGAATCAAATAAAAAGAGGAATAAACATGAAGA
TACGAATAAAAGGTCCAAACAAAGAGACAATAAACAGAGAGGTATCAATTTTGAGACACA
GTTACCAAAAAGAAATCCAGGCCAAAGAAACAATGAAGGAAGTACTCTCTGACAACATGG
AGGTATTGAATGACCACATAATAATTGAGGGGCTTTCTGCCGAAGAGATAATAAAAATGG
GTGAAACAGTTTTGGAGATAGAAGAATTGCATTAAATTCAATTTT
>B/Kenya/2067/2010
ATTGCCTACCTGCTTTCATTGACAGAAGATGGAGAAGGCAAAGCAGAACTAGCAGAAAAA
TTACACTGTTGGTTTGGTGGGAAAGAATTTGACCTAGACTCTGCCTTGGAATGGATAAAA
AACAAAAGATGCTTAACTGATATACAAAAAGCACTAATTGGTGCCTCTATATGCTTTCTA
AAACCCAAAGACCAGGAAAGAAAAAGAAGATTCATCACAGAGCCCTTATCAGGAATGGGA
ACAACAGCAACAAAAAAGAAAGGCCTGATTCTGGCTGAGAGAAAAATGAGAAGATGTGTG
AGCTTTCATGAAGCATTTGAAATAGCAGAAGGCCATGAAAGCTCAGCGCTACTATACTGT
CTCATGGTCATGTACCTGAATCCTGGAAATTATTCAATGCAAGTAAAACTAGGAACGCTC
TGTGCTTTATGCGAGAAACAAGCATCACATTCACACAGGGCTCATAGCAGAGCAGCGAGA
TCTTCAGTGCCTGGAGTGAGACGAGAAATGCAGATGGTCTCAGCTATGAACACAGCAAAA
ACAATGAATGGAATGGGAAAAGGAGAAGACGTCCAAAAGCTGGCAGAAGAGTTGCAAAGC
AACATTGGAGTGCTGAGATCTCTTGGGGCAAGCCAAAAGAATGGGGAAGGGATTGCAAAG
GATGTAATGGAAGTGCTAAAGCAGAGCTCCATGGGAAATTCAGCTCTTGTGAAGAAATAT
CTATAATGCTCGAACCATTTCAGATTCTTACAATTTGTTCTTTTATCTTATCAGCTCTCC
ATTTTATGGCTTGGACAATAGGGCATTTGAATCAAATAAAAAGAGGAATAAACATGAAGA
TACGAATAAAAGGTCCAAACAAAGAGACAATAAACAGAGAGGTATCAATTTTGAGACACA
GTTACCAAAAAGAAATCCAGGCCAAAGAAACAATGAAGGAAGTACTCTCTGACAACATGG
AGGTATTGAATGACCACATAATAATTGAGGGGCTTTCTGCCGAAGAGATAATAAAAATGG
GTGAAACAGTTTTGGAGATAGAAGAATTGCATTAAATTCAATTTT
