# Supplementary material for: Genetic analysis of influenza B viruses isolated in Uganda during the 2009–2010 seasons
Source: Virol J. 2013 Jan 5;10:11. doi: 10.1186/1743-422X-10-11 (PMC3547786; doi:10.1186/1743-422X-10-11)
Supplement: Additional file 15 — Byarugaba_SFile 8. Sequences of representative isolates used for drawing the phylogenetic tree of the non-structural protein (NS) gene segment of PPTX additional file 7 Figure S6. [file 1743-422X-10-11-S15.fas]

>B/Uganda/MUWRP-054/2009-NS
ATGACCACAACACAAATTGAGGTGGGTCCGGGAGCAACCAATGCCACCATAAACTTTGAA
GCAGGAATTCTGGAGTGCTATGAAAGGCTTTCATGGCAAAGAGCCCTTGACTACCCTGGT
CAAGACCGCCTAAACAGACTAAAGAGAAAATTAGAGTCAAGAATAAAGACTCACAACAAA
AGTGAGCCTGAAAGTAAAAGGATGTCCCTTGAAGAGAGAAAAGCAATTGGAGTAAAAATG
ATGAAAGTACTCCTATTTATGAATCCGTCTGCTGGAATTGAAGGGTTTGAGCCATACTGT
ATGAAAAGTTCCTCAAATAGCAACTGTACGAAATACAATTGGACCGATTACCCTTCAACA
CCAGGGAGGTGCCTTGATGACATAGAGGAAGAACCAGAGGATGTTGATGGCCCAACCGAA
ATAGTATTAAGGGACATGAACAACAAAGATGCAAGGCAAAAGATAAAGGAGGAAGTAAAC
ACTCAGAAAGAAGGGAAGTTCCGTTTAACAATAAAAAGAGATATGCGTAATGTATTGTCC
TTGAGAGTGTTGGTAAACGGAACATTCCTCAAACACCCCAATGGATACAAGTCCTTATCA
ACTCTGCATAGATTGAATGCATATGACCAGAGTGGAAGGCTTGTTGCTAAACTTGTTGCC
ACTGATGATCTTACAGTGGAGGATGAAGAAGATGGCCATCGGATCCTCAACTCACTCTTC
GAGCGTCTTAATGAAGGACATTCAAAGCCAATTCGAGCAGCTGAAACTGCGGTGGGAGTC
TTATCCCAATTTGGTCAAGAGCACCGATTATCACCAGAAGAGGGAGACAATTAGACTGGT
CACGGAAGAACTTTATCTTTTAAGTAAAAGAATTGATGATAACATACTATTCCACAAAAC
AGTAATAGCTAACAGCTCCATAATAGCTGACATGGTTGTATCATTATCATTATTAGAAAC
ATTGTATGAAATGAAGGATGTGGTTGAAGTGTACAGCAGGCA
>B/Uganda/MUWRP-055/2009-NS
ATGACCACAACACAAATTGAGGTGGGTCCGGGAGCAACCAATGCCACCATAAACTTTGAA
GCAGGAATTCTGGAGTGTTATGAAAGGCTTTCATGGCAAAGAGCCCTTGACTACCCTGGT
CAAGACCGCCTAAACAGACTAAAGAGAAAATTAGAGTCAAGAATAAAGACTCACAACAAA
AGTGAGCCTGAAAGTAAAAGGATGTCCCTTGAAGAGAGAAAAGCAATTGGAGTAAAAATG
ATGAAAGTACTCCTATTTATGAATCCGTCTGCTGGAATTGAAGGGTTTGAGCCATACTGT
ATGAAAAGTTCCTCAAATAGCAACTGTACGAAATACAATTGGACCGATTACCCTTCAACA
CCAGGGAGGTGCCTTGATGACATAGAGGAAGAACCAGAGGATGTTGATGGCCCAACCGAA
ATAGTATTAAGGGACATGAACAACAAAGATGCAAGGCAAAAGATAAAGGAGGAAGTAAAC
ACTCAGAAAGAAGGGAAGTTCCGTTTAACAATAAAAAGAGATATGCGTAATGTATTGTCC
TTGAGAGTGTTGGTAAACGGAACATTCCTCAAACACCCCAATGGATACAAGTCCTTATCA
ACTCTGCATAGATTGAATGCATATGACCAAAGTGGAAGGCTTGTTGCTAAACTTGTTGCC
ACTGATGATCTTACAGTGGAGGATGAAGAAGATGGCCATCGGATCCTCAACTCACTCTTC
GAGCGTCTTAATGAAGGACATTCAAAGCCAATTCGAGCAGCTGAAACTGCGGTGGGAGTC
TTATCCCAATTTGGTCAAGAGCACCGATTATCACCAGAAGAGGGAGACAATTAGACTGGT
CACGGAAGAACTTTATCTTTTAAGTAAAAGAATTGATGATAACATACTATTCCACAAAAC
AGTAATAGCTAACAGCTCCATAATAGCTGACATGGTTGTATC------------------
------------------------------------------
>B/Uganda/MUWRP-056/2009-NS
ATGACCACAACACAAATTGAGGTGGGTCCGGGAGCAACCAATGCCACCATAAACTTTGAA
GCAGGAATTCTGGAGTGCTATGAAAGGCTTTCATGGCAAAGAGCCCTTGACTACCCTGGT
CAAGACCGCCTAAACAGACTAAAGAGAAAATTAGAGTCAAGAATAAAGACTCACAACAAA
AGTGAGCCTGAAAGTAAAAGGATGTCCCTTGAAGAGAGAAAAGCAATTGGAGTAAAAATG
ATGAAAGTACTCCTATTTATGAATCCGTCTGCTGGAATTGAAGGGTTTGAGCCATACTGT
ATGAAAAGTTCCTCAAATAGCAACTGTACGAAATACAATTGGACCGATTACCCTTCAACA
CCAGGGAGGTGCCTTGATGACATAGAGGAAGAACCAGAGGATGTTGATGGCCCAACCGAA
ATAGTATTAAGGGACATGAACAACAAAGATGCAAGGCAAAAGATAAAGGAGGAAGTAAAC
ACTCAGAAAGAAGGGAAGTTCCGTTTAACAATAAAAAGAGATATGCGTAATGTATTGTCC
TTGAGAGTGTTGGTAAACGGAACATTCCTCAAACACCCCAATGGATACAAGTCCTTATCA
ACTCTGCATAGATTGAATGCATATGACCAGAGTGGAGGGCTTGTTGCTAAACTTGTTGCC
ACTGATGATCTTACAGTGGAGGATGAAGAAGATGGCCATCGGATCCTCAACTCACTCTTC
GAGCGTCTTAATGAAGGACATTCAAAGCCAATTCGAGCAGCTGAAACTGCGGTGGGAGTC
TTATCCCAATTTGGTCAAGAGCACCGATTATCACCAGAAGAGGGAGACAATTAGACTGGT
CACGGAAGAACTTTATCTTTTAAGTAAAAGAATTGATGATAACATACTATTCCACAAAAC
AGTAATAGCTAACAGCTCCATAATAGCTGACATGGTTGTATCATTATCATTATTAGAAAC
ATTGTATGAAATGAAGGATGTGGTTGAAGTGTACAGCAG---
>B/Uganda/MUWRP-057/2009-NS
ATGACCACAACACAAATTGAGGTGGGTCCGGGAGCAACCAATGCCACCATAAACTTTGAA
GCAGGAATTCTGGAGTGCTATGAAAGGCTTTCATGGCAAAGAGCCCTTGACTACCCTGGT
CAAGACCGCCTAAACAGACTAAAGAGAAAATTAGAGTCAAGAATAAAGACTCACAACAAA
AGTGAGCCTGAAAGTAAAAGGATGTCCCTTGAAGAGAGAAAAGCAATTGGAGTAAAAATG
ATGAAAGTACTCCTATTTATGAATCCGTCTGCTGGAATTGAAGGGTTTGAGCCATACTGT
ATGAAAAGTTCCTCAAATAGCAACTGTACGAAATACAATTGGACCGATTACCCTTCAACA
CCAGGGAGGTGCCTTGATGACATAGAGGAAGAACCAGAGGATGTTGATGGCCCAACCGAA
ATAGTATTAAGGGACATGAACAACAAAGATGCAAGGCAAAAGATAAAGGAGGAAGTAAAC
ACTCAGAAAGAAGGGAAGTTCCGTTTAACAATAAAAAGAGATATGCGTAATGTATTGTCC
TTGAGAGTGTTGGTAAACGGAACATTCCTCAAACACCCCAATGGATACAAGTCCTTATCA
ACTCTGCATAGATTGAATGCATATGACCAGAGTGGAAGGCTTGTTGCTAAACTTGTTGCC
ACTGATGATCTTACAGTGGAGGATGAAGAAGATGGCCATCGGATCCTCAACTCACTCTTC
GAGCGTCTTAATGAAGGACATTCAAAGCCAATTCGAGCAGCTGAAACTGCGGTGGGAGTC
TTATCCCAATTTGGTCAAGAGCACCGATTATCACCAGAAGAGGGAGACAATTAGACTGGT
CACGGAAGAACTTTATCTTTTAAGTAAAAGAATTGATGATAACATACTATTCCACAAAAC
AGTAATAGCTAACAGCTCCATAATAGCTGACATGGTTGTATCATTATCATTATTAGAAAC
ATTGTATGAAATGAAGGATGTGGTTGAAGTGTACAGCAGGCA
>B/Uganda/MUWRP-060/2009-NS
ATGACCACAACACAAATTGAGGTGGGTCCGGGAGCAACCAATGCCACCATAAACTTTGAA
GCAGGAATTCTGGAGTGCTATGAAAGGCTTTCATGGCAAAGAGCCCTTGACTACCCTGGT
CAAGACCGCCTAAACAGACTAAAGAGAAAATTAGAGTCAAGAATAAAGACTCACAACAAA
AGTGAGCCTGAAAGTAAAAGGATGTCCCTTGAAGAGAGAAAAGCAATTGGAGTAAAAATG
ATGAAAGTACTCCTATTTATGAATCCGTCTGCTGGAATTGAAGGGTTTGAGCCATACTGT
ATGAAAAGTTCCTCAAATAGCAACTGTACGAAATACAATTGGACCGATTACCCTTCAACA
CCAGGGAGGTGCCTTGATGACATAGAGGAAGAACCAGAGGATGTTGATGGCCCAACCGAA
ATAGTATTAAGGGACATGAACAACAAAGATGCAAGGCAAAAGATAAAGGAGGAAGTAAAC
ACTCAGAAAGAAGGGAAGTTCCGTTTAACAATAAAAAGAGATATGCGTAATGTATTGTCC
TTGAGAGTGTTGGTAAACGGAACATTCCTCAAACACCCCAATGGATACAAGTCCTTATCA
ACTCTGCATAGATTGAATGCATATGACCAGAGTGGAAGGCTTGTTGCTAAACTTGTTGCC
ACTGATGATCTTACAGTGGAGGATGAAGAAGATGGCCATCGGATCCTCAACTCACTCTTC
GAGCGTCTTAATGAAGGACATTCAAAGCCAATTCGAGCAGCTGAAACTGCGGTGGGAGTC
TTATCCCAATTTGGTCAAGAGCACCGATTATCACCAGAAGAGGGAGACAATTAGACTGGT
CACGGAAGAACTTTATCTTTTAAGTAAAAGAATTGATGATAACATACTATTCCACAAAAC
AGTAATAGCTAACAGCTCCATAATAGCTGACATGGTTGTATCATTATCATTATTAGAAAC
ATTGTATGAAATGAAGGATGTGGTTGAAGTGTACAGCAGGCA
>B/Uganda/MUWRP-063/2009-NS
ATGACCACAACACAAATTGAGGTGGGTCCGGGAGCAACCAATGCCACCATAAACTTTGAA
GCAGGAATTCTGGAGTGCTATGAAAGGCTTTCATGGCAAAGAGCCCTTGACTACCCTGGT
CAAGACCGCCTAAACAGACTAAAGAGAAAATTAGAGTCAAGAATAAAGACTCACAACAAA
AGTGAGCCTGAAAGTAAAAGGATGTCCCTTGAAGAGAGAAAAGCAATTGGAGTAAAAATG
ATGAAAGTACTCCTATTTATGAATCCGTCTGCTGGAATTGAAGGGTTTGAGCCATACTGT
ATGAAAAGTTCCTCAAATAGCAACTGTACGAAATACAATTGGACCGATTACCCTTCAACA
CCAGGGAGGTGCCTTGATGACATAGAGGAAGAACCAGAGGATGTTGATGGCCCAACCGAA
ATAGTATTAAGGGACATGAACAACAAAGATGCAAGGCAAAAGATAAAGGAGGAAGTAAAC
ACTCAGAAAGAAGGGAAGTTCCGTTTAACAATAAAAAGAGATATGCGTAATGTATTGTCC
TTGAGAGTGTTGGTAAACGGAACATTCCTCAAACACCCCAATGGATACAAGTCCTTATCA
ACTCTGCATAGATTGAATGCATATGACCAGAGTGGAAGGCTTGTTGCTAAACTTGTTGCC
ACTGATGATCTTACAGTGGAGGATGAAGAAGATGGCCATCGGATCCTCAACTCACTCTTC
GAGCGTCTTAATGAAGGACATTCAAAGCCAATTCGAGCAGCTGAAACTGCGGTGGGAGTC
TTATCCCAATTTGGTCAAGAGCACCGATTATCACCAGAAGAGGGAGACAATTAGACTGGT
CACGGAAGAACTTTATCTTTTAAGTAAAAGAATTGATGATAACATACTATTCCACAAAAC
AGTAATAGCTAACAGCTCCATAATAGCTGACATGGTTGTATCATTATCATTATTAGAAAC
ATTGTATGAAATGAAGGATGTGGTTGAAGTGTACAGCAGGCA
>B/Uganda/MUWRP-064/2009-NS
ATGACCACAACACAAATTGAGGTGGGTCCGGGAGCAACCAATGCCACCATAAACTTTGAA
GCAGGAATTCTGGAGTGCTATGAAAGGCTTTCATGGCAAAGAGCCCTTGACTACCCTGGT
CAAGACCGCCTAAACAGACTAAAGAGAAAATTAGAGTCAAGAATAAAGACTCACAACAAA
AGTGAGCCTGAAAGTAAAAGGATGTCCCTTGAAGAGAGAAAAGCAATTGGAGTAAAAATG
ATGAAAGTACTCCTATTTATGAATCCGTCTGCTGGAATTGAAGGGTTTGAGCCATACTGT
ATGAAAAGTTCCTCAAATAGCAACTGTGCGAAATACAATTGGACCGATTACCCTTCAACA
CCAGGGAGGTGCCTTGATGACATAGAGGAAGAACCAGAGGATGTTGATGGCCCAACCGAA
ATAGTATTAAGGGACATGAACAACAAAGATGCAAGGCAAAAGATAAAGGAGGAAGTAAAC
ACTCAGAAAGAAGGGAAGTTCCGTTTAACAATAAAAAGAGATATGCGTAATGTATTGTCC
TTGAGAGTGTTGGTAAACGGAACATTCCTCAAACACCCCAATGGATACAAGTCCTTATCA
ACTCTGCATAGATTGAATGCATATGACCAGAGTGGAAGGCTTGTTGCTAAACTTGTTGCC
ACTGATGATCTTACAGTGGAGGATGAAGAAGATGGCCATCGGATCCTCAACTCACTCTTC
GAGCGTCTTAATGAAGGACATTCAAAGCCAATTCGAGCAGCTGAAACTGCGGTGGGAGTC
TTATCCCAATTTGGTCAAGAGCACCGATTATCACCAGAAGAGGGAGACAATTAGACTGGT
CACGGAAGAACTTTATCTTTTAAGTAAAAGAATTGATGATAACATACTATTCCACAAAAC
AGTAATAGCTAACAGCTCCATAATAGCTGACATGGTTGTATCATTATCATTATTAGAAAC
ATTGTATGAAATGAAGGATGTGGTTGAAGTGTACAGCAGGCA
>B/Uganda/MUWRP-068/2009-NS
ATGACCACAACACAAATTGAGGTGGGTCCGGGAGCAACCAATGCCACCATAAACTTTGAA
GCAGGAATTCTGGAGTGCTATGAAAGGCTTTCATGGCAAAGAGCCCTTGACTACCCTGGT
CAAGACCGCCTAAACAGACTAAAGAGAAAATTAGAGTCAAGAATAAAGACTCACAACAAA
AGTGAGCCTGAAAGTAAAAGGATGTCCCTTGAAGAGAGAAAAGCAATTGGAGTAAAAATG
ATGAAAGTACTCCTATTTATGAATCCGTCTGCTGGAATTGAAGGGTTTGAGCCATACTGT
ATGAAAAGTTCCTCAAATAGCAACTGTACGAAATACAATTGGACCGATTACCCTTCAACA
CCAGGGAGGTGCCTTGATGACATAGAGGAAGAACCAGAGGATGTTGATGGCCCAACCGAA
ATAGTATTAAGGGACATGAACAACAAAGATGCAAGGCAAAAGATAAAGGAGGAAGTAAAC
ACTCAGAAAGAAGGGAAGTTCCGTTTAACAATAAAAAGAGATATGCGTAATGTATTGTCC
TTGAGAGTGTTGGTAAACGGAACATTCCTCAAACACCCCAATGGATACAAGTCCTTATCA
ACTCTGCATAGATTGAATGCATATGACCAGAGTGGAAGGCTTGTTGCTAAACTTGTTGCC
ACTGATGATCTTACAGTGGAGGATGAAGAAGATGGCCATCGGATCCTCAACTCACTCTTC
GAGCGTCTTAATGAAGGACATTCAAAGCCAATTCGAGCAGCTGAAACTGCGGTGGGAGTC
TTATCCCAATTTGGTCAAGAGCACCGATTATCACCAGAAGAGGGAGACAATTAGACTGGT
CACGGAAGAACTTTATCTTTTAAGTAAAAGAATTGATGATAACATACTATTCCACAAAAC
AGTAATAGCTAACAGCTCCATAATAGCTGACATGGTTGTATCATTATCATTATTAGAAAC
ATTGTATGAAATGAAGGATGTGGTTGAAGTGTACAGCAGGCA
>B/Uganda/MUWRP-077/2009-NS
ATGACCACAACACAAATTGAGGTGGGTCCGGGAGCAACCAATGCCACCATAAACTTTGAA
GCAGGAATTCTGGAGTGCTATGAAAGGCTTTCATGGCAAAGAGCCCTTGACTACCCTGGT
CAAGACCGCCTAAACAGACTAAAGAGAAAATTAGAGTCAAGAATAAAGACTCACAACAAA
AGTGAGCCTGAAAGTAAAAGGATGTCCCTTGAAGAGAGAAAAGCAATTGGAGTAAAAATG
ATGAAAGTACTCCTATTTATGAATCCGTCTGCTGGAATTGAAGGGTTTGAGCCATACTGT
ATGAAAAGTTCCTCAAATAGCAACTGTACGAAATACAATTGGACCGATTACCCTTCAACA
CCAGGGAGGTGCCTTGATGACATAGAGGAAGAACCAGAGGATGTTGATGGCCCAACCGAA
ATAGTATTAAGGGACATGAACAACAAAGATGCAAGGCAAAAGATAAAGGAGGAAGTAAAC
ACTCAGAAAGAAGGGAAGTTCCGTTTAACAATAAAAAGAGATATGCGTAATGTATTGTCC
TTGAGAGTGTTGGTAAACGGAACATTCCTCAAACACCCCAATGGATACAAGTCCTTATCA
ACTCTGCATAGATTGAATGCATATGACCAGAGTGGAAGGCTTGTTGCTAAACTTGTTGCC
ACTGATGATCTTACAGTGGAGGATGAAGAAGATGGCCATCGGATCCTCAACTCACTCTTC
GAGCGTCTTAATGAAGGACATTCAAAGCCAATTCGAGCAGCTGAAACTGCGGTGGGAGTC
TTATCCCAATTTGGTCAAGAGCACCGATTATCACCAGAAGAGGGAGACAATTAGACTGGT
CACGGAAGAACTTTATCTTTTAAGTAAAAGAATTGATGATAACATACTATTCCACAAAAC
AGTAATAGCTAACAGCTCCATAATAGCTGACATGGTTGTATCATTATCATTATTAGAAAC
ATTGTATGAAATGAAGGATGTGGTT-----------------
>B/Uganda/MUWRP-080/2009-NS
ATGACCACAACACAAATTGAGGTGGGTCCGGGAGCAACCAATGCCACCATAAACTTTGAA
GCAGGAATTCTGGAGTGCTATGAAAGGCTTTCATGGCAAAGAGCCCTTGACTACCCTGGT
CAAGACCGCCTAAACAGACTAAAGAGAAAATTAGAGTCAAGAATAAAGACTCACAACAAA
AGTGAGCCTGAAAGTAAAAGGATGTCCCTTGAAGAGAGAAAAGCAATTGGAGTAAAAATG
ATGAAAGTACTCCTATTTATGAATCCGTCTGCTGGAATTGAAGGGTTTGAGCCATACTGT
ATGAAAAGTTCCTCAAATAGCAACTGTACGAAATACAATTGGACCGATTACCCTTCAACA
CCAGGGAGGTGCCTTGATGACATAGAGGAAGAACCAGAGGATGTTGATGGCCCAACCGAA
ATAGTATTAAGGGACATGAACAACAAAGATGCAAGGCAAAAGATAAAGGAGGAAGTAAAC
ACTCAGAAAGAAGGGAAGTTCCGTTTAACAATAAAAAGAGATATGCGTAATGTATTGTCC
TTGAGAGTGTTGGTAAACGGAACATTCCTCAAACACCCCAATGGATACAAGTCCTTATCA
ACTCTGCATAGATTGAATGCATATGACCAGAGTGGAAGGCTTGTTGCTAAACTTGTTGCC
ACTGATGATCTTACAGTGGAGGATGAAGAAGATGGCCATCGGATCCTCAACTCACTCTTC
GAGCGTCTTAATGAAGGACATTCAAAGCCAATTCGAGCAGCTGAAACTGCGGTGGGAGTC
TTATCCCAATTTGGTCAAGAGCACCGATTATCACCAGAAGAGGGAGACAATTAGACTGGT
CACGGAAGAACTTTATCTTTTAAGTAAAAGAATTGATGATAACATACTATTCCACAAAAC
AGTAATAGCTAACAGCTCCATAATAGCTGACATGGTTGTATCATTATCATTATTAGAAAC
ATTGTATGAAATGAAGGATGTGGTTGAAGTGTACAGCAGGCA
>B/Uganda/MUWRP-081/2009-NS
ATGACCACAACACAAATTGAGGTGGGTCCGGGAGCAACCAATGCCACCATAAACTTTGAA
GCAGGAATTCTGGAGTGCTATGAAAGGCTTTCATGGCAAAGAGCCCTTGACTACCCTGGT
CAAGACCGCCTAAACAGACTAAAGAGAAAATTAGAGTCAAGAATAAAGACTCACAACAAA
AGTGAGCCTGAAAGTAAAAGGATGTCCCTTGAAGAGAGAAAAGCAATTGGAGTAAAAATG
ATGAAAGTACTCCTATTTATGAATCCGTCTGCTGGAATTGAAGGGTTTGAGCCATACTGT
ATGAAAAGTTCCTCAAATAGCAACTGTACGAAATACAATTGGACCGATTACCCTTCAACA
CCAGGGAGGTGCCTTGATGACATAGAGGAAGAACCAGAGGATGTTGATGGCCCAACCGAA
ATAGTATTAAGGGACATGAACAACAAAGATGCAAGGCAAAAGATAAAGGAGGAAGTAAAC
ACTCAGAAAGAAGGGAAATTCCGTTTAACAATAAAAAGAGATATGCGTAATGTATTGTCC
TTGAGAGTGTTGGTAAACGGAACATTCCTCAAACACCCCAATGGATACAAGTCCTTATCA
ACTCTGCATAGATTGAATGCATATGACCAGAGTGGAAGGCTTGTTGCTAAACTTGTTGCC
ACTGATGATCTTACAGTGGAGGATGAAGAAGATGGCCATCGGATCCTCAACTCACTCTTC
GAGCGTCTTAATGAAGGACATTCAAAGCCAATTCGAGCAGCTGAAACTGCGGTGGGAGTC
TTATCCCAATTTGGTCAAGAGCACCGATTATCACCAGAAGAGGGAGACAATTAGACTGGT
CACGGAAGAACTTTATCTTTTAAGTAAAAGAATTGATGATAACATACTATTCCACAAAAC
AGTAATAGCTAACAGCTCCATAATAGCTGACATGGTTGTATCATTATCATTATTAGAAAC
ATTGTATGAAATGAAGGATGTGGTTGAAGTGTACAGCAGGCA
>B/Uganda/MUWRP-115/2009-NS
ATGACCACAACACAAATTGAGGTGGGTCCGGGAGCAACCAATGCCACCATAAACTTTGAA
GCAGGAATTCTGGAGTGCTATGAAAGGCTTTCATGGCAAAGAGCCCTTGACTACCCTGGT
CAAGACCGCCTAAACAGACTAAAGAGAAAATTAGAGTCAAGAATAAAGACTCACAACAAA
AGTGAGCCTGAAAGTAAAAGGATGTCCCTTGAAGAGAGAAAAGCAATTGGAGTAAAAATG
ATGAAAGTACTCCTATTTATGAATCCGTCTGCTGGAATTGAAGGGTTTGAGCCATACTGT
ATGAAAAGTTCCTCAAATAGCAACTGTACGAAATACAATTGGACCGATTACCCTTCAACA
CCAGGGAGGTGCCTTGATGACATAGAGGAAGAACCAGAGGATGTTGATGGCCCAACCGAA
ATAGTATTAAGGGACATGAACAACAAAGATGCAAGGCAAAAGATAAAGGAGGAAGTAAAC
ACTCAGAAAGAAGGGAAGTTCCGTTTAACAATAAAAAGAGATATGCGTAATGTATTGTCC
TTGAGAGTGTTGGTAAACGGAACATTCCTCAAACACCCCAATGGATACAAGTCCTTATCA
ACTCTGCATAGATTGAATGCATATGACCAGAGTGGAAGGCTTGTTGCTAAACTTGTTGCC
ACTGATGATCTTACAGTGGAGGATGAAGAAGATGGCCATCGGATCCTCAACTCACTCTTC
GAGCGTCTTAATGAAGGACATTCAAAGCCAATTCGAGCAGCTGAAACTGCGGTGGGAGTC
TTATCCCAATTTGGTCAAGAGCACCGATTATCACCAGAAGAGGGAGACAATTAGACTGGT
CACGGAAGAACTTTATCTTTTAAGTAAAAGAATTGATGATAACATACTATTCCACAAAAC
AGTAATAGCTAACAGCTCCATAATAGCTGACATGGTTGTATCATTATCATTATTAGAAAC
ATTGTATGAAATGAAGGATGTGGTTGAAGTGTACAGCAGGCA
>B/Uganda/MUWRP-122/2009-NS
ATGACCACAACACAAATTGAGGTGGGTCCGGGAGCAACCAATGCCACCATAAACTTTGAA
GCAGGAATTCTGGAGTGCTATGAAAGGCTTTCATGGCAAAGAGCCCTTGACTACCCTGGT
CAAGACCGCCTAAACAGACTAAAGAGAAAATTAGAGTCAAGAATAAAGACTCACAACAAA
AGTGAGCCTGAAAGTAAAAGGATGTCCCTTGAAGAGAGAAAAGCAATTGGAGTAAAAATG
ATGAAAGTACTCCTATTTATGAATCCGTCTGCTGGAATTGAAGGGTTTGAGCCATACTGT
ATGAAAAGTTCCTCAAATAGCAACTGTACGAAATACAATTGGACCGATTACCCTTCAACA
CCAGGGAGGTGCCTTGATGACATAGAGGAAGAACCAGAGGATGTTGATGGCCCAACCGAA
ATAGTATTAAGGGACATGAACAACAAAGATGCAAGGCAAAAGATAAAGGAGGAAGTAAAC
ACTCAGAAAGAAGGGAAGTTCCGTTTAACAATAAAAAGAGATATGCGTAATGTATTGTCC
TTGAGAGTGTTGGTAAACGGAACATTCCTCAAACACCCCAATGGATACAAGTCCTTATCA
ACTCTGCATAGATTGAATGCATATGACCAGAGTGGAAGGCTTGTTGCTAAACTTGTTGCC
ACTGATGATCTTACAGTGGAGGATGAAGAAGATGGCCATCGGATCCTCAACTCACTCTTC
GAGCGTCTTAATGAAGGACATTCAAAGCCAATTCGAGCAGCTGAAACTGCGGTGGGAGTC
TTATCCCAATTTGGTCAAGAGCACCGATTATCACCAGAAGAGGGAGACAATTAGACTGGT
CACGGAAGAACTTTATCTTTTAAGTAAAAGAATTGATGATAACATACTATTCCACAAAAC
AGTAATAGCTAACAGCTCCATAATAGCTGACATGGTTGTATCATTATCATTATTAGAAAC
ATTGTATGAAATGAAGGATGTGGTTGAAGTGTACAGCA----
>B/Uganda/MUWRP-089/2009-NS
ATGACCACAACACAAATTGAGGTGGGTCCGGGAGCAACCAATGCCACCATAAACTTTGAA
GCAGGAATTCTGGAGTGCTATGAAAGGCTTTCATGGCAAAGAGCCCTTGACTACCCTGGT
CAAGACCGCCTAAACAGACTAAAGAGAAAATTAGAGTCAAGAATAAAGACTCACAACAAA
AGTGAGCCTGAAAGTAAAAGGATGTCCCTTGAAGAGAGAAAAGCAATTGGAGTAAAAATG
ATGAAAGTACTCCTATTTATGAATCCGTCTGCTGGAATTGAAGGGTTTGAGCCATACTGT
ATGAAAAGTTCCTCAAATAGCAACTGTACGAAATACAATTGGACCGATTACCCTTCAACA
CCAGGGAGGTGCCTTGATGACATAGAGGAAGAACCAGAGGATGTTGATGGCCCAACCGAA
ATAGTATTAAGGGACATGAACAACAAAGATGCAAGGCAAAAGATAAAGGAGGAAGTAAAC
ACTCAGAAAGAAGGGAAGTTCCGTTTAACAATAAAAAGAGATATGCGTAATGTATTGTCC
TTGAGAGTGTTGGTAAACGGAACATTCCTCAAACACCCCAATGGATACAAGTCCTTATCA
ACTCTGCATAGATTGAATGCATATGACCAGAGTGGAAGGCTTGTTGCTAAACTTGTTGCC
ACTGATGATCTTACAGTGGAGGATGAAGAAGATGGCCATCGGATCCTCAACTCACTCTTC
GAGCGTCTTAATGAAGGACATTCAAAGCCAATTCGAGCAGCTGAAACTGCGGTGGGAGTC
TTATCCCAATTTGGTCAAGAGCACCGATTATCACCAGAAGAGGGAGACAATTAGACTGGT
CACGGAAGAACTTTATCTTTTAAGTAAAAGAATTGATGATAACATACTATTCCACAAAAC
AGTAATAGCTAACAGCTCCATAATAGCTGACATGGTTGTATCATTATCATTATTAGAAAC
ATTGTATGAAATGAAGGATGTGGTTGAAGTGTACAGCAGGCA
>B/Florida/4/2006
ATGACCACAACACAAATTGAGGTGGGTCCGGGAGCAACCAATGCCACCATAAACTTTGAA
GCAGGAATTCTGGAGTGCTATGAAAGGCTTTCATGGCAAAGGGCCCTTGACTACCCTGGT
CAAGACCGCCTAAACAGACTAAAGAGAAAATTAGAGTCAAGAATAAAGACTCACAACAAA
AGTGAGCCTGAAAGTAAAAGGATGTCTCTTGAAGAGAGAAAAGCAATTGGAGTAAAAATG
ATGAAAGTACTCCTATTTATGAATCCGTCTGCTGGAATTGAAGGGTTTGAGCCATACTGT
ATGAAAAGTTCCTCAAATAGCAACTGTCCGAAATACAATTGGACCGATTACCCTTCAACA
CCAGGGAGGTGCCTTGATGACATAGAAGAAGAACCAGATGATGTTGATGGCCCAACTGAA
ATAGTATTAAGGGACATGAACAACAAAGATGCAAGACAAAAGATAAAGGAGGAAGTAAAC
ACTCAGAAAGAAGGGAAGTTCCGTTTGACAATAAAAAGGGATATACGTAATGTATTGTCC
CTGAGAGTGTTAGTAAACGGAACATTCCTCAAACACCCCAATGGATACAAGTCCTTATCA
ACTCTGCATAGATTGAATGCATATGACCAGAGTGGAAGGCTTGTTGCTAAACTTGTTGCT
ACTGATGATCTTACAGTGGAGGATGAAGAAGATGGCCATCGGATCCTCAATTCACTCTTC
GAGCGTCTTAATGAAGGACATTCAAAGCCAATTCGAGCAGCTGAAACTGCGGTGGGAGTC
TTATCCCAATTTGGTCAAGAGCACCGATTATCACCAGAAGAGGGAGACAATTAGACTGGT
CACGGAAGAACTTTATCTTTTAAGTAAAAGAATTGATGATAACATATTGTTCCACAAAAC
AGTAATAGCTAACAGCTCCATAATAGCTGACATGGTTGTATCTTTATCATTATTAGAAAC
ATTGTATGAAATGAAGGATGTGGTTGAAGTGTACAGCAGGCA
>B/Singapore/19/2009
ATGACCACAACACAAATTGAGGTGGGTCCGGGAGCAACCAATGCCACCATAAACTTTGAA
GCAGGAATTCTAGAGTGCTATGAAAGGCTTTCATGGCAAAGAGCCCTTGACTACCCTGGT
CAAGACCGCCTAAGCAGACTAAAGAGAAAATTAGAGTCAAGAATAAAGACTCACAACAAA
AGTGAGCCCGAAAGTAAAAGGATGTCCCTTGAAGAGAGAAAAGCAATTGGAGTAAAAATG
ATGAAAGTACTCCTATTTATGGATCCGTCTGCTGGAATTGAAGGGTTTGAGCCATACTGT
ATGAAAAGTTCCTCAAATAGCAACTATAAGAAATACAATTGGACCGATTACCCTTCAACA
CCAGGGAGGTGCCTTGATGACATAGAAGAAGAACCAGAGGATGTTGATGGCCCAACTGAA
ATAGTATTAAGGGACATGAACAACAAAGATGCAAGGCAAAAGATAAAGGAGGAAGTAAAC
ACTCAGAAAGAAGGGAAGTTCCGTTTGACAATAAAAAGGGATATGCGTAATGTATTGTCC
TTGAGAGTGTTGGTAAACGGAACATTCCTCAAACATCCCAATGGATACAAGTCCTTATCA
ACTCTGCATAGATTGAATGCATATGACCAGAGTGGAAGGCTTGTTGCTAAACTTGTTGCT
ACTGATGATCTTACAGTGGAGGATGAAGAAGATGGCCATCGGATCCTCAACTCACTCTTC
GAGCGTCTTAATGAAGGACATTCAAAGCCAGTTCGAGCAGCTGAAACTGCGGTGGGAGTC
TTATCCCAATTTGGTCAAGAGCACCGATTATCACCAGAAGAGGGAGACAATTAGACTGGT
CACAGAAGAACTTTATCTTTTAAGTAAAAGAATTGATGATAACATATTGTTCCACAAAAC
AGTAATAGCTAACAGCTCCATGATAGCTGACATGGTTGTATCATTATCATTATTAGAAAC
ATTGTATGAAATGAAGGATGTAGTTGAAGTGTACAGCAGGCA
>B/Argentina/158/2010
ATGACCACAACACAAATTGAGGTGGGTCCGGGAGCAACCAATGCCACCATAAACTTTGAA
GCAGGAATTCTGGAGTGCTATGAAAGGCTTTCATGGCAAAGGGCCCTTGACTACCCTGGT
CAAGACCGCCTAAACAAACTAAAGAGAAAATTAGAGTCAAGAATAAAGACTCACAACAAA
AGTGAGCCTGAAAGTAAAAGGATGTCTCTTGAAGAGAGAAAAGCAATTGGAGTAAAAATG
ATGAAAGTACTCCTATTTATGGATCCGTCTGCTGGAATTGAAGGGTTTGAGCCATACTGT
ATGAAAAGTTCCTCAAATAGCAACTGTTCGAAATACAATTGGACCGATTACCCTTTAACA
ACAGGGAGGTGCCTTGATGACATAGAAGAAGAACCAGATGATGTTGATGGCCCAACTGAA
ATAGTATTAAGGGACATGAATAACAAAGATGCAAGGCAAAAGATAAAGGAGGAAGTAAAC
ACTCAGAAAGAAGGGAAGTTCCGTTTGACAATAAAAAGGGATATGCGTAATGTATTGTCC
CTGAGAGTGTTAGTAAACGGAACATTCCTCAAACACCCCAATGGATACAAGTCCTTATCA
ACTCTGCATAGATTGAATGCATATGACCAGAGTGGAAGGCTTGTTGCTAAACTTGTTGCT
ACTGATGATCTTACAGTGGAGGATGAAGAAGATGGCCATCGGATCCTCAATTCACTCTTC
GAGCGTCTTAATGAAGGACATTCAAAGCCAATTCGAGCAGCTGAAACTGCGGTGGGAGTC
TTATCCCAATTTGGTCAAGAGCACCGATTATCACCAGAAGAGGGAGACAATTAGACTGGT
CACGGAAGAACTTTATCTTTTAAGTAAAAGAATTGATGATAACATATTGTTCCACAAAAC
AGTAATAGCTAACAGCTCCATAATAGCTGACATGGTTGTATCATTATCATTATTAGAAAC
ATTGTATGAAATGAAGGATGTGGTTGAAGTGTACAGCAGGCA
>B/Fujian-Gulou/1272/2008
ATGACCACAACACAAATTGAGGTGGGTCCGGGAGCAACCAATGCCACCATAAACTTTGAA
GCAGGAATTCTGGAGTGCTATGAAAGGCTTTCATGGCAAAGAGCCCTTGACTACCCTGGT
CAAGACCGCCTAAACAGACTAAAGAGAAAATTAGAGTCAAGAATAAAGACTCACAACAAA
AGTGAGCCTGAAAGTAAAAGGATGTCCCTTGAAGAGAGAAAAGCAATTGGAGTAAAAATG
ATGAAAGTACTCCTATTTATGGATCCGTCTGCTGGAATTGAAGGGTTTGAGCCATACTGT
ATGAAAAGTTCCTCAAATAGCAACTGTACGAAATACAATTGGACCGATTACCCTTCAACA
CCAGGGAGGTGCCTTGATGACATAGAAGAAGAACCAGAGGATGTTGATGGCCCAACTGAA
ATAGTATTAAGGGACATGAACAACAAAGATGCAAGGCAAAAGATAAAGGAGGAAGTAAAC
ACTCAGAAAGAAGGGAAGTTCCGTTTGACAATAAAAAGGGATATGCGTAATGTATTGTCT
TTGAGAGTGTTGGTAAACGGAACATTCCTCAAACATCCCAATGGATACAAGTCCTTATCA
ACTCTGCATAGATTGAATGCATATGACCAGAGTGGAAGGCTTGTTGCTAAACTTGTTGCT
ACTGATGATCTTACAGTGGAGGATGAAGAAGATGGCCATCGGATCCTCAACTCACTCTTC
GAGCGTCTTAATGAAGGACATTCAAAGCCAATTCGAGCAGCTGAAACTGCGGTGGGAGTC
TTATCCCAATTTGGTCAAGAGCACCGATTATCACCAGAAGAGGGAGACAATTAGACTGGT
CACGGAAGAACTTTATCTTTTAAGTAAAAGAATTGATGATAACATATTGTTCCACAAAAC
AGTAATAGCTAACAGCTCCATAATAGCTGACATGGTTGTATCATTATCATTATTAGAAAC
ATTGTATGAAATGAAGGATGTAGTTGAAGTGTACAGCAGGCA
>B/Bangladesh/3333/2007
ATGACCACAACACAAATTGAGGTGGGTCCGGGAGCAACCAATGCCACCATAAACTTTGAA
GCAGGAATTCTGGAGTGCTATGAAAGACTTTCATGGCAAAGGGCCCTTGACTACCCTGGT
CAAGACCGCCTAAACAGACTAAAGAGAAAATTAGAGTCAAGAATAAAGACTCACAACAAA
AGTGAGCCTGAAAGTAAAAGGATGTCTCTTGAAGAGAGAAAAGCAATTGGAGTAAAAATG
ATGAAAGTACTTCTATTTATGAATCCGTCTGCTGGAATTGAAGGGTTTGAGCCATACTGT
ATGAAAAGTTCCTCAAAGAGCAACTGTCCGAAATACAATTGGATCGATTACCCTTCAACC
CCAGGGAGGTGCCTTGATGACATAGAAGAAGAACCAGATGATGTTGATGGCCCAACTGAA
ATAGTATTAAGGGACATGAACAACAAAGATGCAAGGCAAAAGATAAAGGAGGAAGTAAAC
ACTCAGAAAGAAGGGAAGTTCCGTTTGACAATAAAAAGGGATATGCGTAATGTATTGTCC
CTGAGAGTGTTAGTAAACGGAACATTCCTCAAACACCCCAATGGATACAAGTCCTTATCA
ACTCTGCATAGATTGAATGCATATGACCAGAGTGGAAGGCTTGTTGCTAAACTTGTTGCT
ACTGATGATCTTACAGTGGAGGATGAAGAAGATGGCCATCGGATCCTCAATTCACTCTTC
GAGCGTCTTAATGAAGGACATTCAAAGCCAATTCGAGCAGCTGAAACTGCGGTGGGAGTC
TTATCCCAATTTGGTCAAGAGCACCGATTATCACCAGAAGAGGGAGACAATTAGACTGGT
CACGGAAGAACTTTATCTTTTAAGTAAAAGAATTGATGATAACATATTGTTCCACAAAAC
AGTAATAGCTAACAGCTCCATAATAGCTGACATGGTTGTATCATTATCATTATTAGAAAC
ATTGTATGAAATGAAGGATGTGGTTGAAGTGTACAGCAGGCA
>B/Brisbane/60/2008
ATGACCACAACACAAATTGAGGTGGGTCCGGGAGCAACCAATGCCACCATAAACTTTGAA
GCAGGAATTCTAGAGTGCTATGAAAGGCTTTCATGGCAAAGAGCCCTTGACTACCCTGGT
CAAGACCGCCTAAACAGACTAAAGAGAAAATTAGAGTCAAGAATAAAGACTCACAACAAA
AGTGAGCCTGAAAGTAAAAGGATGTCCCTTGAAGAGAGAAAAGCAATTGGAGTAAAAATG
ATGAAAGTACTCCTATTTATGAATCCGTCTGCTGGAATTGAAGGGTTTGAGCCATACTGT
ATGAAAAGTTCCTCAAATAGCAACTGTACGAAATACAATTGGACTGATTACCCTTCAACA
CCAGAGAGGTGCCTTGATGACATAGAGGAAGAACCAGAGGATGTTGATGGCCCAACTGAA
ATAGTATTAAGGGACATGAACAACAAAGATGCAAGGCAAAAGATAAAGGAGGAAGTAAAC
ACTCAGAAAGAAGGGAAGTTCCGTTTGACAATAAAAAGGGATATGCGTAATGTATTGTCC
TTGAGAGTGTTGGTAAACGGAACATTCCTCAAACACCCCAATGGACACAAGTCCTTATCA
ACTCTGCATAGATTGAATGCATATGACCAGAGTGGAAGGCTTGTTGCTAAACTTGTTGCC
ACTGATGATCTTACAGTGGAGGATGAAGAAGATGGCCATCGGATCCTCAACTCACTCTTC
GAGCGTCTTAATGAAGGACATTCAAAGCCAATTCGAGCAGCTGAAACTGCGGTGGGAGTC
TTATCCCAATTTGGTCAAGAGCACCGATTATCACCAGAAGAGGGAGACAATTAGACTGGT
CACGGAAGAACTTTATCTTTTAAGTAAAAGAATTGATGATAACATACTATTCCACAAAAC
AGTAATAGCTAACAGCTCCATAATAGCTGACATGGTTGTATCATTATCATTATTAGAAAC
ATTGTATGAAATGAAGGATGTGGTTGAAGTGTACAGCAGGCA
>B/Kenya/2043/2010
ATGACCACAACACAAATTGAGGTGGGTCCGGGAGCAACCAATGCCACCATAAACTTTGAA
GCAGGAATTCTGGAGTGCTATGAAAGGCTTTCATGGCAAAGAGCCCTTGACTACCCTGGT
CAAGACCGCCTAAACAGACTAAAGAGAAAATTAGAGTCAAGAATAAAGACTCACAACAAA
AGTGAGCCTGAAAGTAAAAGGATGTCCCTTGAAGAGAGAAAAGCAATTGGAGTAAAAATG
ATGAAAGTACTCCTATTTATGAATCCGTCTGCTGGAATTGAAGGGTTTGAGCCATACTGT
ATGAAAAGTTCCTCAAATAGCAACTGTACGAAATACAATTGGACCGATTACCCTTCAACA
CCAGAGAGGTGCCTTGATGACATAGAGGAAGAACCAGAGGATGTTGATGGCCCAACTGAA
ATAGTATTAAGGGACATGAATAACAAAGATGCAAGGCAAAAGATAAAGGAGGAAGTAAAC
ACTCAGAAAGAAGGGAAGTTCCGTTTGACGATAAAAAGGGATATGCGTAATGTATTGTCC
TTGAGAGTGTTGGTAAACGGAACATTCCTCAAACACCCAAATGGACACAAGTCCTTATCA
ACTCTGCATAGATTGAATGCATATGACCAGAGTGGAAGGCTTGTTGCTAAACTTGTTGCC
ACTGATGATCTTACAGTGGAGGATGAAGAAGATGGCCATCGGATCCTCAACTCACTCTTC
GAGCGTCTTAATGAAGGACATTCAAAGCCAATTCGAGCAGCTGAAACTGCGGTGGGAGTC
TTATCCCAATTTGGTCAAGAGCACCGATTATCACCAGAAGAGGGAGACAATTAGACTGGT
CACGGAAGAACTTTATCTTTTAAGTAAAAGAATTGATGATAACATACTATTCCACAAAAC
AGTAATAGCTAACAGCTCCATAATAGCTGACATGGTTGTATCATTATCATTATTAGAAAC
ATTGTATGAAATGAAGGATRTGGTTGAAGTGTACAGCAGGCA
>B/Kenya/6296/2010
ATGACCACAACACAAATTGAGGTGGGTCCGGGAGCAACCAATGCCACCATAAACTTTGAA
GCAGGAATTCTGGAGTGCTATGAAAGGCTTTCATGGCAAAGAGCCCTTGACTACCCTGGT
CAAGACCGCCTAAACAGACTAAAGAGAAAATTAGAGTCAAGAATAAAGACTCACAACAAA
AGTGAACCTGAAAGTAAAAGGATGTCCCTTGAAGAGAGAAAAGCAATTGGAGTAAAAATG
ATGAAAGTACTCCTATTTATGAATCCATCTGCTGGAATTGAAGGGTTTGAGCCATACTGT
ATGAAAAGTTCCTCAAATAGCAACTGTACGAAATACAATTGGACCGATTACCCTTCAACA
CCAGAGAGGTGCCTTGATGACATAGAGGAAGAACCAGAGGATGTTGATGGCCCAACTGAA
ATAGTATTAAGGGACATGAATAACAAAGATGCAAGGCAAAAGATAAAGGAGGAAGTAAAC
ACTCAGAAAGAAGGGAAGTTCCGTTTGACAATAAAAAGGGATATGCGTAATGTATTGTCC
TTGAGAGTGTTGGTAAACGGAACATTCCTCAAACACCCCAATGGACACAAGTCCTTATCA
ACTCTGCATAGATTGAATGCATATGACCAGAGTGGAAGGCTTGTTGCTAAACTTGTTGCC
ACTGATGATCTTACAGTGGAGGATGAAGAAGATGGCCATCGGATCCTCAACTCACTCTTC
GAGCGTCTTAATGAAGGACATTCAAAGCCAATTCGAGCAGCTGAAACTGCGGTGGGAGTC
TTATCCCAATTTGGTCAAGAGCACCGATTATCATCAGAAGAGGGAGACAATTAGACTGGT
CACGGAAGAACTTTATCTTTTAAGTAAAAGAATTGATGATAACATACTATTCCACAAAAC
AGTAATAGCTAACAGCTCCATAATAGCTGACATGGTTGTATCATTATCATTATTAGAAAC
ATTGTATGAAATGAAGGATGTGGTTGAAGTGTACAGCAGGCA
>B/Kenya/6282/2010
ATGACCACAACACAAATTGAGGTGGGTCCGGGAGCAACCAATGCCACCATAAACTTTGAA
GCAGGAATTCTGGAGTGCTATGAAAGGCTTTCATGGCAAAGAGCCCTTGACTACCCTGGT
CAAGACCGCCTAAACAGACTAAAGAGAAAATTAGAGTCAAGAATAAAGACTCACAACAAA
AGTGAACCTGAAAGTAAAAGGATGTCCCTTGAAGAGAGAAAAGCAATTGGAGTAAAAATG
ATGAAAGTACTCCTATTTATGAATCCATCTGCTGGAATTGAAGGGTTTGAGCCATACTGT
ATGAAAAGTTCCTCAAATAGCAACTGTACGAAATACAATTGGACCGATTACCCTTCAACA
CCAGGGAGGTGCCTTGATGACATAGAGGAAGAACCAGAGGATGTTGATGGCCCAACTGAA
ATAGTATTAAGGGACATGAATAACAAAGATGCAAGGCAAAAGATAAAGGAGGAAGTAAAC
ACTCAGAAAGAAGGGAAGTTCCGTTTGACAATAAAAAGGGATATGCGTAATGTATTGTCC
TTGAGAGTGTTGGTAAACGGAACATTCCTCAAACACCCCAATGGACACAAGTCCTTATCA
ACTCTGCATAGATTGAATGCATATGACCAGAGTGGAAGGCTTGTTGCTAAACTTGTTGCC
ACTGATGATCTTACAGTGGAGGATGAAGAAGATGGCCATCGGATCCTCAACTCACTCTTC
GAGCGTCTTAATGAAGGACATTCAAAGCCAATTCGAGCAGCTGAAACTGCGGTGGGAGTC
TTATCCCAATTTGGTCAAGAGCACCGATTATCATCAGAAGAGGGAGACAATTAGACTGGT
CACGGAAGAACTTTATCTTTTAAGTAAAAGAATTGATGATAACATACTATTCCACAAAAC
AGTAATAGCTAACAGCTCCATAATAGCTGACATGGTTGTATCATTATCATTATTAGAAAC
ATTGTATGAAATGAAGGATGTGGTTGAAGTGTACAGCAGGCA
>B/Kenya/3473/2010
ATGACCACAACACAAATTGAGGTGGGTCCGGGAGCAACCAATGCCACCATAAACTTTGAA
GCAGGAATTCTGGAGTGCTATGAAAGGCTTTCATGGCAAAGAGCCCTTGACTACCCTGGT
CAAGACCGCCTAAACAGACTAAAGAGAAAATTAGAGTCAAGAATAAAGACTCACAACAAA
AGTGAGCCTGAAAGTAAAAGGATGTCCCTTGAAGAGAGAAAAGCAATTGGAGTAAAAATG
ATGAAAGTACTCCTATTTATGAATCCGTCTGCTGGAATTGAAGGGTTTGAGCCATACTGT
ATGAAAAGTTCCTCAAATAGCAACTGTACGAAATACAATTGGACCGATTACCCTTCAACA
CCAGAGAGGTGCCTTGATGACATAGAGGAAGAACCAGAGGATGTTGATGGCCCAACTGAA
ATAGTATTAAGGGACATGAATAACAAAGATGCAAGGCAAAAGATAAAGGAGGAAGTAAAC
ACTCAGAAAGAAGGGAAGTTCCGTTTGACAATAAAAAGGGATATGCGTAATGTATTGTCC
TTGAGAGTGTTGGTAAACGGAACATTCCTCAAACACCCCAATGGACACAAGTCCTTATCA
ACTCTGCATAGATTGAATGCATATGACCAGAGTGGAAGGCTTGTTGCTAAACTTGTTGCC
ACTGATGATCTTACAGTGGAGGATGAAGAAGATGGCCATCGGATCCTCAACTCACTCTTC
GAGCGTCTTAATGAAGGACATTCAAAACCAATTCGAGCAGCTGAAACTGCGGTGGGAGTC
TTATCCCAATTTGGTCAAGAGCACCGATTATCACCAGAAGAGGGAGACAATTAGACTGGT
CACGGAAGAACTTTATCTTTTAAGTAAAAGAATTGATGATAACATACTATTCCACAAAAC
AGTAATAGCTAACAGCTCCATAATAGCTGACATGGTTGTATCATTATCATTATTAGAAAC
ATTGTATGAAATGAAGGATGTGGTTGAAGTGTACAGCAGGCA
>B/Kenya/861/2010
ATGACCACAACACAAATTGAGGTGGGTCCGGGAGCAACCAATGCCACCATAAACTTTGAA
GCAGGAATTCTGGAGTGCTATGAAAGGCTTTCATGGCAAAGAGCCCTTGACTACCCTGGT
CAGGACCGCCTAAACAGACTAAAGAGAAAATTAGAGTCAAGAATAAAGACTCACAACAAA
AGTGAGCCTGAAAGTAAAAGGATGTCCCTTGAAGAGAGAAAAGCAATTGGAGTAAAAATG
ATGAAAGTACTCCTATTTTTAAATCCGTCTGCTGGAATTGAAGGGTTTGAGCCATACTGT
ATGAAAAGTTCCTCAAATAGCAACTGTACGAAATACAATTGGACCGATTACCCTTCAACA
CCAGAGAGGTGCCTTGATGACATAGAGGAAGAACCAGAGGATGTTGATGGCCCAACTGAA
ATAGTATTAAGGGACATGAATAACAAAGATGCAAGGCAAAAGATAAAGGAGGAAGTAAAC
ACTCAGAAAGAAGGGAAGTTCCGTTTGACAATAAAAAGGGATATGCGTAATGTATTGTCC
TTGAGAGTGTTGGTAAACGGAACATTCCTCAAACACCCCAATGGACACAAGTCCTTATCA
ACTCTGCATAGATTGAATGCATATGACCAGAGTGGAAGGCTTGTTGCTAAACTTGTTGCC
ACTGATGATCTTACAGTGGAGGATGAAGAAGATGGCCATCGGATCCTCAACTCACTCTTC
GAGCGTCTTAATGAAGGACATTCAAAGCCAATTCGAGCAGCTGAAACTGCGGTGGGAGTC
TTATCCCAATTTGGTCAAGAGCACCGATTATCACCAGAAGAGGGAGACAATTAGACTGGT
CACGGAAGAACTTTATCTTTTAAGTAAAAGAATTGATGATAACATACTATTCCACAAAAC
AGTAATAGCTAACAGCTCCATAATAGCTGACATGGTTGTATCATTATCATTATTAGAAAC
ATTGTATGAAATGAAGGATGTGGTTGAAGTGTACAGCAGGCA
>B/Nigeria/3043/2010
ATGACCACAACACAAATTGAGGTGGGTCCGGGAGCAACCAATGCCACCATAAACTTTGAA
GCAGGAATTCTGGAGTGCTATGAAAGGCTTTCATGGCAAAGAGCCCTTGACTACCCTGGC
CAAGACCGTCTAAACAGACTAAAGAGAAAATTAGAGTCAAGAATAAAGACTCACAACAAA
AGTGAGCCTGAAAGTAAAAGGATGTCCCTTGAAGAGAGAAAAGCAATTGGAGTAAAAATG
ATGAAAGTACTCCTATTTATGAATCCGTCTGCTGGAATTGAAGGGTTTGAGCCATACTGT
ATGAAAAGTTCCTCAAATAGCAACTGTACGAAATACAATTGGACCGATTACCCTTCAACA
CCAGAGAGGTGCCTTGATGACATAGAGGAAGAACCAGAGGATGTTGATGGCCCAACTGAA
ATAGTATTAAGGGACATGAATAACAAAGATGCAAGGCAAAAGATAAAGGAGGAAGTAAAC
ACCCAGAAAGAAGGGAAGTTCCGTTTGACAATAAAAAGGGATATGCGTAATGTATTGTCC
TTGAGAGTGTTGGTAAACGGAACATTCCTCAAACACCCCAATGGACACAAATCCTTATCA
ACTCTGCATAGATTGAATGCATATGACCAGAGTGGAAGGCTTGTTGCTAAACTTGTTGCC
ACTGATGATCTTACAGTGGAGGATGAAGAAGATGGCCATCGGATCCTCAACTCACTCTTC
GAGCGTCTTAATGAAGGACATTCAAAGCCAATTCGAGCAGCTGAAACTGCGGTGGGAGTC
TTATCCCAATTTGGTCAAGAGCACCGATTATCACCAGAAGAGGGAGACAATTAGACTGGT
CACGGAAGAACTTTATCTTTTAAGTAAAAGAATTGATGATAACATACTATTCCACAAAAC
AGTAATAGCTAACAGCTCCATAATAGCTGACATGGTTGTATCATTATCATTATTAGAAAC
ATTGTATGAAATGAAGGATGTGGTTGAAGTGTACAGCAGGCA
>B/Nigeria/0958/2009
ATGACCACAACACAAATTGAGGTGGGTCCGGGAGCAACCAATGCCACCATAAACTTTGAA
GCAGGAATTCTGGAGTGCTATGAAAGGCTTTCATGGCAAAGAGCCCTTGACTACCCTGGC
CAAGACCGCCTAAACAGACTAAAGAGAAAATTAGAGTCAAGAATAAAGACTCACAACAAA
AGTGAGCCTGAAAGTAAAAGGATGTCCCTTGAAGAGAGAAAAGCAATTGGAGTAAAAATG
ATGAAAGTACTCCTATTTATGAATCCGTCTGCTGGAATTGAAGGGTTTGAGCCATACTGT
ATGAAAAGTTCCTCAAATAGCAACTGTACGAAATACAATTGGACCGATTACCCTTCAACA
CCAGAGAGGTGCCTTGATGACATAGAGGAAGAACCAGAGGATGTTGATGGCCCAACTGAA
ATAGTATTAAGGGACATGAATAACAAAGATGCAAGGCAAAAGATAAAGGAGGAAGTAAAC
ACTCAGAAAGAAGGGAAGTTCCGTTTGACAATAAAAAGGGATATGCGTAATGTATTGTCC
TTGAGAGTGTTGGTAAACGGAACATTCCTCAAACACCCCAATGGACACAAGTCCTTATCA
ACTCTGCATAGATTGAATGCATATGACCAGAGTGGAAGGCTTGTTGCTAAACTTGTTGCC
ACTGATGATCTTACAGTGGAGGATGAAGAAGATGGCCATCGGATCCTCAACTCACTCTTC
GAGCGTCTTAATGAAGGACATTCAAAGCCAATTCGAGCAGCTGAAACTGCGGTGGGAGTC
TTATCCCAATTTGGTCAAGAGCACCGATTATCACCAGAAGAGGGAGACAATTAGACTGGT
CACGGAAGAACTTTATCTTTTAAGTAAAAGAATTGATGATAACATACTATTCCACAAAAC
AGTAATAGCTAACAGCTCCATAATAGCTGACATGGTTGTATCATTATCATTATTAGAAAC
ATTGTATGAAATGAAGGATGTGGTTGAAGTGTACAGCAGGCA
>B/Uganda/0514/2009
ATGACCACAACACAAATTGAGGTGGGTCCGGGAGCAACCAATGCCACCATAAACTTTGAA
GCAGGAATTCTGGAGTGCTATGAAAGGCTTTCATGGCAAAGAGCCCTTGACTACCCTGGT
CAAGACCGCCTAAACAGACTAAAGAGAAAATTAGAGTCAAGAATAAAGACTCACAACAAA
AGTGAGCCTGAAAGTAAAAGGATGTCCCTTGAAGAGAGAAAAGCAATTGGAGTAAAAATG
ATGAAAGTACTCCTATTTATGAATCCGTCTGCTGGAATTGAAGGGTTTGAGCCATACTGT
ATGAAAAGTTCCTCAAATAGCAACTGTACTAAATACAATTGGACCGATTACCCTTCAACA
CCAAGGAGGTGCCTTGATGACATAGAGGAAGAACCAGAGGATGTTGATGGCCCAACTGAA
ATAGTATTAAGGGACATGAACAACAAAGATGCAAGGCAAAAGATAAAGGAGGAAGTAAAC
ACTCAGAAAGAAGGGAAGTTCCGTTTGACAATAAAAAGAGATATGCGTAATGTATTGTCC
TTGAGAGTGTTGGTAAACGGAACATTCCTCAAACACCCCAATGGATACAAGTCCTTATCA
ACTCTGCATAGATTGAATGCATATGACCAGAGTGGAAGGCTTGTTGCTAAACTTGTTGCC
ACTGATGATCTTACAGTGGAGGATGAAGAAGATGGCCATCGGATCCTCAACTCACTCTTC
GAGCGTCTTAATGAAGGACATTCAAAGCCAATTCGAGCAGCTGAAACTGCGGTGGGAGTC
TTATCCCAATTTGGTCAAGAGCACCGATTATCACCAGAAGAGGGAGACAATTAGACTGGT
CACGGAAGAACTTTATCTTTTAAGTAAAAGAATTGATGATAACATACTATTCCACAAAAC
AGTAATAGCTAACAGCTCCATAATAGCTGACATGGTTGTATCATTATCATTATTAGAAAC
ATTGTATGAAATGAAGGATGTGGTTGAAGTGTACAGCAGGCA
>B/Egypt/0945/2010
ATGACCACAACACAAATTGAGGTGGGTCCGGGAGCAACCAATGCCACCATAAACTTTGAA
GCAGGAATTCTGGAATGCTATGAAAGGCTTTCATGGCAAAGAGCCCTTGACTACCCTGGT
CAAGACCGCCTAAACAGACTAAAGAGAAAATTAGAGTCAAGAATAAAGACTCACAACAAA
AGTGAGCCTGAAAGTAAAAGGATGTCCCTTGAAGAGAGAAAAGCAATTGGAGTAAAAATG
ATGAAAGTACTCCTATTTATGAATCCGTCTGCTGGAATTGAAGGGTTTGAGCCATATTGT
ATGAAAAGTTCCTCAAATAGCAACTGTACGAAATACAATTGGACCGATTACCCTTCAACA
CCAGAGAGGTGCCTTGATGACATAGAGGAAGAACCAGAGGATGTTGATGGCCCAACTGAA
ATAGTATTAAGGGACATGAACAACAAAGATGCAAGGCAAAAGATAAAGGAGGAAGTAAAT
ACTCAGAAAGAAGGGAAGTTCCGTTTGACAATAAAAAGGGATATGCGTAATGTATTGTCC
TTGAGAGTGTTGGTAAACGGAACATTCCTCAAACACCCCAATGGATACAAGTCCTTATCA
ACTCTGCATAGATTGAATGCATATGACCAGAGTGGAAGGCTTGTTGCTAAACTTGTTGCC
ACTGATGATCTTACAGTGGAGGATGAAGAAGATGGCCATCGGATCCTCAACTCACTCTTC
GAGCGTCTTAATGAAGGACATTCAAAGCCAATTCGAGCAGCTGAAACTGCGGTGGGAGTC
TTATCCCAATTTGGTCAAGAGCACCGATTATCATCAGAAGAGGGAGACAATTAGACTGGT
CACGGAAGAACTTTATCTTTTAAGTAAAAGAATTGATGATAACATACTATTCCACAAAAC
AGTAATAGCTAACAGCTCCATAATAGCTGACATGGTTGTATCATTATCATTATTAGAAAC
ATTGTATGAAATGAAGGATGTGGTTGAAGTGTACAGCAGGCA
>B/Egypt/5161/2009
ATGACCACAACACAAATTGAGGTGGGTCCGGGAGCAACCAATGCCACCATAAACTTTGAA
GCAGGAATTCTGGAGTGCTATGAAAGACTTTCATGGCAAAGGGCCCTTGACTATCCTGGT
CAAGACCGCCTAAACAGACTAAAGAGAAAATTAGAGTCAAGAATAAAGACTCACAACAAA
AGTGAGCCTGAAAGTAAAAGGATGTCTCTTGAAGAGAGAAAAGCAATTGGAGTAAAAATG
ATGAAAGTACTTCTATTTATGAACCCGTCTGCTGGAATTGAAGGGTTTGAGCCATACTGT
ATGAAAAGTTCCTCAAAGAGCAACTGTCCAAAATACAATTGGATCGATTACCCTTCAACC
CCAGGGAGGTGCCTCGATGACATAGAAGAAGAACCAGATGATGTTGATGGCCCAACTGAA
ATAGTATTAAGGGACATGAACAACAAAGATGCAAGGCAAAAGATAAAGGAGGAAGTAAAC
ACTCAGAAAGAGGGGAAGTTCCGTTTGACAATAAAAAGGGATATGCGTAATGTATTGTCC
CTGAGAGTGTTAGTAAACGGAACATTCCTCAAACACCCCAATGGATACAAGTCCTTATCA
ACTCTGCATAGATTGAATGCATATGACCAGAGTGGAAGGCTTGTTGCTAAACTTGTTGCT
ACTGATGATCTTACAGTGGAGGATGAAGAAGATGGCCATCGGATCCTCAATTCACTCTTC
GAGCGTCTTAATGAAGGACATTCAAAGCCAATTCGAGCAGCTGAAACTGCGGTGGGAGTC
TTATCCCAATTTGGTCAAGAGCACCGATTATCACCAGAAGAGGGAGACAATTAGACTGGT
CACGGAAGAACTTTATCTTTTAAGTAAAAGAATTGATGATAACATATTGTTCCACAAAAC
AGTAATAGCCAACAGCTCCATAATAGCTGACATGGTTGTATCATTATCATTATTAGAAAC
ATTGTATGAAATGAAGGATGTAGTTGAAGTGTACAGCAGGCA
>B/Ethiopia/54/2010
ATGACCACAACACAAATTGAGGTGGGTCCGGGAGCAACCAATGCCACCATAAACTTTGAA
GCAGGAATTCTGGAGTGCTATGAAAGACTTTCATGGCAAAGGRCCCTTGACTACCCTGGT
CAAGACCGCCTAAACAGACTAAAGAGAAAATTAGAGTCAAGAATAAAGACTCACAACAAA
AGTGAGCCTGAAAGTAAAAGGATGTCTCTTGAAGAGAGAAAAGCAATTGGAGTAAAAATG
ATGAAAGTACTTCTATTTATGAATCCGTCTGCTGGAATTGAAGGGTTTGAGCCATACTGT
ATGAAAAGTTCCTCAAAGAGCAACTGTCCAGAATACAATTGGATCGATTACCCTTCAACC
CCAGGGAGGTGCCTTGATGACATAGAAGAAGAACCAAATGATGTTGATGGCCCAACTGAA
ATAGTATTAAGGGACATGAACAACAAAGATGCAAGGCAAAAGATAAAGGAGGAAGTAAAC
ACTCAGAAAGAAGGGAAGTTCCGTTTGACAATAAAAAGGGATATGCGTAATGTATTGTCC
CTGAGAGTGTTAGTAAACGGAACATTCCTCAAACACCCCAATGGATACAAGTCCTTATCA
ACTCTGCATAGATTGAATGCATATGACCAGAGTGGAAGGCTTGTTGCTAAACTTGTTGCT
ACTGATGATCTTACAGTGGAGGATGAAGAAGATGGCCATCGGATCCTCAATTCACTCTTC
GAGCGTCTTAATGAAGGACATTCAAAGCCAATTCGAGCAGCTGAAACTGCGGTGGGAGTC
TTATCCCAATTTGGTCAAGAGCACCGATTATCACCAGAAGAGGGAGACAATTAGACTGGT
CACGGAAGAACTTTATCTTTTAAGTAAAAGAATTGATGATAACATATTGTTCCACAAAAC
AGTAATAGCTAACAGCTCCATAATAGCTGACATGGTTGTATCATTATCATTATTAGAAAC
ATTGTATGAAATGAAGGATGTGGTTGAAGTGTACAGCAGGCA
>B/Kenya/1413/2008
ATGACCACAACACAAATTGAGGTGGGTCCGGGAGCAACCAATGCCACCATAAACTTTGAA
GCAGGAATTCTGGAGTGCTATGAAAGGCTTTCATGGCAAAGAGCCCTTGACTACCCTGGT
CAAGACCGCCTAAACAGACTAAAGAGAAAATTAGAGTCAAGAATAAAGACTCACAACAAA
AGTGAGCCTGAAAGTAAAAGGATGTCCCTTGAAGAGAGAAAAGCAATTGGAGTAAAAATG
ATGAAAGTACTCCTATTTATGAATCCGTCTGCTGGAATTGAAGGGTTTGAGCCATACTGT
ATGAAAAGTTCCTCAAATAGCAACTGTACGAAATACAATTGGACCGATTACCCTTCAACA
CCAGGGAGGTGCCTTGATGACATAGAAGAAGAACCAGAGGATGTTGATGGCCCAACTGAA
ATAGTATTAAGGGACATGAACAACAAAGATGCAAGGCAAAAGATAAAGGAGGAAGTAAAC
ACTCAGAAAGAAGGGAAGTTCCGTTTGACAATAAAAAGGGATATGCGTAATGTATTGTCC
TTGAGAGTGTTGGTAAACGGAACATTCCTCAAACACCCCAATGGATACAAGTCCTTATCA
ACTCTGCATAGATTAAATGCATATGACCAGAGTGGAAGGCTTGTTGCTAAACTTGTTGCC
ACTGATGATCTTACAGTGGAGGATGAAGAAGATGGCCATCGGATCCTCAACTCACTCTTC
GAGCGTCTTAATGAAGGACATTCAAAGCCAATTCGAGCAGCTGAAACTGCGGTGGGAGTC
TTATCCCAATTTGGTCAAGAGCACCGATTATCACCAGAAGAGGGAGACAATTAGACTGGT
CACGGAAGAACTTTATCTTTTAAGTAAAAGAATTGATGATAACATATTATTCCACAAAAC
AGTAATAGCTAACAGCTCCATAATAGCTGACATGGTTGTATCATTATCATTATTAGAAAC
ATTGTATGAAATGAAGGATGTGGTTGAAGTGTACAGCAGGCA
>B/SAFI/176/2010
ATGACCACAACACAAATTGAGGTGGGTCCGGGAGCAACCAATGCCACCATAAACTTTGAA
GCAGGAATTCTGGAGTGCTATGAAAGGCTTTCATGGCAAAGAGCCCTTGACTACCCTGGT
CAAGACCGCCTAAACAGACTAAAGAGAAAATTAGAGTCAAGAATAAAGACTCACAACAAA
AGTGAGCCTGAAAGTAAAAGGATGTCCCTTGAAGAGAGAAAAGCAATTGGAGTAAAAATG
ATGAAAGTACTCCTATTTATGAATCCGTCTGCTGGAATTGAAGGGTTTGAGCCATACTGT
ATGAAAAGTTCCTCAAATAGCAACTGTACGAAATACAATTGGACCGATTACCCTTCAACA
CCAGGGAGGTGCCTTGATGACATAGAGGAAGAACCAGAGGATGTTGATGGCCCAACTGAA
ATAGTATTAAGGGACATGAACAACAAAGATGCAAGGCAAAAGATAAAGGAGGAAGTAAAC
ACTCAGAAAGAAGGGAAGTTCCGTTTGACAATAAGAAGGGATATGCGTAATGTATTGTCC
TTGAGAGTGTTGGTAAACGGAACATTCCTCAAACACCCCAATGGATACAAGTCCTTATCA
ACTCTGCATAGATTGAATGCATATGACCAGAGTGGAAGGCTTGTTGCTAAACTTGTTGCC
ACTGATGATCTTACAGTGGAGGATGAAGAAGATGGCCATCGGATCCTCAACTCACTCTTC
GAGCGTCTTAATGAAGGACATTCAAAGCCAATTCGAGCAGCTGAAACTGCGGTGGGAGTC
TTATCCCAATTTGGTCAAGAGCACCGATTATCACCAGAAGAGGGAGACAATTAGACTGGT
CACGGAAGAACTTTATCTTTTAAGTAAAAGAATCGATGATAACATACTATTCCACAAAAC
AGTAATAGCTAACAGCTCCATAATAGCTGACATGGTTGTATCATTATCATTATTAGAAAC
ATTGTATGAAATGAAGGATGTGGTTGAAGTGTACAGCAGGCA
